# Supplementary material for: A virus associated with the zoonotic pathogen Plasmodium knowlesi causing human malaria is a member of a diverse and unclassified viral taxon
Source: Virus Evol. 2024 Nov 6;10(1):veae091. doi: 10.1093/ve/veae091 (PMC11605544; doi:10.1093/ve/veae091)
Supplement: veae091_Supp [file veae091_supp.zip]

Archive with 4 entries (4 files):
- suppl_data/SuppData1.csv
- suppl_data/SuppData2.csv
- suppl_data/SuppFigs.pdf
- suppl_data/SuppTables.pdf
