# Supplementary material for: A virus associated with the zoonotic pathogen Plasmodium knowlesi causing human malaria is a member of a diverse and unclassified viral taxon
Source: Virus Evol. 2024 Nov 6;10(1):veae091. doi: 10.1093/ve/veae091 (PMC11605544; doi:10.1093/ve/veae091)
Supplement: veae091_Supp [file veae091_supp.zip › suppl_data/SuppData1.csv]

Run	Assay.Type	AvgSpotLen	Bases	BioProject	BioSample	Bytes	Center.Name	Consent	DATASTORE.filetype	DATASTORE.provider	DATASTORE.region	Experiment	Instrument	LibraryLayout	LibrarySelection	LibrarySource	Organism	Platform	ReleaseDate	Sample.Name	SRA.Study	create_date	version	gender	GEO_Accession..exp.	non_human_primate_individual_id	source_name	tissue	Library.Name	Sample_name	infected_with	ArrayExpress.SPECIES	AssemblyName	common_name	ENA.FIRST.PUBLIC..run.	ENA_first_public	ENA.LAST.UPDATE..run.	ENA_last_update	external_id	INSDC_center_alias	INSDC_center_name	INSDC_first_public	INSDC_last_update	INSDC_status	Submitter_Id	time_point	culture_collection	strain	subject_id
SRR8308175	RNA-Seq	202	2458704206	PRJNA508940	SAMN10534391	966700931	GEO	public	fastq,run.zq,sra	gs,ncbi,s3	gs.us-east1,ncbi.public,s3.us-east-1	SRX5122669	Illumina HiSeq 3000	PAIRED	cDNA	TRANSCRIPTOMIC	Plasmodium knowlesi	ILLUMINA	2019-03-27T00:00:00Z	GSM3505066	SRP173197	2018-12-13T22:04:00Z	1	male	GSM3505066	REd16	Whole blood - Venous - Macaque	Whole blood - Venous			Plasmodium knowlesi
SRR8308176	RNA-Seq	202	2454168296	PRJNA508940	SAMN10534391	953339499	GEO	public	fastq,run.zq,sra	gs,ncbi,s3	gs.us-east1,ncbi.public,s3.us-east-1	SRX5122669	Illumina HiSeq 3000	PAIRED	cDNA	TRANSCRIPTOMIC	Plasmodium knowlesi	ILLUMINA	2019-03-27T00:00:00Z	GSM3505066	SRP173197	2018-12-13T22:04:00Z	1	male	GSM3505066	REd16	Whole blood - Venous - Macaque	Whole blood - Venous			Plasmodium knowlesi
SRR8308177	RNA-Seq	202	2550916802	PRJNA508940	SAMN10534391	996155993	GEO	public	fastq,run.zq,sra	gs,ncbi,s3	gs.us-east1,ncbi.public,s3.us-east-1	SRX5122669	Illumina HiSeq 3000	PAIRED	cDNA	TRANSCRIPTOMIC	Plasmodium knowlesi	ILLUMINA	2019-03-27T00:00:00Z	GSM3505066	SRP173197	2018-12-13T22:05:00Z	1	male	GSM3505066	REd16	Whole blood - Venous - Macaque	Whole blood - Venous			Plasmodium knowlesi
SRR8308178	RNA-Seq	202	2169487676	PRJNA508940	SAMN10534391	848141679	GEO	public	fastq,run.zq,sra	gs,ncbi,s3	gs.us-east1,ncbi.public,s3.us-east-1	SRX5122669	Illumina HiSeq 3000	PAIRED	cDNA	TRANSCRIPTOMIC	Plasmodium knowlesi	ILLUMINA	2019-03-27T00:00:00Z	GSM3505066	SRP173197	2018-12-13T22:03:00Z	1	male	GSM3505066	REd16	Whole blood - Venous - Macaque	Whole blood - Venous			Plasmodium knowlesi
SRR8308179	RNA-Seq	202	1610285824	PRJNA508940	SAMN10534390	616735978	GEO	public	fastq,run.zq,sra	gs,ncbi,s3	gs.us-east1,ncbi.public,s3.us-east-1	SRX5122670	Illumina HiSeq 3000	PAIRED	cDNA	TRANSCRIPTOMIC	Plasmodium knowlesi	ILLUMINA	2019-03-27T00:00:00Z	GSM3505067	SRP173197	2018-12-13T22:01:00Z	1	male	GSM3505067	REd16	Whole blood - Capillary - Macaque	Whole blood - Capillary
SRR8308180	RNA-Seq	202	1701594874	PRJNA508940	SAMN10534390	665484134	GEO	public	fastq,run.zq,sra	gs,ncbi,s3	gs.us-east1,ncbi.public,s3.us-east-1	SRX5122670	Illumina HiSeq 3000	PAIRED	cDNA	TRANSCRIPTOMIC	Plasmodium knowlesi	ILLUMINA	2019-03-27T00:00:00Z	GSM3505067	SRP173197	2018-12-13T22:01:00Z	1	male	GSM3505067	REd16	Whole blood - Capillary - Macaque	Whole blood - Capillary
SRR8308181	RNA-Seq	202	1632734286	PRJNA508940	SAMN10534390	623721947	GEO	public	fastq,run.zq,sra	gs,ncbi,s3	gs.us-east1,ncbi.public,s3.us-east-1	SRX5122670	Illumina HiSeq 3000	PAIRED	cDNA	TRANSCRIPTOMIC	Plasmodium knowlesi	ILLUMINA	2019-03-27T00:00:00Z	GSM3505067	SRP173197	2018-12-13T22:01:00Z	1	male	GSM3505067	REd16	Whole blood - Capillary - Macaque	Whole blood - Capillary
SRR8308182	RNA-Seq	202	1590361756	PRJNA508940	SAMN10534390	627187144	GEO	public	fastq,run.zq,sra	gs,ncbi,s3	gs.us-east1,ncbi.public,s3.us-east-1	SRX5122670	Illumina HiSeq 3000	PAIRED	cDNA	TRANSCRIPTOMIC	Plasmodium knowlesi	ILLUMINA	2019-03-27T00:00:00Z	GSM3505067	SRP173197	2018-12-13T22:01:00Z	1	male	GSM3505067	REd16	Whole blood - Capillary - Macaque	Whole blood - Capillary
SRR8308183	RNA-Seq	202	1577688680	PRJNA508940	SAMN10534390	622049792	GEO	public	fastq,run.zq,sra	gs,ncbi,s3	gs.us-east1,ncbi.public,s3.us-east-1	SRX5122670	Illumina HiSeq 3000	PAIRED	cDNA	TRANSCRIPTOMIC	Plasmodium knowlesi	ILLUMINA	2019-03-27T00:00:00Z	GSM3505067	SRP173197	2018-12-13T22:00:00Z	1	male	GSM3505067	REd16	Whole blood - Capillary - Macaque	Whole blood - Capillary
SRR8308184	RNA-Seq	202	1618118374	PRJNA508940	SAMN10534390	624733321	GEO	public	fastq,run.zq,sra	gs,ncbi,s3	gs.us-east1,ncbi.public,s3.us-east-1	SRX5122670	Illumina HiSeq 3000	PAIRED	cDNA	TRANSCRIPTOMIC	Plasmodium knowlesi	ILLUMINA	2019-03-27T00:00:00Z	GSM3505067	SRP173197	2018-12-13T22:01:00Z	1	male	GSM3505067	REd16	Whole blood - Capillary - Macaque	Whole blood - Capillary
SRR8308185	RNA-Seq	202	1650261018	PRJNA508940	SAMN10534390	624560548	GEO	public	fastq,run.zq,sra	gs,ncbi,s3	gs.us-east1,ncbi.public,s3.us-east-1	SRX5122670	Illumina HiSeq 3000	PAIRED	cDNA	TRANSCRIPTOMIC	Plasmodium knowlesi	ILLUMINA	2019-03-27T00:00:00Z	GSM3505067	SRP173197	2018-12-13T22:02:00Z	1	male	GSM3505067	REd16	Whole blood - Capillary - Macaque	Whole blood - Capillary
SRR8308186	RNA-Seq	202	1663752396	PRJNA508940	SAMN10534390	649942223	GEO	public	fastq,run.zq,sra	gs,ncbi,s3	gs.us-east1,ncbi.public,s3.us-east-1	SRX5122670	Illumina HiSeq 3000	PAIRED	cDNA	TRANSCRIPTOMIC	Plasmodium knowlesi	ILLUMINA	2019-03-27T00:00:00Z	GSM3505067	SRP173197	2018-12-13T22:01:00Z	1	male	GSM3505067	REd16	Whole blood - Capillary - Macaque	Whole blood - Capillary
SRR8308187	RNA-Seq	202	1669541514	PRJNA508940	SAMN10534390	653806778	GEO	public	fastq,run.zq,sra	gs,ncbi,s3	gs.us-east1,ncbi.public,s3.us-east-1	SRX5122670	Illumina HiSeq 3000	PAIRED	cDNA	TRANSCRIPTOMIC	Plasmodium knowlesi	ILLUMINA	2019-03-27T00:00:00Z	GSM3505067	SRP173197	2018-12-13T22:02:00Z	1	male	GSM3505067	REd16	Whole blood - Capillary - Macaque	Whole blood - Capillary
SRR8308188	RNA-Seq	202	1661635638	PRJNA508940	SAMN10534390	648703268	GEO	public	fastq,run.zq,sra	gs,ncbi,s3	gs.us-east1,ncbi.public,s3.us-east-1	SRX5122670	Illumina HiSeq 3000	PAIRED	cDNA	TRANSCRIPTOMIC	Plasmodium knowlesi	ILLUMINA	2019-03-27T00:00:00Z	GSM3505067	SRP173197	2018-12-13T22:01:00Z	1	male	GSM3505067	REd16	Whole blood - Capillary - Macaque	Whole blood - Capillary
SRR8308189	RNA-Seq	202	2079373658	PRJNA508940	SAMN10534389	822235288	GEO	public	fastq,run.zq,sra	gs,ncbi,s3	gs.us-east1,ncbi.public,s3.us-east-1	SRX5122671	Illumina HiSeq 3000	PAIRED	cDNA	TRANSCRIPTOMIC	Plasmodium knowlesi	ILLUMINA	2019-03-27T00:00:00Z	GSM3505068	SRP173197	2018-12-13T22:02:00Z	1	male	GSM3505068	REd16	Bone Marrow - Macaque	Bone Marrow
SRR8308190	RNA-Seq	202	2075596258	PRJNA508940	SAMN10534389	810833470	GEO	public	fastq,run.zq,sra	gs,ncbi,s3	gs.us-east1,ncbi.public,s3.us-east-1	SRX5122671	Illumina HiSeq 3000	PAIRED	cDNA	TRANSCRIPTOMIC	Plasmodium knowlesi	ILLUMINA	2019-03-27T00:00:00Z	GSM3505068	SRP173197	2018-12-13T22:04:00Z	1	male	GSM3505068	REd16	Bone Marrow - Macaque	Bone Marrow
SRR8308191	RNA-Seq	202	2153154764	PRJNA508940	SAMN10534389	845893885	GEO	public	fastq,run.zq,sra	gs,ncbi,s3	gs.us-east1,ncbi.public,s3.us-east-1	SRX5122671	Illumina HiSeq 3000	PAIRED	cDNA	TRANSCRIPTOMIC	Plasmodium knowlesi	ILLUMINA	2019-03-27T00:00:00Z	GSM3505068	SRP173197	2018-12-13T22:03:00Z	1	male	GSM3505068	REd16	Bone Marrow - Macaque	Bone Marrow
SRR8308192	RNA-Seq	202	1836145054	PRJNA508940	SAMN10534389	722096928	GEO	public	fastq,run.zq,sra	gs,ncbi,s3	gs.us-east1,ncbi.public,s3.us-east-1	SRX5122671	Illumina HiSeq 3000	PAIRED	cDNA	TRANSCRIPTOMIC	Plasmodium knowlesi	ILLUMINA	2019-03-27T00:00:00Z	GSM3505068	SRP173197	2018-12-13T22:03:00Z	1	male	GSM3505068	REd16	Bone Marrow - Macaque	Bone Marrow
SRR8308193	RNA-Seq	202	2958270810	PRJNA508940	SAMN10534388	1155250008	GEO	public	fastq,run.zq,sra	gs,ncbi,s3	gs.us-east1,ncbi.public,s3.us-east-1	SRX5122672	Illumina HiSeq 3000	PAIRED	cDNA	TRANSCRIPTOMIC	Plasmodium knowlesi	ILLUMINA	2019-03-27T00:00:00Z	GSM3505069	SRP173197	2018-12-13T22:07:00Z	1	male	GSM3505069	RKy15	Whole blood - Venous - Macaque	Whole blood - Venous			Plasmodium knowlesi
SRR8308194	RNA-Seq	202	2940055460	PRJNA508940	SAMN10534388	1130209863	GEO	public	fastq,run.zq,sra	gs,ncbi,s3	gs.us-east1,ncbi.public,s3.us-east-1	SRX5122672	Illumina HiSeq 3000	PAIRED	cDNA	TRANSCRIPTOMIC	Plasmodium knowlesi	ILLUMINA	2019-03-27T00:00:00Z	GSM3505069	SRP173197	2018-12-13T22:06:00Z	1	male	GSM3505069	RKy15	Whole blood - Venous - Macaque	Whole blood - Venous			Plasmodium knowlesi
SRR8308195	RNA-Seq	202	3032531060	PRJNA508940	SAMN10534388	1164253836	GEO	public	fastq,run.zq,sra	gs,ncbi,s3	gs.us-east1,ncbi.public,s3.us-east-1	SRX5122672	Illumina HiSeq 3000	PAIRED	cDNA	TRANSCRIPTOMIC	Plasmodium knowlesi	ILLUMINA	2019-03-27T00:00:00Z	GSM3505069	SRP173197	2018-12-13T22:05:00Z	1	male	GSM3505069	RKy15	Whole blood - Venous - Macaque	Whole blood - Venous			Plasmodium knowlesi
SRR8308196	RNA-Seq	202	2597586478	PRJNA508940	SAMN10534388	1005325222	GEO	public	fastq,run.zq,sra	gs,ncbi,s3	gs.us-east1,ncbi.public,s3.us-east-1	SRX5122672	Illumina HiSeq 3000	PAIRED	cDNA	TRANSCRIPTOMIC	Plasmodium knowlesi	ILLUMINA	2019-03-27T00:00:00Z	GSM3505069	SRP173197	2018-12-13T22:05:00Z	1	male	GSM3505069	RKy15	Whole blood - Venous - Macaque	Whole blood - Venous			Plasmodium knowlesi
SRR8308197	RNA-Seq	202	2010348036	PRJNA508940	SAMN10534387	782067849	GEO	public	fastq,run.zq,sra	gs,ncbi,s3	gs.us-east1,ncbi.public,s3.us-east-1	SRX5122673	Illumina HiSeq 3000	PAIRED	cDNA	TRANSCRIPTOMIC	Plasmodium knowlesi	ILLUMINA	2019-03-27T00:00:00Z	GSM3505070	SRP173197	2018-12-13T22:03:00Z	1	male	GSM3505070	RKy15	Whole blood - Capillary - Macaque	Whole blood - Capillary
SRR8308198	RNA-Seq	202	2133744180	PRJNA508940	SAMN10534387	847933100	GEO	public	fastq,run.zq,sra	gs,ncbi,s3	gs.us-east1,ncbi.public,s3.us-east-1	SRX5122673	Illumina HiSeq 3000	PAIRED	cDNA	TRANSCRIPTOMIC	Plasmodium knowlesi	ILLUMINA	2019-03-27T00:00:00Z	GSM3505070	SRP173197	2018-12-13T22:06:00Z	1	male	GSM3505070	RKy15	Whole blood - Capillary - Macaque	Whole blood - Capillary
SRR8308199	RNA-Seq	202	2035977190	PRJNA508940	SAMN10534387	788721412	GEO	public	fastq,run.zq,sra	gs,ncbi,s3	gs.us-east1,ncbi.public,s3.us-east-1	SRX5122673	Illumina HiSeq 3000	PAIRED	cDNA	TRANSCRIPTOMIC	Plasmodium knowlesi	ILLUMINA	2019-03-27T00:00:00Z	GSM3505070	SRP173197	2018-12-13T22:04:00Z	1	male	GSM3505070	RKy15	Whole blood - Capillary - Macaque	Whole blood - Capillary
SRR8308200	RNA-Seq	202	1991713132	PRJNA508940	SAMN10534387	796264682	GEO	public	fastq,run.zq,sra	gs,ncbi,s3	gs.us-east1,ncbi.public,s3.us-east-1	SRX5122673	Illumina HiSeq 3000	PAIRED	cDNA	TRANSCRIPTOMIC	Plasmodium knowlesi	ILLUMINA	2019-03-27T00:00:00Z	GSM3505070	SRP173197	2018-12-13T22:04:00Z	1	male	GSM3505070	RKy15	Whole blood - Capillary - Macaque	Whole blood - Capillary
SRR8308201	RNA-Seq	202	1982152068	PRJNA508940	SAMN10534387	792757683	GEO	public	fastq,run.zq,sra	gs,ncbi,s3	gs.us-east1,ncbi.public,s3.us-east-1	SRX5122673	Illumina HiSeq 3000	PAIRED	cDNA	TRANSCRIPTOMIC	Plasmodium knowlesi	ILLUMINA	2019-03-27T00:00:00Z	GSM3505070	SRP173197	2018-12-13T22:04:00Z	1	male	GSM3505070	RKy15	Whole blood - Capillary - Macaque	Whole blood - Capillary
SRR8308202	RNA-Seq	202	2046545628	PRJNA508940	SAMN10534387	802135928	GEO	public	fastq,run.zq,sra	gs,ncbi,s3	gs.us-east1,ncbi.public,s3.us-east-1	SRX5122673	Illumina HiSeq 3000	PAIRED	cDNA	TRANSCRIPTOMIC	Plasmodium knowlesi	ILLUMINA	2019-03-27T00:00:00Z	GSM3505070	SRP173197	2018-12-13T22:04:00Z	1	male	GSM3505070	RKy15	Whole blood - Capillary - Macaque	Whole blood - Capillary
SRR8308203	RNA-Seq	202	2064161038	PRJNA508940	SAMN10534387	792996948	GEO	public	fastq,run.zq	gs,ncbi,s3	gs.us-east1,ncbi.public,s3.us-east-1	SRX5122673	Illumina HiSeq 3000	PAIRED	cDNA	TRANSCRIPTOMIC	Plasmodium knowlesi	ILLUMINA	2019-03-27T00:00:00Z	GSM3505070	SRP173197		NA	male	GSM3505070	RKy15	Whole blood - Capillary - Macaque	Whole blood - Capillary
SRR8308204	RNA-Seq	202	2084898156	PRJNA508940	SAMN10534387	827856207	GEO	public	fastq,run.zq,sra	gs,ncbi,s3	gs.us-east1,ncbi.public,s3.us-east-1	SRX5122673	Illumina HiSeq 3000	PAIRED	cDNA	TRANSCRIPTOMIC	Plasmodium knowlesi	ILLUMINA	2019-03-27T00:00:00Z	GSM3505070	SRP173197	2018-12-13T22:05:00Z	1	male	GSM3505070	RKy15	Whole blood - Capillary - Macaque	Whole blood - Capillary
SRR8308205	RNA-Seq	202	2073639484	PRJNA508940	SAMN10534387	824117122	GEO	public	fastq,run.zq,sra	gs,ncbi,s3	gs.us-east1,ncbi.public,s3.us-east-1	SRX5122673	Illumina HiSeq 3000	PAIRED	cDNA	TRANSCRIPTOMIC	Plasmodium knowlesi	ILLUMINA	2019-03-27T00:00:00Z	GSM3505070	SRP173197	2018-12-13T22:04:00Z	1	male	GSM3505070	RKy15	Whole blood - Capillary - Macaque	Whole blood - Capillary
SRR8308206	RNA-Seq	202	2086299632	PRJNA508940	SAMN10534387	826527303	GEO	public	fastq,run.zq,sra	gs,ncbi,s3	gs.us-east1,ncbi.public,s3.us-east-1	SRX5122673	Illumina HiSeq 3000	PAIRED	cDNA	TRANSCRIPTOMIC	Plasmodium knowlesi	ILLUMINA	2019-03-27T00:00:00Z	GSM3505070	SRP173197	2018-12-13T22:04:00Z	1	male	GSM3505070	RKy15	Whole blood - Capillary - Macaque	Whole blood - Capillary
SRR8308207	RNA-Seq	202	2978317492	PRJNA508940	SAMN10534386	1168607551	GEO	public	fastq,run.zq,sra	gs,ncbi,s3	gs.us-east1,ncbi.public,s3.us-east-1	SRX5122674	Illumina HiSeq 3000	PAIRED	cDNA	TRANSCRIPTOMIC	Plasmodium knowlesi	ILLUMINA	2019-03-27T00:00:00Z	GSM3505071	SRP173197	2018-12-13T22:07:00Z	1	male	GSM3505071	RKy15	Bone Marrow - Macaque	Bone Marrow
SRR8308208	RNA-Seq	202	2955856506	PRJNA508940	SAMN10534386	1141850308	GEO	public	fastq,run.zq,sra	gs,ncbi,s3	gs.us-east1,ncbi.public,s3.us-east-1	SRX5122674	Illumina HiSeq 3000	PAIRED	cDNA	TRANSCRIPTOMIC	Plasmodium knowlesi	ILLUMINA	2019-03-27T00:00:00Z	GSM3505071	SRP173197	2018-12-13T22:07:00Z	1	male	GSM3505071	RKy15	Bone Marrow - Macaque	Bone Marrow
SRR8308209	RNA-Seq	202	3034543990	PRJNA508940	SAMN10534386	1171779260	GEO	public	fastq,run.zq,sra	gs,ncbi,s3	gs.us-east1,ncbi.public,s3.us-east-1	SRX5122674	Illumina HiSeq 3000	PAIRED	cDNA	TRANSCRIPTOMIC	Plasmodium knowlesi	ILLUMINA	2019-03-27T00:00:00Z	GSM3505071	SRP173197	2018-12-13T22:11:00Z	1	male	GSM3505071	RKy15	Bone Marrow - Macaque	Bone Marrow
SRR8308210	RNA-Seq	202	2612851416	PRJNA508940	SAMN10534386	1016913538	GEO	public	fastq,run.zq,sra	gs,ncbi,s3	gs.us-east1,ncbi.public,s3.us-east-1	SRX5122674	Illumina HiSeq 3000	PAIRED	cDNA	TRANSCRIPTOMIC	Plasmodium knowlesi	ILLUMINA	2019-03-27T00:00:00Z	GSM3505071	SRP173197	2018-12-13T22:07:00Z	1	male	GSM3505071	RKy15	Bone Marrow - Macaque	Bone Marrow
SRR8308211	RNA-Seq	202	2721473280	PRJNA508940	SAMN10534385	1060815865	GEO	public	fastq,run.zq,sra	gs,ncbi,s3	gs.us-east1,ncbi.public,s3.us-east-1	SRX5122675	Illumina HiSeq 3000	PAIRED	cDNA	TRANSCRIPTOMIC	Plasmodium knowlesi	ILLUMINA	2019-03-27T00:00:00Z	GSM3505072	SRP173197	2018-12-13T22:07:00Z	1	male	GSM3505072	REd16	Whole blood - Venous - Macaque	Whole blood - Venous			Plasmodium knowlesi
SRR8308212	RNA-Seq	202	2724294210	PRJNA508940	SAMN10534385	1047070259	GEO	public	fastq,run.zq,sra	gs,ncbi,s3	gs.us-east1,ncbi.public,s3.us-east-1	SRX5122675	Illumina HiSeq 3000	PAIRED	cDNA	TRANSCRIPTOMIC	Plasmodium knowlesi	ILLUMINA	2019-03-27T00:00:00Z	GSM3505072	SRP173197	2018-12-13T22:10:00Z	1	male	GSM3505072	REd16	Whole blood - Venous - Macaque	Whole blood - Venous			Plasmodium knowlesi
SRR8308213	RNA-Seq	202	2835221904	PRJNA508940	SAMN10534385	1088432068	GEO	public	fastq,run.zq,sra	gs,ncbi,s3	gs.us-east1,ncbi.public,s3.us-east-1	SRX5122675	Illumina HiSeq 3000	PAIRED	cDNA	TRANSCRIPTOMIC	Plasmodium knowlesi	ILLUMINA	2019-03-27T00:00:00Z	GSM3505072	SRP173197	2018-12-13T22:06:00Z	1	male	GSM3505072	REd16	Whole blood - Venous - Macaque	Whole blood - Venous			Plasmodium knowlesi
SRR8308214	RNA-Seq	202	2406788590	PRJNA508940	SAMN10534385	931200357	GEO	public	fastq,run.zq,sra	gs,ncbi,s3	gs.us-east1,ncbi.public,s3.us-east-1	SRX5122675	Illumina HiSeq 3000	PAIRED	cDNA	TRANSCRIPTOMIC	Plasmodium knowlesi	ILLUMINA	2019-03-27T00:00:00Z	GSM3505072	SRP173197	2018-12-13T22:08:00Z	1	male	GSM3505072	REd16	Whole blood - Venous - Macaque	Whole blood - Venous			Plasmodium knowlesi
SRR8308215	RNA-Seq	202	1809261884	PRJNA508940	SAMN10534384	698183588	GEO	public	fastq,run.zq,sra	gs,ncbi,s3	gs.us-east1,ncbi.public,s3.us-east-1	SRX5122676	Illumina HiSeq 3000	PAIRED	cDNA	TRANSCRIPTOMIC	Plasmodium knowlesi	ILLUMINA	2019-03-27T00:00:00Z	GSM3505073	SRP173197	2018-12-13T22:05:00Z	1	male	GSM3505073	REd16	Whole blood - Capillary - Macaque	Whole blood - Capillary
SRR8308216	RNA-Seq	202	1915225024	PRJNA508940	SAMN10534384	753586177	GEO	public	fastq,run.zq,sra	gs,ncbi,s3	gs.us-east1,ncbi.public,s3.us-east-1	SRX5122676	Illumina HiSeq 3000	PAIRED	cDNA	TRANSCRIPTOMIC	Plasmodium knowlesi	ILLUMINA	2019-03-27T00:00:00Z	GSM3505073	SRP173197	2018-12-13T22:04:00Z	1	male	GSM3505073	REd16	Whole blood - Capillary - Macaque	Whole blood - Capillary
SRR8308217	RNA-Seq	202	1831362502	PRJNA508940	SAMN10534384	703805205	GEO	public	fastq,run.zq,sra	gs,ncbi,s3	gs.us-east1,ncbi.public,s3.us-east-1	SRX5122676	Illumina HiSeq 3000	PAIRED	cDNA	TRANSCRIPTOMIC	Plasmodium knowlesi	ILLUMINA	2019-03-27T00:00:00Z	GSM3505073	SRP173197	2018-12-13T22:05:00Z	1	male	GSM3505073	REd16	Whole blood - Capillary - Macaque	Whole blood - Capillary
SRR8308218	RNA-Seq	202	1782978250	PRJNA508940	SAMN10534384	707428643	GEO	public	fastq,run.zq,sra	gs,ncbi,s3	gs.us-east1,ncbi.public,s3.us-east-1	SRX5122676	Illumina HiSeq 3000	PAIRED	cDNA	TRANSCRIPTOMIC	Plasmodium knowlesi	ILLUMINA	2019-03-27T00:00:00Z	GSM3505073	SRP173197	2018-12-13T22:07:00Z	1	male	GSM3505073	REd16	Whole blood - Capillary - Macaque	Whole blood - Capillary
SRR8308219	RNA-Seq	202	1770573834	PRJNA508940	SAMN10534384	702769909	GEO	public	fastq,run.zq,sra	gs,ncbi,s3	gs.us-east1,ncbi.public,s3.us-east-1	SRX5122676	Illumina HiSeq 3000	PAIRED	cDNA	TRANSCRIPTOMIC	Plasmodium knowlesi	ILLUMINA	2019-03-27T00:00:00Z	GSM3505073	SRP173197	2018-12-13T22:05:00Z	1	male	GSM3505073	REd16	Whole blood - Capillary - Macaque	Whole blood - Capillary
SRR8308220	RNA-Seq	202	1822340172	PRJNA508940	SAMN10534384	707984910	GEO	public	fastq,run.zq,sra	gs,ncbi,s3	gs.us-east1,ncbi.public,s3.us-east-1	SRX5122676	Illumina HiSeq 3000	PAIRED	cDNA	TRANSCRIPTOMIC	Plasmodium knowlesi	ILLUMINA	2019-03-27T00:00:00Z	GSM3505073	SRP173197	2018-12-13T22:07:00Z	1	male	GSM3505073	REd16	Whole blood - Capillary - Macaque	Whole blood - Capillary
SRR8308221	RNA-Seq	202	1851545534	PRJNA508940	SAMN10534384	705524480	GEO	public	fastq,run.zq,sra	gs,ncbi,s3	gs.us-east1,ncbi.public,s3.us-east-1	SRX5122676	Illumina HiSeq 3000	PAIRED	cDNA	TRANSCRIPTOMIC	Plasmodium knowlesi	ILLUMINA	2019-03-27T00:00:00Z	GSM3505073	SRP173197	2018-12-13T22:05:00Z	1	male	GSM3505073	REd16	Whole blood - Capillary - Macaque	Whole blood - Capillary
SRR8308222	RNA-Seq	202	1872841990	PRJNA508940	SAMN10534384	736056572	GEO	public	fastq,run.zq,sra	gs,ncbi,s3	gs.us-east1,ncbi.public,s3.us-east-1	SRX5122676	Illumina HiSeq 3000	PAIRED	cDNA	TRANSCRIPTOMIC	Plasmodium knowlesi	ILLUMINA	2019-03-27T00:00:00Z	GSM3505073	SRP173197	2018-12-13T22:05:00Z	1	male	GSM3505073	REd16	Whole blood - Capillary - Macaque	Whole blood - Capillary
SRR8308223	RNA-Seq	202	1869999850	PRJNA508940	SAMN10534384	736702218	GEO	public	fastq,run.zq,sra	gs,ncbi,s3	gs.us-east1,ncbi.public,s3.us-east-1	SRX5122676	Illumina HiSeq 3000	PAIRED	cDNA	TRANSCRIPTOMIC	Plasmodium knowlesi	ILLUMINA	2019-03-27T00:00:00Z	GSM3505073	SRP173197	2018-12-13T22:08:00Z	1	male	GSM3505073	REd16	Whole blood - Capillary - Macaque	Whole blood - Capillary
SRR8308224	RNA-Seq	202	1866234368	PRJNA508940	SAMN10534384	733161614	GEO	public	fastq,run.zq,sra	gs,ncbi,s3	gs.us-east1,ncbi.public,s3.us-east-1	SRX5122676	Illumina HiSeq 3000	PAIRED	cDNA	TRANSCRIPTOMIC	Plasmodium knowlesi	ILLUMINA	2019-03-27T00:00:00Z	GSM3505073	SRP173197	2018-12-13T22:06:00Z	1	male	GSM3505073	REd16	Whole blood - Capillary - Macaque	Whole blood - Capillary
SRR8308225	RNA-Seq	202	2924903238	PRJNA508940	SAMN10534383	1147026661	GEO	public	fastq,run.zq,sra	gs,ncbi,s3	gs.us-east1,ncbi.public,s3.us-east-1	SRX5122677	Illumina HiSeq 3000	PAIRED	cDNA	TRANSCRIPTOMIC	Plasmodium knowlesi	ILLUMINA	2019-03-27T00:00:00Z	GSM3505074	SRP173197	2018-12-13T22:08:00Z	1	male	GSM3505074	REd16	Bone Marrow - Macaque	Bone Marrow
SRR8308226	RNA-Seq	202	2923409448	PRJNA508940	SAMN10534383	1130470471	GEO	public	fastq,run.zq,sra	gs,ncbi,s3	gs.us-east1,ncbi.public,s3.us-east-1	SRX5122677	Illumina HiSeq 3000	PAIRED	cDNA	TRANSCRIPTOMIC	Plasmodium knowlesi	ILLUMINA	2019-03-27T00:00:00Z	GSM3505074	SRP173197	2018-12-13T22:07:00Z	1	male	GSM3505074	REd16	Bone Marrow - Macaque	Bone Marrow
SRR8308227	RNA-Seq	202	3029732956	PRJNA508940	SAMN10534383	1171499282	GEO	public	fastq,run.zq,sra	gs,ncbi,s3	gs.us-east1,ncbi.public,s3.us-east-1	SRX5122677	Illumina HiSeq 3000	PAIRED	cDNA	TRANSCRIPTOMIC	Plasmodium knowlesi	ILLUMINA	2019-03-27T00:00:00Z	GSM3505074	SRP173197	2018-12-13T22:12:00Z	1	male	GSM3505074	REd16	Bone Marrow - Macaque	Bone Marrow
SRR8308228	RNA-Seq	202	2582798058	PRJNA508940	SAMN10534383	1006204119	GEO	public	fastq,run.zq,sra	gs,ncbi,s3	gs.us-east1,ncbi.public,s3.us-east-1	SRX5122677	Illumina HiSeq 3000	PAIRED	cDNA	TRANSCRIPTOMIC	Plasmodium knowlesi	ILLUMINA	2019-03-27T00:00:00Z	GSM3505074	SRP173197	2018-12-13T22:08:00Z	1	male	GSM3505074	REd16	Bone Marrow - Macaque	Bone Marrow
SRR8308229	RNA-Seq	202	2548435636	PRJNA508940	SAMN10534382	1014215175	GEO	public	fastq,run.zq,sra	gs,ncbi,s3	gs.us-east1,ncbi.public,s3.us-east-1	SRX5122678	Illumina HiSeq 3000	PAIRED	cDNA	TRANSCRIPTOMIC	Plasmodium knowlesi	ILLUMINA	2019-03-27T00:00:00Z	GSM3505075	SRP173197	2018-12-13T22:09:00Z	1	male	GSM3505075	RKy15	Whole blood - Venous - Macaque	Whole blood - Venous			Plasmodium knowlesi
SRR8308230	RNA-Seq	202	2558300710	PRJNA508940	SAMN10534382	1001696902	GEO	public	fastq,run.zq,sra	gs,ncbi,s3	gs.us-east1,ncbi.public,s3.us-east-1	SRX5122678	Illumina HiSeq 3000	PAIRED	cDNA	TRANSCRIPTOMIC	Plasmodium knowlesi	ILLUMINA	2019-03-27T00:00:00Z	GSM3505075	SRP173197	2018-12-13T22:10:00Z	1	male	GSM3505075	RKy15	Whole blood - Venous - Macaque	Whole blood - Venous			Plasmodium knowlesi
SRR8308231	RNA-Seq	202	2674111552	PRJNA508940	SAMN10534382	1042713088	GEO	public	fastq,run.zq,sra	gs,ncbi,s3	gs.us-east1,ncbi.public,s3.us-east-1	SRX5122678	Illumina HiSeq 3000	PAIRED	cDNA	TRANSCRIPTOMIC	Plasmodium knowlesi	ILLUMINA	2019-03-27T00:00:00Z	GSM3505075	SRP173197	2018-12-13T22:08:00Z	1	male	GSM3505075	RKy15	Whole blood - Venous - Macaque	Whole blood - Venous			Plasmodium knowlesi
SRR8308232	RNA-Seq	202	2262240016	PRJNA508940	SAMN10534382	891849347	GEO	public	fastq,run.zq,sra	gs,ncbi,s3	gs.us-east1,ncbi.public,s3.us-east-1	SRX5122678	Illumina HiSeq 3000	PAIRED	cDNA	TRANSCRIPTOMIC	Plasmodium knowlesi	ILLUMINA	2019-03-27T00:00:00Z	GSM3505075	SRP173197	2018-12-13T22:08:00Z	1	male	GSM3505075	RKy15	Whole blood - Venous - Macaque	Whole blood - Venous			Plasmodium knowlesi
SRR8308233	RNA-Seq	202	1885800694	PRJNA508940	SAMN10534381	718744215	GEO	public	fastq,run.zq,sra	gs,ncbi,s3	gs.us-east1,ncbi.public,s3.us-east-1	SRX5122679	Illumina HiSeq 3000	PAIRED	cDNA	TRANSCRIPTOMIC	Plasmodium knowlesi	ILLUMINA	2019-03-27T00:00:00Z	GSM3505076	SRP173197	2018-12-13T22:08:00Z	1	male	GSM3505076	RKy15	Whole blood - Capillary - Macaque	Whole blood - Capillary
SRR8308234	RNA-Seq	202	1994763130	PRJNA508940	SAMN10534381	776120458	GEO	public	fastq,run.zq,sra	gs,ncbi,s3	gs.us-east1,ncbi.public,s3.us-east-1	SRX5122679	Illumina HiSeq 3000	PAIRED	cDNA	TRANSCRIPTOMIC	Plasmodium knowlesi	ILLUMINA	2019-03-27T00:00:00Z	GSM3505076	SRP173197	2018-12-13T22:07:00Z	1	male	GSM3505076	RKy15	Whole blood - Capillary - Macaque	Whole blood - Capillary
SRR8308235	RNA-Seq	202	1922933950	PRJNA508940	SAMN10534381	730241010	GEO	public	fastq,run.zq,sra	gs,ncbi,s3	gs.us-east1,ncbi.public,s3.us-east-1	SRX5122679	Illumina HiSeq 3000	PAIRED	cDNA	TRANSCRIPTOMIC	Plasmodium knowlesi	ILLUMINA	2019-03-27T00:00:00Z	GSM3505076	SRP173197	2018-12-13T22:06:00Z	1	male	GSM3505076	RKy15	Whole blood - Capillary - Macaque	Whole blood - Capillary
SRR8308236	RNA-Seq	202	1870911476	PRJNA508940	SAMN10534381	732456419	GEO	public	fastq,run.zq,sra	gs,ncbi,s3	gs.us-east1,ncbi.public,s3.us-east-1	SRX5122679	Illumina HiSeq 3000	PAIRED	cDNA	TRANSCRIPTOMIC	Plasmodium knowlesi	ILLUMINA	2019-03-27T00:00:00Z	GSM3505076	SRP173197	2018-12-13T22:07:00Z	1	male	GSM3505076	RKy15	Whole blood - Capillary - Macaque	Whole blood - Capillary
SRR8308237	RNA-Seq	202	1856491504	PRJNA508940	SAMN10534381	727324549	GEO	public	fastq,run.zq,sra	gs,ncbi,s3	gs.us-east1,ncbi.public,s3.us-east-1	SRX5122679	Illumina HiSeq 3000	PAIRED	cDNA	TRANSCRIPTOMIC	Plasmodium knowlesi	ILLUMINA	2019-03-27T00:00:00Z	GSM3505076	SRP173197	2018-12-13T22:07:00Z	1	male	GSM3505076	RKy15	Whole blood - Capillary - Macaque	Whole blood - Capillary
SRR8308238	RNA-Seq	202	1913775270	PRJNA508940	SAMN10534381	733686515	GEO	public	fastq,run.zq,sra	gs,ncbi,s3	gs.us-east1,ncbi.public,s3.us-east-1	SRX5122679	Illumina HiSeq 3000	PAIRED	cDNA	TRANSCRIPTOMIC	Plasmodium knowlesi	ILLUMINA	2019-03-27T00:00:00Z	GSM3505076	SRP173197	2018-12-13T22:06:00Z	1	male	GSM3505076	RKy15	Whole blood - Capillary - Macaque	Whole blood - Capillary
SRR8308239	RNA-Seq	202	1933534304	PRJNA508940	SAMN10534381	728845661	GEO	public	fastq,run.zq,sra	gs,ncbi,s3	gs.us-east1,ncbi.public,s3.us-east-1	SRX5122679	Illumina HiSeq 3000	PAIRED	cDNA	TRANSCRIPTOMIC	Plasmodium knowlesi	ILLUMINA	2019-03-27T00:00:00Z	GSM3505076	SRP173197	2018-12-13T22:07:00Z	1	male	GSM3505076	RKy15	Whole blood - Capillary - Macaque	Whole blood - Capillary
SRR8308240	RNA-Seq	202	1955762384	PRJNA508940	SAMN10534381	760936352	GEO	public	fastq,run.zq,sra	gs,ncbi,s3	gs.us-east1,ncbi.public,s3.us-east-1	SRX5122679	Illumina HiSeq 3000	PAIRED	cDNA	TRANSCRIPTOMIC	Plasmodium knowlesi	ILLUMINA	2019-03-27T00:00:00Z	GSM3505076	SRP173197	2018-12-13T22:07:00Z	1	male	GSM3505076	RKy15	Whole blood - Capillary - Macaque	Whole blood - Capillary
SRR8308241	RNA-Seq	202	1948733390	PRJNA508940	SAMN10534381	759643080	GEO	public	fastq,run.zq,sra	gs,ncbi,s3	gs.us-east1,ncbi.public,s3.us-east-1	SRX5122679	Illumina HiSeq 3000	PAIRED	cDNA	TRANSCRIPTOMIC	Plasmodium knowlesi	ILLUMINA	2019-03-27T00:00:00Z	GSM3505076	SRP173197	2018-12-13T22:07:00Z	1	male	GSM3505076	RKy15	Whole blood - Capillary - Macaque	Whole blood - Capillary
SRR8308242	RNA-Seq	202	1943301004	PRJNA508940	SAMN10534381	755198153	GEO	public	fastq,run.zq,sra	gs,ncbi,s3	gs.us-east1,ncbi.public,s3.us-east-1	SRX5122679	Illumina HiSeq 3000	PAIRED	cDNA	TRANSCRIPTOMIC	Plasmodium knowlesi	ILLUMINA	2019-03-27T00:00:00Z	GSM3505076	SRP173197	2018-12-13T22:07:00Z	1	male	GSM3505076	RKy15	Whole blood - Capillary - Macaque	Whole blood - Capillary
SRR8308243	RNA-Seq	202	2686429916	PRJNA508940	SAMN10534380	1068153481	GEO	public	fastq,run.zq,sra	gs,ncbi,s3	gs.us-east1,ncbi.public,s3.us-east-1	SRX5122680	Illumina HiSeq 3000	PAIRED	cDNA	TRANSCRIPTOMIC	Plasmodium knowlesi	ILLUMINA	2019-03-27T00:00:00Z	GSM3505077	SRP173197	2018-12-13T22:09:00Z	1	male	GSM3505077	RKy15	Bone Marrow - Macaque	Bone Marrow
SRR8308244	RNA-Seq	202	2693364172	PRJNA508940	SAMN10534380	1053216559	GEO	public	fastq,run.zq,sra	gs,ncbi,s3	gs.us-east1,ncbi.public,s3.us-east-1	SRX5122680	Illumina HiSeq 3000	PAIRED	cDNA	TRANSCRIPTOMIC	Plasmodium knowlesi	ILLUMINA	2019-03-27T00:00:00Z	GSM3505077	SRP173197	2018-12-13T22:10:00Z	1	male	GSM3505077	RKy15	Bone Marrow - Macaque	Bone Marrow
SRR8308245	RNA-Seq	202	2809056642	PRJNA508940	SAMN10534380	1094311256	GEO	public	fastq,run.zq,sra	gs,ncbi,s3	gs.us-east1,ncbi.public,s3.us-east-1	SRX5122680	Illumina HiSeq 3000	PAIRED	cDNA	TRANSCRIPTOMIC	Plasmodium knowlesi	ILLUMINA	2019-03-27T00:00:00Z	GSM3505077	SRP173197	2018-12-13T22:13:00Z	1	male	GSM3505077	RKy15	Bone Marrow - Macaque	Bone Marrow
SRR8308246	RNA-Seq	202	2384692618	PRJNA508940	SAMN10534380	939188240	GEO	public	fastq,run.zq,sra	gs,ncbi,s3	gs.us-east1,ncbi.public,s3.us-east-1	SRX5122680	Illumina HiSeq 3000	PAIRED	cDNA	TRANSCRIPTOMIC	Plasmodium knowlesi	ILLUMINA	2019-03-27T00:00:00Z	GSM3505077	SRP173197	2018-12-13T22:08:00Z	1	male	GSM3505077	RKy15	Bone Marrow - Macaque	Bone Marrow
SRR8308247	RNA-Seq	202	1946321712	PRJNA508940	SAMN10534379	740870208	GEO	public	fastq,run.zq,sra	gs,ncbi,s3	gs.us-east1,ncbi.public,s3.us-east-1	SRX5122681	Illumina HiSeq 3000	PAIRED	cDNA	TRANSCRIPTOMIC	Plasmodium knowlesi	ILLUMINA	2019-03-27T00:00:00Z	GSM3505078	SRP173197	2018-12-13T22:08:00Z	1	male	GSM3505078	REd16	Whole blood - Capillary - Macaque	Whole blood - Capillary
SRR8308248	RNA-Seq	202	2047305754	PRJNA508940	SAMN10534379	795847099	GEO	public	fastq,run.zq,sra	gs,ncbi,s3	gs.us-east1,ncbi.public,s3.us-east-1	SRX5122681	Illumina HiSeq 3000	PAIRED	cDNA	TRANSCRIPTOMIC	Plasmodium knowlesi	ILLUMINA	2019-03-27T00:00:00Z	GSM3505078	SRP173197	2018-12-13T22:08:00Z	1	male	GSM3505078	REd16	Whole blood - Capillary - Macaque	Whole blood - Capillary
SRR8308249	RNA-Seq	202	1979863004	PRJNA508940	SAMN10534379	751431500	GEO	public	fastq,run.zq,sra	gs,ncbi,s3	gs.us-east1,ncbi.public,s3.us-east-1	SRX5122681	Illumina HiSeq 3000	PAIRED	cDNA	TRANSCRIPTOMIC	Plasmodium knowlesi	ILLUMINA	2019-03-27T00:00:00Z	GSM3505078	SRP173197	2018-12-13T22:07:00Z	1	male	GSM3505078	REd16	Whole blood - Capillary - Macaque	Whole blood - Capillary
SRR8308250	RNA-Seq	202	1933904368	PRJNA508940	SAMN10534379	757264496	GEO	public	fastq,run.zq,sra	gs,ncbi,s3	gs.us-east1,ncbi.public,s3.us-east-1	SRX5122681	Illumina HiSeq 3000	PAIRED	cDNA	TRANSCRIPTOMIC	Plasmodium knowlesi	ILLUMINA	2019-03-27T00:00:00Z	GSM3505078	SRP173197	2018-12-13T22:06:00Z	1	male	GSM3505078	REd16	Whole blood - Capillary - Macaque	Whole blood - Capillary
SRR8308251	RNA-Seq	202	1921429454	PRJNA508940	SAMN10534379	752628472	GEO	public	fastq,run.zq,sra	gs,ncbi,s3	gs.us-east1,ncbi.public,s3.us-east-1	SRX5122681	Illumina HiSeq 3000	PAIRED	cDNA	TRANSCRIPTOMIC	Plasmodium knowlesi	ILLUMINA	2019-03-27T00:00:00Z	GSM3505078	SRP173197	2018-12-13T22:08:00Z	1	male	GSM3505078	REd16	Whole blood - Capillary - Macaque	Whole blood - Capillary
SRR8308252	RNA-Seq	202	1967997120	PRJNA508940	SAMN10534379	754522333	GEO	public	fastq,run.zq,sra	gs,ncbi,s3	gs.us-east1,ncbi.public,s3.us-east-1	SRX5122681	Illumina HiSeq 3000	PAIRED	cDNA	TRANSCRIPTOMIC	Plasmodium knowlesi	ILLUMINA	2019-03-27T00:00:00Z	GSM3505078	SRP173197	2018-12-13T22:10:00Z	1	male	GSM3505078	REd16	Whole blood - Capillary - Macaque	Whole blood - Capillary
SRR8308253	RNA-Seq	202	1995966848	PRJNA508940	SAMN10534379	751780383	GEO	public	fastq,run.zq,sra	gs,ncbi,s3	gs.us-east1,ncbi.public,s3.us-east-1	SRX5122681	Illumina HiSeq 3000	PAIRED	cDNA	TRANSCRIPTOMIC	Plasmodium knowlesi	ILLUMINA	2019-03-27T00:00:00Z	GSM3505078	SRP173197	2018-12-13T22:09:00Z	1	male	GSM3505078	REd16	Whole blood - Capillary - Macaque	Whole blood - Capillary
SRR8308254	RNA-Seq	202	2009161286	PRJNA508940	SAMN10534379	780201832	GEO	public	fastq,run.zq	gs,ncbi,s3	gs.us-east1,ncbi.public,s3.us-east-1	SRX5122681	Illumina HiSeq 3000	PAIRED	cDNA	TRANSCRIPTOMIC	Plasmodium knowlesi	ILLUMINA	2019-03-27T00:00:00Z	GSM3505078	SRP173197		NA	male	GSM3505078	REd16	Whole blood - Capillary - Macaque	Whole blood - Capillary
SRR8308255	RNA-Seq	202	2014853646	PRJNA508940	SAMN10534379	784677891	GEO	public	fastq,run.zq,sra	gs,ncbi,s3	gs.us-east1,ncbi.public,s3.us-east-1	SRX5122681	Illumina HiSeq 3000	PAIRED	cDNA	TRANSCRIPTOMIC	Plasmodium knowlesi	ILLUMINA	2019-03-27T00:00:00Z	GSM3505078	SRP173197	2018-12-13T22:10:00Z	1	male	GSM3505078	REd16	Whole blood - Capillary - Macaque	Whole blood - Capillary
SRR8308256	RNA-Seq	202	2005497814	PRJNA508940	SAMN10534379	779136318	GEO	public	fastq,run.zq,sra	gs,ncbi,s3	gs.us-east1,ncbi.public,s3.us-east-1	SRX5122681	Illumina HiSeq 3000	PAIRED	cDNA	TRANSCRIPTOMIC	Plasmodium knowlesi	ILLUMINA	2019-03-27T00:00:00Z	GSM3505078	SRP173197	2018-12-13T22:07:00Z	1	male	GSM3505078	REd16	Whole blood - Capillary - Macaque	Whole blood - Capillary
SRR8308257	RNA-Seq	202	1707690426	PRJNA508940	SAMN10534378	655905351	GEO	public	fastq,run.zq,sra	gs,ncbi,s3	gs.us-east1,ncbi.public,s3.us-east-1	SRX5122682	Illumina HiSeq 3000	PAIRED	cDNA	TRANSCRIPTOMIC	Plasmodium knowlesi	ILLUMINA	2019-03-27T00:00:00Z	GSM3505079	SRP173197	2018-12-13T22:07:00Z	1	male	GSM3505079	RKy15	Whole blood - Capillary - Macaque	Whole blood - Capillary
SRR8308258	RNA-Seq	202	1804077958	PRJNA508940	SAMN10534378	707389381	GEO	public	fastq,run.zq,sra	gs,ncbi,s3	gs.us-east1,ncbi.public,s3.us-east-1	SRX5122682	Illumina HiSeq 3000	PAIRED	cDNA	TRANSCRIPTOMIC	Plasmodium knowlesi	ILLUMINA	2019-03-27T00:00:00Z	GSM3505079	SRP173197	2018-12-13T22:06:00Z	1	male	GSM3505079	RKy15	Whole blood - Capillary - Macaque	Whole blood - Capillary
SRR8308259	RNA-Seq	202	1733423408	PRJNA508940	SAMN10534378	663029021	GEO	public	fastq,run.zq,sra	gs,ncbi,s3	gs.us-east1,ncbi.public,s3.us-east-1	SRX5122682	Illumina HiSeq 3000	PAIRED	cDNA	TRANSCRIPTOMIC	Plasmodium knowlesi	ILLUMINA	2019-03-27T00:00:00Z	GSM3505079	SRP173197	2018-12-13T22:07:00Z	1	male	GSM3505079	RKy15	Whole blood - Capillary - Macaque	Whole blood - Capillary
SRR8308260	RNA-Seq	202	1686523048	PRJNA508940	SAMN10534378	665827408	GEO	public	fastq,run.zq,sra	gs,ncbi,s3	gs.us-east1,ncbi.public,s3.us-east-1	SRX5122682	Illumina HiSeq 3000	PAIRED	cDNA	TRANSCRIPTOMIC	Plasmodium knowlesi	ILLUMINA	2019-03-27T00:00:00Z	GSM3505079	SRP173197	2018-12-13T22:07:00Z	1	male	GSM3505079	RKy15	Whole blood - Capillary - Macaque	Whole blood - Capillary
SRR8308261	RNA-Seq	202	1676629896	PRJNA508940	SAMN10534378	662097642	GEO	public	fastq,run.zq,sra	gs,ncbi,s3	gs.us-east1,ncbi.public,s3.us-east-1	SRX5122682	Illumina HiSeq 3000	PAIRED	cDNA	TRANSCRIPTOMIC	Plasmodium knowlesi	ILLUMINA	2019-03-27T00:00:00Z	GSM3505079	SRP173197	2018-12-13T22:07:00Z	1	male	GSM3505079	RKy15	Whole blood - Capillary - Macaque	Whole blood - Capillary
SRR8308262	RNA-Seq	202	1723544800	PRJNA508940	SAMN10534378	666471543	GEO	public	fastq,run.zq,sra	gs,ncbi,s3	gs.us-east1,ncbi.public,s3.us-east-1	SRX5122682	Illumina HiSeq 3000	PAIRED	cDNA	TRANSCRIPTOMIC	Plasmodium knowlesi	ILLUMINA	2019-03-27T00:00:00Z	GSM3505079	SRP173197	2018-12-13T22:09:00Z	1	male	GSM3505079	RKy15	Whole blood - Capillary - Macaque	Whole blood - Capillary
SRR8308263	RNA-Seq	202	1746685112	PRJNA508940	SAMN10534378	663487996	GEO	public	fastq,run.zq,sra	gs,ncbi,s3	gs.us-east1,ncbi.public,s3.us-east-1	SRX5122682	Illumina HiSeq 3000	PAIRED	cDNA	TRANSCRIPTOMIC	Plasmodium knowlesi	ILLUMINA	2019-03-27T00:00:00Z	GSM3505079	SRP173197	2018-12-13T22:07:00Z	1	male	GSM3505079	RKy15	Whole blood - Capillary - Macaque	Whole blood - Capillary
SRR8308264	RNA-Seq	202	1764481716	PRJNA508940	SAMN10534378	691588137	GEO	public	fastq,run.zq,sra	gs,ncbi,s3	gs.us-east1,ncbi.public,s3.us-east-1	SRX5122682	Illumina HiSeq 3000	PAIRED	cDNA	TRANSCRIPTOMIC	Plasmodium knowlesi	ILLUMINA	2019-03-27T00:00:00Z	GSM3505079	SRP173197	2018-12-13T22:08:00Z	1	male	GSM3505079	RKy15	Whole blood - Capillary - Macaque	Whole blood - Capillary
SRR8308265	RNA-Seq	202	1763446668	PRJNA508940	SAMN10534378	692443152	GEO	public	fastq,run.zq,sra	gs,ncbi,s3	gs.us-east1,ncbi.public,s3.us-east-1	SRX5122682	Illumina HiSeq 3000	PAIRED	cDNA	TRANSCRIPTOMIC	Plasmodium knowlesi	ILLUMINA	2019-03-27T00:00:00Z	GSM3505079	SRP173197	2018-12-13T22:07:00Z	1	male	GSM3505079	RKy15	Whole blood - Capillary - Macaque	Whole blood - Capillary
SRR8308266	RNA-Seq	202	1759662198	PRJNA508940	SAMN10534378	688847826	GEO	public	fastq,run.zq,sra	gs,ncbi,s3	gs.us-east1,ncbi.public,s3.us-east-1	SRX5122682	Illumina HiSeq 3000	PAIRED	cDNA	TRANSCRIPTOMIC	Plasmodium knowlesi	ILLUMINA	2019-03-27T00:00:00Z	GSM3505079	SRP173197	2018-12-13T22:08:00Z	1	male	GSM3505079	RKy15	Whole blood - Capillary - Macaque	Whole blood - Capillary
SRR8308267	RNA-Seq	202	1899334492	PRJNA508940	SAMN10534377	731143126	GEO	public	fastq,run.zq,sra	gs,ncbi,s3	gs.us-east1,ncbi.public,s3.us-east-1	SRX5122683	Illumina HiSeq 3000	PAIRED	cDNA	TRANSCRIPTOMIC	Plasmodium knowlesi	ILLUMINA	2019-03-27T00:00:00Z	GSM3505080	SRP173197	2018-12-13T22:08:00Z	1	male	GSM3505080	REd16	Whole blood - Capillary - Macaque	Whole blood - Capillary
SRR8308268	RNA-Seq	202	1993658796	PRJNA508940	SAMN10534377	784763265	GEO	public	fastq,run.zq,sra	gs,ncbi,s3	gs.us-east1,ncbi.public,s3.us-east-1	SRX5122683	Illumina HiSeq 3000	PAIRED	cDNA	TRANSCRIPTOMIC	Plasmodium knowlesi	ILLUMINA	2019-03-27T00:00:00Z	GSM3505080	SRP173197	2018-12-13T22:09:00Z	1	male	GSM3505080	REd16	Whole blood - Capillary - Macaque	Whole blood - Capillary
SRR8308269	RNA-Seq	202	1915212298	PRJNA508940	SAMN10534377	735104326	GEO	public	fastq,run.zq,sra	gs,ncbi,s3	gs.us-east1,ncbi.public,s3.us-east-1	SRX5122683	Illumina HiSeq 3000	PAIRED	cDNA	TRANSCRIPTOMIC	Plasmodium knowlesi	ILLUMINA	2019-03-27T00:00:00Z	GSM3505080	SRP173197	2018-12-13T22:07:00Z	1	male	GSM3505080	REd16	Whole blood - Capillary - Macaque	Whole blood - Capillary
SRR8308270	RNA-Seq	202	1884283270	PRJNA508940	SAMN10534377	746393139	GEO	public	fastq,run.zq,sra	gs,ncbi,s3	gs.us-east1,ncbi.public,s3.us-east-1	SRX5122683	Illumina HiSeq 3000	PAIRED	cDNA	TRANSCRIPTOMIC	Plasmodium knowlesi	ILLUMINA	2019-03-27T00:00:00Z	GSM3505080	SRP173197	2018-12-13T22:09:00Z	1	male	GSM3505080	REd16	Whole blood - Capillary - Macaque	Whole blood - Capillary
SRR8308271	RNA-Seq	202	1873067018	PRJNA508940	SAMN10534377	742253382	GEO	public	fastq,run.zq,sra	gs,ncbi,s3	gs.us-east1,ncbi.public,s3.us-east-1	SRX5122683	Illumina HiSeq 3000	PAIRED	cDNA	TRANSCRIPTOMIC	Plasmodium knowlesi	ILLUMINA	2019-03-27T00:00:00Z	GSM3505080	SRP173197	2018-12-13T22:08:00Z	1	male	GSM3505080	REd16	Whole blood - Capillary - Macaque	Whole blood - Capillary
SRR8308272	RNA-Seq	202	1921879106	PRJNA508940	SAMN10534377	745869073	GEO	public	fastq,run.zq,sra	gs,ncbi,s3	gs.us-east1,ncbi.public,s3.us-east-1	SRX5122683	Illumina HiSeq 3000	PAIRED	cDNA	TRANSCRIPTOMIC	Plasmodium knowlesi	ILLUMINA	2019-03-27T00:00:00Z	GSM3505080	SRP173197	2018-12-13T22:09:00Z	1	male	GSM3505080	REd16	Whole blood - Capillary - Macaque	Whole blood - Capillary
SRR8308273	RNA-Seq	202	1931347856	PRJNA508940	SAMN10534377	735003553	GEO	public	fastq,run.zq,sra	gs,ncbi,s3	gs.us-east1,ncbi.public,s3.us-east-1	SRX5122683	Illumina HiSeq 3000	PAIRED	cDNA	TRANSCRIPTOMIC	Plasmodium knowlesi	ILLUMINA	2019-03-27T00:00:00Z	GSM3505080	SRP173197	2018-12-13T22:10:00Z	1	male	GSM3505080	REd16	Whole blood - Capillary - Macaque	Whole blood - Capillary
SRR8308274	RNA-Seq	202	1947889636	PRJNA508940	SAMN10534377	765710297	GEO	public	fastq,run.zq,sra	gs,ncbi,s3	gs.us-east1,ncbi.public,s3.us-east-1	SRX5122683	Illumina HiSeq 3000	PAIRED	cDNA	TRANSCRIPTOMIC	Plasmodium knowlesi	ILLUMINA	2019-03-27T00:00:00Z	GSM3505080	SRP173197	2018-12-13T22:09:00Z	1	male	GSM3505080	REd16	Whole blood - Capillary - Macaque	Whole blood - Capillary
SRR8308275	RNA-Seq	202	1950935998	PRJNA508940	SAMN10534377	768594479	GEO	public	fastq,run.zq,sra	gs,ncbi,s3	gs.us-east1,ncbi.public,s3.us-east-1	SRX5122683	Illumina HiSeq 3000	PAIRED	cDNA	TRANSCRIPTOMIC	Plasmodium knowlesi	ILLUMINA	2019-03-27T00:00:00Z	GSM3505080	SRP173197	2018-12-13T22:09:00Z	1	male	GSM3505080	REd16	Whole blood - Capillary - Macaque	Whole blood - Capillary
SRR8308276	RNA-Seq	202	1953448676	PRJNA508940	SAMN10534377	767233112	GEO	public	fastq,run.zq,sra	gs,ncbi,s3	gs.us-east1,ncbi.public,s3.us-east-1	SRX5122683	Illumina HiSeq 3000	PAIRED	cDNA	TRANSCRIPTOMIC	Plasmodium knowlesi	ILLUMINA	2019-03-27T00:00:00Z	GSM3505080	SRP173197	2018-12-13T22:09:00Z	1	male	GSM3505080	REd16	Whole blood - Capillary - Macaque	Whole blood - Capillary
SRR8308277	RNA-Seq	202	1907312280	PRJNA508940	SAMN10534376	728940301	GEO	public	fastq,run.zq,sra	gs,ncbi,s3	gs.us-east1,ncbi.public,s3.us-east-1	SRX5122684	Illumina HiSeq 3000	PAIRED	cDNA	TRANSCRIPTOMIC	Plasmodium knowlesi	ILLUMINA	2019-03-27T00:00:00Z	GSM3505081	SRP173197	2018-12-13T22:08:00Z	1	male	GSM3505081	RKy15	Whole blood - Capillary - Macaque	Whole blood - Capillary
SRR8308278	RNA-Seq	202	2014597510	PRJNA508940	SAMN10534376	784793429	GEO	public	fastq,run.zq,sra	gs,ncbi,s3	gs.us-east1,ncbi.public,s3.us-east-1	SRX5122684	Illumina HiSeq 3000	PAIRED	cDNA	TRANSCRIPTOMIC	Plasmodium knowlesi	ILLUMINA	2019-03-27T00:00:00Z	GSM3505081	SRP173197	2018-12-13T22:09:00Z	1	male	GSM3505081	RKy15	Whole blood - Capillary - Macaque	Whole blood - Capillary
SRR8308279	RNA-Seq	202	1935641770	PRJNA508940	SAMN10534376	736233188	GEO	public	fastq,run.zq,sra	gs,ncbi,s3	gs.us-east1,ncbi.public,s3.us-east-1	SRX5122684	Illumina HiSeq 3000	PAIRED	cDNA	TRANSCRIPTOMIC	Plasmodium knowlesi	ILLUMINA	2019-03-27T00:00:00Z	GSM3505081	SRP173197	2018-12-13T22:08:00Z	1	male	GSM3505081	RKy15	Whole blood - Capillary - Macaque	Whole blood - Capillary
SRR8308280	RNA-Seq	202	1883515670	PRJNA508940	SAMN10534376	739339158	GEO	public	fastq,run.zq,sra	gs,ncbi,s3	gs.us-east1,ncbi.public,s3.us-east-1	SRX5122684	Illumina HiSeq 3000	PAIRED	cDNA	TRANSCRIPTOMIC	Plasmodium knowlesi	ILLUMINA	2019-03-27T00:00:00Z	GSM3505081	SRP173197	2018-12-13T22:09:00Z	1	male	GSM3505081	RKy15	Whole blood - Capillary - Macaque	Whole blood - Capillary
SRR8308281	RNA-Seq	202	1869142966	PRJNA508940	SAMN10534376	733997041	GEO	public	fastq,run.zq,sra	gs,ncbi,s3	gs.us-east1,ncbi.public,s3.us-east-1	SRX5122684	Illumina HiSeq 3000	PAIRED	cDNA	TRANSCRIPTOMIC	Plasmodium knowlesi	ILLUMINA	2019-03-27T00:00:00Z	GSM3505081	SRP173197	2018-12-13T22:09:00Z	1	male	GSM3505081	RKy15	Whole blood - Capillary - Macaque	Whole blood - Capillary
SRR8308282	RNA-Seq	202	1924194632	PRJNA508940	SAMN10534376	739530687	GEO	public	fastq,run.zq,sra	gs,ncbi,s3	gs.us-east1,ncbi.public,s3.us-east-1	SRX5122684	Illumina HiSeq 3000	PAIRED	cDNA	TRANSCRIPTOMIC	Plasmodium knowlesi	ILLUMINA	2019-03-27T00:00:00Z	GSM3505081	SRP173197	2018-12-13T22:09:00Z	1	male	GSM3505081	RKy15	Whole blood - Capillary - Macaque	Whole blood - Capillary
SRR8308283	RNA-Seq	202	1957385454	PRJNA508940	SAMN10534376	739078233	GEO	public	fastq,run.zq,sra	gs,ncbi,s3	gs.us-east1,ncbi.public,s3.us-east-1	SRX5122684	Illumina HiSeq 3000	PAIRED	cDNA	TRANSCRIPTOMIC	Plasmodium knowlesi	ILLUMINA	2019-03-27T00:00:00Z	GSM3505081	SRP173197	2018-12-13T22:10:00Z	1	male	GSM3505081	RKy15	Whole blood - Capillary - Macaque	Whole blood - Capillary
SRR8308284	RNA-Seq	202	1977316996	PRJNA508940	SAMN10534376	770355414	GEO	public	fastq,run.zq,sra	gs,ncbi,s3	gs.us-east1,ncbi.public,s3.us-east-1	SRX5122684	Illumina HiSeq 3000	PAIRED	cDNA	TRANSCRIPTOMIC	Plasmodium knowlesi	ILLUMINA	2019-03-27T00:00:00Z	GSM3505081	SRP173197	2018-12-13T22:14:00Z	1	male	GSM3505081	RKy15	Whole blood - Capillary - Macaque	Whole blood - Capillary
SRR8308285	RNA-Seq	202	1966893594	PRJNA508940	SAMN10534376	767651806	GEO	public	fastq,run.zq,sra	gs,ncbi,s3	gs.us-east1,ncbi.public,s3.us-east-1	SRX5122684	Illumina HiSeq 3000	PAIRED	cDNA	TRANSCRIPTOMIC	Plasmodium knowlesi	ILLUMINA	2019-03-27T00:00:00Z	GSM3505081	SRP173197	2018-12-13T22:10:00Z	1	male	GSM3505081	RKy15	Whole blood - Capillary - Macaque	Whole blood - Capillary
SRR8308286	RNA-Seq	202	1963081046	PRJNA508940	SAMN10534376	763654645	GEO	public	fastq,run.zq,sra	gs,ncbi,s3	gs.us-east1,ncbi.public,s3.us-east-1	SRX5122684	Illumina HiSeq 3000	PAIRED	cDNA	TRANSCRIPTOMIC	Plasmodium knowlesi	ILLUMINA	2019-03-27T00:00:00Z	GSM3505081	SRP173197	2018-12-13T22:09:00Z	1	male	GSM3505081	RKy15	Whole blood - Capillary - Macaque	Whole blood - Capillary
SRR8308287	RNA-Seq	202	2050555328	PRJNA508940	SAMN10534375	792040702	GEO	public	fastq,run.zq,sra	gs,ncbi,s3	gs.us-east1,ncbi.public,s3.us-east-1	SRX5122685	Illumina HiSeq 3000	PAIRED	cDNA	TRANSCRIPTOMIC	Plasmodium knowlesi	ILLUMINA	2019-03-27T00:00:00Z	GSM3505082	SRP173197	2018-12-13T22:09:00Z	1	male	GSM3505082	REd16	Whole blood - Capillary - Macaque	Whole blood - Capillary
SRR8308288	RNA-Seq	202	2165192550	PRJNA508940	SAMN10534375	856915963	GEO	public	fastq,run.zq,sra	gs,ncbi,s3	gs.us-east1,ncbi.public,s3.us-east-1	SRX5122685	Illumina HiSeq 3000	PAIRED	cDNA	TRANSCRIPTOMIC	Plasmodium knowlesi	ILLUMINA	2019-03-27T00:00:00Z	GSM3505082	SRP173197	2018-12-13T22:10:00Z	1	male	GSM3505082	REd16	Whole blood - Capillary - Macaque	Whole blood - Capillary
SRR8308289	RNA-Seq	202	2077406986	PRJNA508940	SAMN10534375	800118730	GEO	public	fastq,run.zq,sra	gs,ncbi,s3	gs.us-east1,ncbi.public,s3.us-east-1	SRX5122685	Illumina HiSeq 3000	PAIRED	cDNA	TRANSCRIPTOMIC	Plasmodium knowlesi	ILLUMINA	2019-03-27T00:00:00Z	GSM3505082	SRP173197	2018-12-13T22:10:00Z	1	male	GSM3505082	REd16	Whole blood - Capillary - Macaque	Whole blood - Capillary
SRR8308290	RNA-Seq	202	2033827910	PRJNA508940	SAMN10534375	807613777	GEO	public	fastq,run.zq,sra	gs,ncbi,s3	gs.us-east1,ncbi.public,s3.us-east-1	SRX5122685	Illumina HiSeq 3000	PAIRED	cDNA	TRANSCRIPTOMIC	Plasmodium knowlesi	ILLUMINA	2019-03-27T00:00:00Z	GSM3505082	SRP173197	2018-12-13T22:11:00Z	1	male	GSM3505082	REd16	Whole blood - Capillary - Macaque	Whole blood - Capillary
SRR8308291	RNA-Seq	202	2023355624	PRJNA508940	SAMN10534375	803736754	GEO	public	fastq,run.zq,sra	gs,ncbi,s3	gs.us-east1,ncbi.public,s3.us-east-1	SRX5122685	Illumina HiSeq 3000	PAIRED	cDNA	TRANSCRIPTOMIC	Plasmodium knowlesi	ILLUMINA	2019-03-27T00:00:00Z	GSM3505082	SRP173197	2018-12-13T22:10:00Z	1	male	GSM3505082	REd16	Whole blood - Capillary - Macaque	Whole blood - Capillary
SRR8308292	RNA-Seq	202	2075442940	PRJNA508940	SAMN10534375	807570408	GEO	public	fastq,run.zq,sra	gs,ncbi,s3	gs.us-east1,ncbi.public,s3.us-east-1	SRX5122685	Illumina HiSeq 3000	PAIRED	cDNA	TRANSCRIPTOMIC	Plasmodium knowlesi	ILLUMINA	2019-03-27T00:00:00Z	GSM3505082	SRP173197	2018-12-13T22:10:00Z	1	male	GSM3505082	REd16	Whole blood - Capillary - Macaque	Whole blood - Capillary
SRR8308293	RNA-Seq	202	2111903738	PRJNA508940	SAMN10534375	808675573	GEO	public	fastq,run.zq,sra	gs,ncbi,s3	gs.us-east1,ncbi.public,s3.us-east-1	SRX5122685	Illumina HiSeq 3000	PAIRED	cDNA	TRANSCRIPTOMIC	Plasmodium knowlesi	ILLUMINA	2019-03-27T00:00:00Z	GSM3505082	SRP173197	2018-12-13T22:10:00Z	1	male	GSM3505082	REd16	Whole blood - Capillary - Macaque	Whole blood - Capillary
SRR8308294	RNA-Seq	202	2117265626	PRJNA508940	SAMN10534375	836575679	GEO	public	fastq,run.zq,sra	gs,ncbi,s3	gs.us-east1,ncbi.public,s3.us-east-1	SRX5122685	Illumina HiSeq 3000	PAIRED	cDNA	TRANSCRIPTOMIC	Plasmodium knowlesi	ILLUMINA	2019-03-27T00:00:00Z	GSM3505082	SRP173197	2018-12-13T22:11:00Z	1	male	GSM3505082	REd16	Whole blood - Capillary - Macaque	Whole blood - Capillary
SRR8308295	RNA-Seq	202	2122851936	PRJNA508940	SAMN10534375	841125059	GEO	public	fastq,run.zq,sra	gs,ncbi,s3	gs.us-east1,ncbi.public,s3.us-east-1	SRX5122685	Illumina HiSeq 3000	PAIRED	cDNA	TRANSCRIPTOMIC	Plasmodium knowlesi	ILLUMINA	2019-03-27T00:00:00Z	GSM3505082	SRP173197	2018-12-13T22:11:00Z	1	male	GSM3505082	REd16	Whole blood - Capillary - Macaque	Whole blood - Capillary
SRR8308296	RNA-Seq	202	2123788812	PRJNA508940	SAMN10534375	839245141	GEO	public	fastq,run.zq,sra	gs,ncbi,s3	gs.us-east1,ncbi.public,s3.us-east-1	SRX5122685	Illumina HiSeq 3000	PAIRED	cDNA	TRANSCRIPTOMIC	Plasmodium knowlesi	ILLUMINA	2019-03-27T00:00:00Z	GSM3505082	SRP173197	2018-12-13T22:12:00Z	1	male	GSM3505082	REd16	Whole blood - Capillary - Macaque	Whole blood - Capillary
SRR8308297	RNA-Seq	202	1716957176	PRJNA508940	SAMN10534374	666705990	GEO	public	fastq,run.zq,sra	gs,ncbi,s3	gs.us-east1,ncbi.public,s3.us-east-1	SRX5122686	Illumina HiSeq 3000	PAIRED	cDNA	TRANSCRIPTOMIC	Plasmodium knowlesi	ILLUMINA	2019-03-27T00:00:00Z	GSM3505083	SRP173197	2018-12-13T22:13:00Z	1	male	GSM3505083	RKy15	Whole blood - Capillary - Macaque	Whole blood - Capillary
SRR8308298	RNA-Seq	202	1808603768	PRJNA508940	SAMN10534374	721669405	GEO	public	fastq,run.zq,sra	gs,ncbi,s3	gs.us-east1,ncbi.public,s3.us-east-1	SRX5122686	Illumina HiSeq 3000	PAIRED	cDNA	TRANSCRIPTOMIC	Plasmodium knowlesi	ILLUMINA	2019-03-27T00:00:00Z	GSM3505083	SRP173197	2018-12-13T22:10:00Z	1	male	GSM3505083	RKy15	Whole blood - Capillary - Macaque	Whole blood - Capillary
SRR8308299	RNA-Seq	202	1742996996	PRJNA508940	SAMN10534374	678475574	GEO	public	fastq,run.zq,sra	gs,ncbi,s3	gs.us-east1,ncbi.public,s3.us-east-1	SRX5122686	Illumina HiSeq 3000	PAIRED	cDNA	TRANSCRIPTOMIC	Plasmodium knowlesi	ILLUMINA	2019-03-27T00:00:00Z	GSM3505083	SRP173197	2018-12-13T22:09:00Z	1	male	GSM3505083	RKy15	Whole blood - Capillary - Macaque	Whole blood - Capillary
SRR8308300	RNA-Seq	202	1696613554	PRJNA508940	SAMN10534374	683883246	GEO	public	fastq,run.zq,sra	gs,ncbi,s3	gs.us-east1,ncbi.public,s3.us-east-1	SRX5122686	Illumina HiSeq 3000	PAIRED	cDNA	TRANSCRIPTOMIC	Plasmodium knowlesi	ILLUMINA	2019-03-27T00:00:00Z	GSM3505083	SRP173197	2018-12-13T22:10:00Z	1	male	GSM3505083	RKy15	Whole blood - Capillary - Macaque	Whole blood - Capillary
SRR8308301	RNA-Seq	202	1686436996	PRJNA508940	SAMN10534374	677571488	GEO	public	fastq,run.zq,sra	gs,ncbi,s3	gs.us-east1,ncbi.public,s3.us-east-1	SRX5122686	Illumina HiSeq 3000	PAIRED	cDNA	TRANSCRIPTOMIC	Plasmodium knowlesi	ILLUMINA	2019-03-27T00:00:00Z	GSM3505083	SRP173197	2018-12-13T22:10:00Z	1	male	GSM3505083	RKy15	Whole blood - Capillary - Macaque	Whole blood - Capillary
SRR8308302	RNA-Seq	202	1733247264	PRJNA508940	SAMN10534374	683689695	GEO	public	fastq,run.zq,sra	gs,ncbi,s3	gs.us-east1,ncbi.public,s3.us-east-1	SRX5122686	Illumina HiSeq 3000	PAIRED	cDNA	TRANSCRIPTOMIC	Plasmodium knowlesi	ILLUMINA	2019-03-27T00:00:00Z	GSM3505083	SRP173197	2018-12-13T22:09:00Z	1	male	GSM3505083	RKy15	Whole blood - Capillary - Macaque	Whole blood - Capillary
SRR8308303	RNA-Seq	202	1752423932	PRJNA508940	SAMN10534374	671664561	GEO	public	fastq,run.zq,sra	gs,ncbi,s3	gs.us-east1,ncbi.public,s3.us-east-1	SRX5122686	Illumina HiSeq 3000	PAIRED	cDNA	TRANSCRIPTOMIC	Plasmodium knowlesi	ILLUMINA	2019-03-27T00:00:00Z	GSM3505083	SRP173197	2018-12-13T22:10:00Z	1	male	GSM3505083	RKy15	Whole blood - Capillary - Macaque	Whole blood - Capillary
SRR8308304	RNA-Seq	202	1769981368	PRJNA508940	SAMN10534374	704617207	GEO	public	fastq,run.zq,sra	gs,ncbi,s3	gs.us-east1,ncbi.public,s3.us-east-1	SRX5122686	Illumina HiSeq 3000	PAIRED	cDNA	TRANSCRIPTOMIC	Plasmodium knowlesi	ILLUMINA	2019-03-27T00:00:00Z	GSM3505083	SRP173197	2018-12-13T22:09:00Z	1	male	GSM3505083	RKy15	Whole blood - Capillary - Macaque	Whole blood - Capillary
SRR8308305	RNA-Seq	202	1770695236	PRJNA508940	SAMN10534374	705371358	GEO	public	fastq,run.zq,sra	gs,ncbi,s3	gs.us-east1,ncbi.public,s3.us-east-1	SRX5122686	Illumina HiSeq 3000	PAIRED	cDNA	TRANSCRIPTOMIC	Plasmodium knowlesi	ILLUMINA	2019-03-27T00:00:00Z	GSM3505083	SRP173197	2018-12-13T22:10:00Z	1	male	GSM3505083	RKy15	Whole blood - Capillary - Macaque	Whole blood - Capillary
SRR8308306	RNA-Seq	202	1767449096	PRJNA508940	SAMN10534374	700682562	GEO	public	fastq,run.zq,sra	gs,ncbi,s3	gs.us-east1,ncbi.public,s3.us-east-1	SRX5122686	Illumina HiSeq 3000	PAIRED	cDNA	TRANSCRIPTOMIC	Plasmodium knowlesi	ILLUMINA	2019-03-27T00:00:00Z	GSM3505083	SRP173197	2018-12-13T22:10:00Z	1	male	GSM3505083	RKy15	Whole blood - Capillary - Macaque	Whole blood - Capillary
SRR8308307	RNA-Seq	202	1917638520	PRJNA508940	SAMN10534373	732086034	GEO	public	fastq,run.zq,sra	gs,ncbi,s3	gs.us-east1,ncbi.public,s3.us-east-1	SRX5122687	Illumina HiSeq 3000	PAIRED	cDNA	TRANSCRIPTOMIC	Plasmodium knowlesi	ILLUMINA	2019-03-27T00:00:00Z	GSM3505084	SRP173197	2018-12-13T22:11:00Z	1	male	GSM3505084	REd16	Whole blood - Capillary - Macaque	Whole blood - Capillary
SRR8308308	RNA-Seq	202	2017085948	PRJNA508940	SAMN10534373	784897580	GEO	public	fastq,run.zq,sra	gs,ncbi,s3	gs.us-east1,ncbi.public,s3.us-east-1	SRX5122687	Illumina HiSeq 3000	PAIRED	cDNA	TRANSCRIPTOMIC	Plasmodium knowlesi	ILLUMINA	2019-03-27T00:00:00Z	GSM3505084	SRP173197	2018-12-13T22:13:00Z	1	male	GSM3505084	REd16	Whole blood - Capillary - Macaque	Whole blood - Capillary
SRR8308309	RNA-Seq	202	1945008308	PRJNA508940	SAMN10534373	739227372	GEO	public	fastq,run.zq,sra	gs,ncbi,s3	gs.us-east1,ncbi.public,s3.us-east-1	SRX5122687	Illumina HiSeq 3000	PAIRED	cDNA	TRANSCRIPTOMIC	Plasmodium knowlesi	ILLUMINA	2019-03-27T00:00:00Z	GSM3505084	SRP173197	2018-12-13T22:11:00Z	1	male	GSM3505084	REd16	Whole blood - Capillary - Macaque	Whole blood - Capillary
SRR8308310	RNA-Seq	202	1896800806	PRJNA508940	SAMN10534373	743900125	GEO	public	fastq,run.zq,sra	gs,ncbi,s3	gs.us-east1,ncbi.public,s3.us-east-1	SRX5122687	Illumina HiSeq 3000	PAIRED	cDNA	TRANSCRIPTOMIC	Plasmodium knowlesi	ILLUMINA	2019-03-27T00:00:00Z	GSM3505084	SRP173197	2018-12-13T22:11:00Z	1	male	GSM3505084	REd16	Whole blood - Capillary - Macaque	Whole blood - Capillary
SRR8308311	RNA-Seq	202	1886210552	PRJNA508940	SAMN10534373	740188017	GEO	public	fastq,run.zq,sra	gs,ncbi,s3	gs.us-east1,ncbi.public,s3.us-east-1	SRX5122687	Illumina HiSeq 3000	PAIRED	cDNA	TRANSCRIPTOMIC	Plasmodium knowlesi	ILLUMINA	2019-03-27T00:00:00Z	GSM3505084	SRP173197	2018-12-13T22:11:00Z	1	male	GSM3505084	REd16	Whole blood - Capillary - Macaque	Whole blood - Capillary
SRR8308312	RNA-Seq	202	1937837510	PRJNA508940	SAMN10534373	744199578	GEO	public	fastq,run.zq,sra	gs,ncbi,s3	gs.us-east1,ncbi.public,s3.us-east-1	SRX5122687	Illumina HiSeq 3000	PAIRED	cDNA	TRANSCRIPTOMIC	Plasmodium knowlesi	ILLUMINA	2019-03-27T00:00:00Z	GSM3505084	SRP173197	2018-12-13T22:11:00Z	1	male	GSM3505084	REd16	Whole blood - Capillary - Macaque	Whole blood - Capillary
SRR8308313	RNA-Seq	202	1957415350	PRJNA508940	SAMN10534373	737599953	GEO	public	fastq,run.zq,sra	gs,ncbi,s3	gs.us-east1,ncbi.public,s3.us-east-1	SRX5122687	Illumina HiSeq 3000	PAIRED	cDNA	TRANSCRIPTOMIC	Plasmodium knowlesi	ILLUMINA	2019-03-27T00:00:00Z	GSM3505084	SRP173197	2018-12-13T22:12:00Z	1	male	GSM3505084	REd16	Whole blood - Capillary - Macaque	Whole blood - Capillary
SRR8308314	RNA-Seq	202	1977138024	PRJNA508940	SAMN10534373	768801078	GEO	public	fastq,run.zq,sra	gs,ncbi,s3	gs.us-east1,ncbi.public,s3.us-east-1	SRX5122687	Illumina HiSeq 3000	PAIRED	cDNA	TRANSCRIPTOMIC	Plasmodium knowlesi	ILLUMINA	2019-03-27T00:00:00Z	GSM3505084	SRP173197	2018-12-13T22:10:00Z	1	male	GSM3505084	REd16	Whole blood - Capillary - Macaque	Whole blood - Capillary
SRR8308315	RNA-Seq	202	1973848454	PRJNA508940	SAMN10534373	769126772	GEO	public	fastq,run.zq,sra	gs,ncbi,s3	gs.us-east1,ncbi.public,s3.us-east-1	SRX5122687	Illumina HiSeq 3000	PAIRED	cDNA	TRANSCRIPTOMIC	Plasmodium knowlesi	ILLUMINA	2019-03-27T00:00:00Z	GSM3505084	SRP173197	2018-12-13T22:11:00Z	1	male	GSM3505084	REd16	Whole blood - Capillary - Macaque	Whole blood - Capillary
SRR8308316	RNA-Seq	202	1972208820	PRJNA508940	SAMN10534373	766221508	GEO	public	fastq,run.zq,sra	gs,ncbi,s3	gs.us-east1,ncbi.public,s3.us-east-1	SRX5122687	Illumina HiSeq 3000	PAIRED	cDNA	TRANSCRIPTOMIC	Plasmodium knowlesi	ILLUMINA	2019-03-27T00:00:00Z	GSM3505084	SRP173197	2018-12-13T22:12:00Z	1	male	GSM3505084	REd16	Whole blood - Capillary - Macaque	Whole blood - Capillary
SRR8308317	RNA-Seq	202	1796981698	PRJNA508940	SAMN10534372	694282302	GEO	public	fastq,run.zq,sra	gs,ncbi,s3	gs.us-east1,ncbi.public,s3.us-east-1	SRX5122688	Illumina HiSeq 3000	PAIRED	cDNA	TRANSCRIPTOMIC	Plasmodium knowlesi	ILLUMINA	2019-03-27T00:00:00Z	GSM3505085	SRP173197	2018-12-13T22:12:00Z	1	male	GSM3505085	RKy15	Whole blood - Capillary - Macaque	Whole blood - Capillary
SRR8308318	RNA-Seq	202	1919616302	PRJNA508940	SAMN10534372	756810624	GEO	public	fastq,run.zq,sra	gs,ncbi,s3	gs.us-east1,ncbi.public,s3.us-east-1	SRX5122688	Illumina HiSeq 3000	PAIRED	cDNA	TRANSCRIPTOMIC	Plasmodium knowlesi	ILLUMINA	2019-03-27T00:00:00Z	GSM3505085	SRP173197	2018-12-13T22:11:00Z	1	male	GSM3505085	RKy15	Whole blood - Capillary - Macaque	Whole blood - Capillary
SRR8308319	RNA-Seq	202	1827830128	PRJNA508940	SAMN10534372	703753616	GEO	public	fastq,run.zq,sra	gs,ncbi,s3	gs.us-east1,ncbi.public,s3.us-east-1	SRX5122688	Illumina HiSeq 3000	PAIRED	cDNA	TRANSCRIPTOMIC	Plasmodium knowlesi	ILLUMINA	2019-03-27T00:00:00Z	GSM3505085	SRP173197	2018-12-13T22:10:00Z	1	male	GSM3505085	RKy15	Whole blood - Capillary - Macaque	Whole blood - Capillary
SRR8308320	RNA-Seq	202	1780511224	PRJNA508940	SAMN10534372	707217404	GEO	public	fastq,run.zq,sra	gs,ncbi,s3	gs.us-east1,ncbi.public,s3.us-east-1	SRX5122688	Illumina HiSeq 3000	PAIRED	cDNA	TRANSCRIPTOMIC	Plasmodium knowlesi	ILLUMINA	2019-03-27T00:00:00Z	GSM3505085	SRP173197	2018-12-13T22:11:00Z	1	male	GSM3505085	RKy15	Whole blood - Capillary - Macaque	Whole blood - Capillary
SRR8308321	RNA-Seq	202	1769941574	PRJNA508940	SAMN10534372	703258804	GEO	public	fastq,run.zq,sra	gs,ncbi,s3	gs.us-east1,ncbi.public,s3.us-east-1	SRX5122688	Illumina HiSeq 3000	PAIRED	cDNA	TRANSCRIPTOMIC	Plasmodium knowlesi	ILLUMINA	2019-03-27T00:00:00Z	GSM3505085	SRP173197	2018-12-13T22:11:00Z	1	male	GSM3505085	RKy15	Whole blood - Capillary - Macaque	Whole blood - Capillary
SRR8308322	RNA-Seq	202	1823598632	PRJNA508940	SAMN10534372	709467912	GEO	public	fastq,run.zq,sra	gs,ncbi,s3	gs.us-east1,ncbi.public,s3.us-east-1	SRX5122688	Illumina HiSeq 3000	PAIRED	cDNA	TRANSCRIPTOMIC	Plasmodium knowlesi	ILLUMINA	2019-03-27T00:00:00Z	GSM3505085	SRP173197	2018-12-13T22:11:00Z	1	male	GSM3505085	RKy15	Whole blood - Capillary - Macaque	Whole blood - Capillary
SRR8308323	RNA-Seq	202	1857776426	PRJNA508940	SAMN10534372	708372815	GEO	public	fastq,run.zq,sra	gs,ncbi,s3	gs.us-east1,ncbi.public,s3.us-east-1	SRX5122688	Illumina HiSeq 3000	PAIRED	cDNA	TRANSCRIPTOMIC	Plasmodium knowlesi	ILLUMINA	2019-03-27T00:00:00Z	GSM3505085	SRP173197	2018-12-13T22:13:00Z	1	male	GSM3505085	RKy15	Whole blood - Capillary - Macaque	Whole blood - Capillary
SRR8308324	RNA-Seq	202	1882930476	PRJNA508940	SAMN10534372	741799513	GEO	public	fastq,run.zq,sra	gs,ncbi,s3	gs.us-east1,ncbi.public,s3.us-east-1	SRX5122688	Illumina HiSeq 3000	PAIRED	cDNA	TRANSCRIPTOMIC	Plasmodium knowlesi	ILLUMINA	2019-03-27T00:00:00Z	GSM3505085	SRP173197	2018-12-13T22:11:00Z	1	male	GSM3505085	RKy15	Whole blood - Capillary - Macaque	Whole blood - Capillary
SRR8308325	RNA-Seq	202	1868865418	PRJNA508940	SAMN10534372	737461620	GEO	public	fastq,run.zq,sra	gs,ncbi,s3	gs.us-east1,ncbi.public,s3.us-east-1	SRX5122688	Illumina HiSeq 3000	PAIRED	cDNA	TRANSCRIPTOMIC	Plasmodium knowlesi	ILLUMINA	2019-03-27T00:00:00Z	GSM3505085	SRP173197	2018-12-13T22:11:00Z	1	male	GSM3505085	RKy15	Whole blood - Capillary - Macaque	Whole blood - Capillary
SRR8308326	RNA-Seq	202	1871639686	PRJNA508940	SAMN10534372	736455183	GEO	public	fastq,run.zq,sra	gs,ncbi,s3	gs.us-east1,ncbi.public,s3.us-east-1	SRX5122688	Illumina HiSeq 3000	PAIRED	cDNA	TRANSCRIPTOMIC	Plasmodium knowlesi	ILLUMINA	2019-03-27T00:00:00Z	GSM3505085	SRP173197	2018-12-13T22:12:00Z	1	male	GSM3505085	RKy15	Whole blood - Capillary - Macaque	Whole blood - Capillary
SRR8308327	RNA-Seq	202	2944737214	PRJNA508940	SAMN10534371	1152143370	GEO	public	fastq,run.zq,sra	gs,ncbi,s3	gs.us-east1,ncbi.public,s3.us-east-1	SRX5122689	Illumina HiSeq 3000	PAIRED	cDNA	TRANSCRIPTOMIC	Plasmodium knowlesi	ILLUMINA	2019-03-27T00:00:00Z	GSM3505086	SRP173197	2018-12-13T22:15:00Z	1	male	GSM3505086	REd16	Whole blood - Venous - Macaque	Whole blood - Venous			Plasmodium knowlesi
SRR8308328	RNA-Seq	202	2933720740	PRJNA508940	SAMN10534371	1129999434	GEO	public	fastq,run.zq,sra	gs,ncbi,s3	gs.us-east1,ncbi.public,s3.us-east-1	SRX5122689	Illumina HiSeq 3000	PAIRED	cDNA	TRANSCRIPTOMIC	Plasmodium knowlesi	ILLUMINA	2019-03-27T00:00:00Z	GSM3505086	SRP173197	2018-12-13T22:15:00Z	1	male	GSM3505086	REd16	Whole blood - Venous - Macaque	Whole blood - Venous			Plasmodium knowlesi
SRR8308329	RNA-Seq	202	3030423796	PRJNA508940	SAMN10534371	1165315219	GEO	public	fastq,run.zq,sra	gs,ncbi,s3	gs.us-east1,ncbi.public,s3.us-east-1	SRX5122689	Illumina HiSeq 3000	PAIRED	cDNA	TRANSCRIPTOMIC	Plasmodium knowlesi	ILLUMINA	2019-03-27T00:00:00Z	GSM3505086	SRP173197	2018-12-13T22:13:00Z	1	male	GSM3505086	REd16	Whole blood - Venous - Macaque	Whole blood - Venous			Plasmodium knowlesi
SRR8308330	RNA-Seq	202	2589447292	PRJNA508940	SAMN10534371	1004087571	GEO	public	fastq,run.zq,sra	gs,ncbi,s3	gs.us-east1,ncbi.public,s3.us-east-1	SRX5122689	Illumina HiSeq 3000	PAIRED	cDNA	TRANSCRIPTOMIC	Plasmodium knowlesi	ILLUMINA	2019-03-27T00:00:00Z	GSM3505086	SRP173197	2018-12-13T22:14:00Z	1	male	GSM3505086	REd16	Whole blood - Venous - Macaque	Whole blood - Venous			Plasmodium knowlesi
SRR8308331	RNA-Seq	202	1638517950	PRJNA508940	SAMN10534370	621616988	GEO	public	fastq,run.zq,sra	gs,ncbi,s3	gs.us-east1,ncbi.public,s3.us-east-1	SRX5122690	Illumina HiSeq 3000	PAIRED	cDNA	TRANSCRIPTOMIC	Plasmodium knowlesi	ILLUMINA	2019-03-27T00:00:00Z	GSM3505087	SRP173197	2018-12-13T22:11:00Z	1	male	GSM3505087	REd16	Whole blood - Capillary - Macaque	Whole blood - Capillary
SRR8308332	RNA-Seq	202	1707461560	PRJNA508940	SAMN10534370	659708262	GEO	public	fastq,run.zq,sra	gs,ncbi,s3	gs.us-east1,ncbi.public,s3.us-east-1	SRX5122690	Illumina HiSeq 3000	PAIRED	cDNA	TRANSCRIPTOMIC	Plasmodium knowlesi	ILLUMINA	2019-03-27T00:00:00Z	GSM3505087	SRP173197	2018-12-13T22:12:00Z	1	male	GSM3505087	REd16	Whole blood - Capillary - Macaque	Whole blood - Capillary
SRR8308333	RNA-Seq	202	1664359810	PRJNA508940	SAMN10534370	629024054	GEO	public	fastq,run.zq,sra	gs,ncbi,s3	gs.us-east1,ncbi.public,s3.us-east-1	SRX5122690	Illumina HiSeq 3000	PAIRED	cDNA	TRANSCRIPTOMIC	Plasmodium knowlesi	ILLUMINA	2019-03-27T00:00:00Z	GSM3505087	SRP173197	2018-12-13T22:11:00Z	1	male	GSM3505087	REd16	Whole blood - Capillary - Macaque	Whole blood - Capillary
SRR8308334	RNA-Seq	202	1623157668	PRJNA508940	SAMN10534370	633209750	GEO	public	fastq,run.zq,sra	gs,ncbi,s3	gs.us-east1,ncbi.public,s3.us-east-1	SRX5122690	Illumina HiSeq 3000	PAIRED	cDNA	TRANSCRIPTOMIC	Plasmodium knowlesi	ILLUMINA	2019-03-27T00:00:00Z	GSM3505087	SRP173197	2018-12-13T22:11:00Z	1	male	GSM3505087	REd16	Whole blood - Capillary - Macaque	Whole blood - Capillary
SRR8308335	RNA-Seq	202	1610775876	PRJNA508940	SAMN10534370	628512269	GEO	public	fastq,run.zq,sra	gs,ncbi,s3	gs.us-east1,ncbi.public,s3.us-east-1	SRX5122690	Illumina HiSeq 3000	PAIRED	cDNA	TRANSCRIPTOMIC	Plasmodium knowlesi	ILLUMINA	2019-03-27T00:00:00Z	GSM3505087	SRP173197	2018-12-13T22:11:00Z	1	male	GSM3505087	REd16	Whole blood - Capillary - Macaque	Whole blood - Capillary
SRR8308336	RNA-Seq	202	1650585228	PRJNA508940	SAMN10534370	630299017	GEO	public	fastq,run.zq,sra	gs,ncbi,s3	gs.us-east1,ncbi.public,s3.us-east-1	SRX5122690	Illumina HiSeq 3000	PAIRED	cDNA	TRANSCRIPTOMIC	Plasmodium knowlesi	ILLUMINA	2019-03-27T00:00:00Z	GSM3505087	SRP173197	2018-12-13T22:12:00Z	1	male	GSM3505087	REd16	Whole blood - Capillary - Macaque	Whole blood - Capillary
SRR8308337	RNA-Seq	202	1668006112	PRJNA508940	SAMN10534370	624417359	GEO	public	fastq,run.zq,sra	gs,ncbi,s3	gs.us-east1,ncbi.public,s3.us-east-1	SRX5122690	Illumina HiSeq 3000	PAIRED	cDNA	TRANSCRIPTOMIC	Plasmodium knowlesi	ILLUMINA	2019-03-27T00:00:00Z	GSM3505087	SRP173197	2018-12-13T22:12:00Z	1	male	GSM3505087	REd16	Whole blood - Capillary - Macaque	Whole blood - Capillary
SRR8308338	RNA-Seq	202	1679708174	PRJNA508940	SAMN10534370	648642552	GEO	public	fastq,run.zq,sra	gs,ncbi,s3	gs.us-east1,ncbi.public,s3.us-east-1	SRX5122690	Illumina HiSeq 3000	PAIRED	cDNA	TRANSCRIPTOMIC	Plasmodium knowlesi	ILLUMINA	2019-03-27T00:00:00Z	GSM3505087	SRP173197	2018-12-13T22:12:00Z	1	male	GSM3505087	REd16	Whole blood - Capillary - Macaque	Whole blood - Capillary
SRR8308339	RNA-Seq	202	1681159746	PRJNA508940	SAMN10534370	650425768	GEO	public	fastq,run.zq,sra	gs,ncbi,s3	gs.us-east1,ncbi.public,s3.us-east-1	SRX5122690	Illumina HiSeq 3000	PAIRED	cDNA	TRANSCRIPTOMIC	Plasmodium knowlesi	ILLUMINA	2019-03-27T00:00:00Z	GSM3505087	SRP173197	2018-12-13T22:12:00Z	1	male	GSM3505087	REd16	Whole blood - Capillary - Macaque	Whole blood - Capillary
SRR8308340	RNA-Seq	202	1669570400	PRJNA508940	SAMN10534370	644061832	GEO	public	fastq,run.zq,sra	gs,ncbi,s3	gs.us-east1,ncbi.public,s3.us-east-1	SRX5122690	Illumina HiSeq 3000	PAIRED	cDNA	TRANSCRIPTOMIC	Plasmodium knowlesi	ILLUMINA	2019-03-27T00:00:00Z	GSM3505087	SRP173197	2018-12-13T22:12:00Z	1	male	GSM3505087	REd16	Whole blood - Capillary - Macaque	Whole blood - Capillary
SRR8308341	RNA-Seq	202	3270247892	PRJNA508940	SAMN10534369	1281994418	GEO	public	fastq,run.zq,sra	gs,ncbi,s3	gs.us-east1,ncbi.public,s3.us-east-1	SRX5122691	Illumina HiSeq 3000	PAIRED	cDNA	TRANSCRIPTOMIC	Plasmodium knowlesi	ILLUMINA	2019-03-27T00:00:00Z	GSM3505088	SRP173197	2018-12-13T22:15:00Z	1	male	GSM3505088	REd16	Bone Marrow - Macaque	Bone Marrow
SRR8308342	RNA-Seq	202	3261019724	PRJNA508940	SAMN10534369	1258734210	GEO	public	fastq,run.zq,sra	gs,ncbi,s3	gs.us-east1,ncbi.public,s3.us-east-1	SRX5122691	Illumina HiSeq 3000	PAIRED	cDNA	TRANSCRIPTOMIC	Plasmodium knowlesi	ILLUMINA	2019-03-27T00:00:00Z	GSM3505088	SRP173197	2018-12-13T22:14:00Z	1	male	GSM3505088	REd16	Bone Marrow - Macaque	Bone Marrow
SRR8308343	RNA-Seq	202	3364266166	PRJNA508940	SAMN10534369	1296853767	GEO	public	fastq,run.zq,sra	gs,ncbi,s3	gs.us-east1,ncbi.public,s3.us-east-1	SRX5122691	Illumina HiSeq 3000	PAIRED	cDNA	TRANSCRIPTOMIC	Plasmodium knowlesi	ILLUMINA	2019-03-27T00:00:00Z	GSM3505088	SRP173197	2018-12-13T22:17:00Z	1	male	GSM3505088	REd16	Bone Marrow - Macaque	Bone Marrow
SRR8308344	RNA-Seq	202	2879235886	PRJNA508940	SAMN10534369	1119087929	GEO	public	fastq,run.zq,sra	gs,ncbi,s3	gs.us-east1,ncbi.public,s3.us-east-1	SRX5122691	Illumina HiSeq 3000	PAIRED	cDNA	TRANSCRIPTOMIC	Plasmodium knowlesi	ILLUMINA	2019-03-27T00:00:00Z	GSM3505088	SRP173197	2018-12-13T22:16:00Z	1	male	GSM3505088	REd16	Bone Marrow - Macaque	Bone Marrow
SRR8308345	RNA-Seq	202	2871425354	PRJNA508940	SAMN10534428	1119277406	GEO	public	fastq,run.zq,sra	gs,ncbi,s3	gs.us-east1,ncbi.public,s3.us-east-1	SRX5122692	Illumina HiSeq 3000	PAIRED	cDNA	TRANSCRIPTOMIC	Plasmodium knowlesi	ILLUMINA	2019-03-27T00:00:00Z	GSM3505089	SRP173197	2018-12-13T22:15:00Z	1	male	GSM3505089	RKy15	Whole blood - Venous - Macaque	Whole blood - Venous			Plasmodium knowlesi
SRR8308346	RNA-Seq	202	2874802390	PRJNA508940	SAMN10534428	1104608495	GEO	public	fastq,run.zq,sra	gs,ncbi,s3	gs.us-east1,ncbi.public,s3.us-east-1	SRX5122692	Illumina HiSeq 3000	PAIRED	cDNA	TRANSCRIPTOMIC	Plasmodium knowlesi	ILLUMINA	2019-03-27T00:00:00Z	GSM3505089	SRP173197	2018-12-13T22:16:00Z	1	male	GSM3505089	RKy15	Whole blood - Venous - Macaque	Whole blood - Venous			Plasmodium knowlesi
SRR8308347	RNA-Seq	202	3004606782	PRJNA508940	SAMN10534428	1152902612	GEO	public	fastq,run.zq,sra	gs,ncbi,s3	gs.us-east1,ncbi.public,s3.us-east-1	SRX5122692	Illumina HiSeq 3000	PAIRED	cDNA	TRANSCRIPTOMIC	Plasmodium knowlesi	ILLUMINA	2019-03-27T00:00:00Z	GSM3505089	SRP173197	2018-12-13T22:15:00Z	1	male	GSM3505089	RKy15	Whole blood - Venous - Macaque	Whole blood - Venous			Plasmodium knowlesi
SRR8308348	RNA-Seq	202	2546786912	PRJNA508940	SAMN10534428	985326585	GEO	public	fastq,run.zq,sra	gs,ncbi,s3	gs.us-east1,ncbi.public,s3.us-east-1	SRX5122692	Illumina HiSeq 3000	PAIRED	cDNA	TRANSCRIPTOMIC	Plasmodium knowlesi	ILLUMINA	2019-03-27T00:00:00Z	GSM3505089	SRP173197	2018-12-13T22:14:00Z	1	male	GSM3505089	RKy15	Whole blood - Venous - Macaque	Whole blood - Venous			Plasmodium knowlesi
SRR8308349	RNA-Seq	202	1775552326	PRJNA508940	SAMN10534419	675931793	GEO	public	fastq,run.zq,sra	gs,ncbi,s3	gs.us-east1,ncbi.public,s3.us-east-1	SRX5122693	Illumina HiSeq 3000	PAIRED	cDNA	TRANSCRIPTOMIC	Plasmodium knowlesi	ILLUMINA	2019-03-27T00:00:00Z	GSM3505090	SRP173197	2018-12-13T22:13:00Z	1	male	GSM3505090	RKy15	Whole blood - Capillary - Macaque	Whole blood - Capillary
SRR8308350	RNA-Seq	202	1845882464	PRJNA508940	SAMN10534419	714000153	GEO	public	fastq,run.zq,sra	gs,ncbi,s3	gs.us-east1,ncbi.public,s3.us-east-1	SRX5122693	Illumina HiSeq 3000	PAIRED	cDNA	TRANSCRIPTOMIC	Plasmodium knowlesi	ILLUMINA	2019-03-27T00:00:00Z	GSM3505090	SRP173197	2018-12-13T22:13:00Z	1	male	GSM3505090	RKy15	Whole blood - Capillary - Macaque	Whole blood - Capillary
SRR8308351	RNA-Seq	202	1801418628	PRJNA508940	SAMN10534419	681830070	GEO	public	fastq,run.zq,sra	gs,ncbi,s3	gs.us-east1,ncbi.public,s3.us-east-1	SRX5122693	Illumina HiSeq 3000	PAIRED	cDNA	TRANSCRIPTOMIC	Plasmodium knowlesi	ILLUMINA	2019-03-27T00:00:00Z	GSM3505090	SRP173197	2018-12-13T22:13:00Z	1	male	GSM3505090	RKy15	Whole blood - Capillary - Macaque	Whole blood - Capillary
SRR8308352	RNA-Seq	202	1762627154	PRJNA508940	SAMN10534419	688019805	GEO	public	fastq,run.zq,sra	gs,ncbi,s3	gs.us-east1,ncbi.public,s3.us-east-1	SRX5122693	Illumina HiSeq 3000	PAIRED	cDNA	TRANSCRIPTOMIC	Plasmodium knowlesi	ILLUMINA	2019-03-27T00:00:00Z	GSM3505090	SRP173197	2018-12-13T22:13:00Z	1	male	GSM3505090	RKy15	Whole blood - Capillary - Macaque	Whole blood - Capillary
SRR8308353	RNA-Seq	202	1750838434	PRJNA508940	SAMN10534419	683800857	GEO	public	fastq,run.zq,sra	gs,ncbi,s3	gs.us-east1,ncbi.public,s3.us-east-1	SRX5122693	Illumina HiSeq 3000	PAIRED	cDNA	TRANSCRIPTOMIC	Plasmodium knowlesi	ILLUMINA	2019-03-27T00:00:00Z	GSM3505090	SRP173197	2018-12-13T22:13:00Z	1	male	GSM3505090	RKy15	Whole blood - Capillary - Macaque	Whole blood - Capillary
SRR8308354	RNA-Seq	202	1800084418	PRJNA508940	SAMN10534419	688332769	GEO	public	fastq,run.zq,sra	gs,ncbi,s3	gs.us-east1,ncbi.public,s3.us-east-1	SRX5122693	Illumina HiSeq 3000	PAIRED	cDNA	TRANSCRIPTOMIC	Plasmodium knowlesi	ILLUMINA	2019-03-27T00:00:00Z	GSM3505090	SRP173197	2018-12-13T22:13:00Z	1	male	GSM3505090	RKy15	Whole blood - Capillary - Macaque	Whole blood - Capillary
SRR8308355	RNA-Seq	202	1794631832	PRJNA508940	SAMN10534419	673632182	GEO	public	fastq,run.zq,sra	gs,ncbi,s3	gs.us-east1,ncbi.public,s3.us-east-1	SRX5122693	Illumina HiSeq 3000	PAIRED	cDNA	TRANSCRIPTOMIC	Plasmodium knowlesi	ILLUMINA	2019-03-27T00:00:00Z	GSM3505090	SRP173197	2018-12-13T22:13:00Z	1	male	GSM3505090	RKy15	Whole blood - Capillary - Macaque	Whole blood - Capillary
SRR8308356	RNA-Seq	202	1808136138	PRJNA508940	SAMN10534419	698994758	GEO	public	fastq,run.zq,sra	gs,ncbi,s3	gs.us-east1,ncbi.public,s3.us-east-1	SRX5122693	Illumina HiSeq 3000	PAIRED	cDNA	TRANSCRIPTOMIC	Plasmodium knowlesi	ILLUMINA	2019-03-27T00:00:00Z	GSM3505090	SRP173197	2018-12-13T22:13:00Z	1	male	GSM3505090	RKy15	Whole blood - Capillary - Macaque	Whole blood - Capillary
SRR8308357	RNA-Seq	202	1804172090	PRJNA508940	SAMN10534419	698631740	GEO	public	fastq,run.zq,sra	gs,ncbi,s3	gs.us-east1,ncbi.public,s3.us-east-1	SRX5122693	Illumina HiSeq 3000	PAIRED	cDNA	TRANSCRIPTOMIC	Plasmodium knowlesi	ILLUMINA	2019-03-27T00:00:00Z	GSM3505090	SRP173197	2018-12-13T22:13:00Z	1	male	GSM3505090	RKy15	Whole blood - Capillary - Macaque	Whole blood - Capillary
SRR8308358	RNA-Seq	202	1804885554	PRJNA508940	SAMN10534419	697091992	GEO	public	fastq,run.zq,sra	gs,ncbi,s3	gs.us-east1,ncbi.public,s3.us-east-1	SRX5122693	Illumina HiSeq 3000	PAIRED	cDNA	TRANSCRIPTOMIC	Plasmodium knowlesi	ILLUMINA	2019-03-27T00:00:00Z	GSM3505090	SRP173197	2018-12-13T22:12:00Z	1	male	GSM3505090	RKy15	Whole blood - Capillary - Macaque	Whole blood - Capillary
SRR8308359	RNA-Seq	202	2921635686	PRJNA508940	SAMN10534418	1139451054	GEO	public	fastq,run.zq,sra	gs,ncbi,s3	gs.us-east1,ncbi.public,s3.us-east-1	SRX5122694	Illumina HiSeq 3000	PAIRED	cDNA	TRANSCRIPTOMIC	Plasmodium knowlesi	ILLUMINA	2019-03-27T00:00:00Z	GSM3505091	SRP173197	2018-12-13T22:17:00Z	1	male	GSM3505091	RKy15	Bone Marrow - Macaque	Bone Marrow
SRR8308360	RNA-Seq	202	2923365008	PRJNA508940	SAMN10534418	1123699709	GEO	public	fastq,run.zq,sra	gs,ncbi,s3	gs.us-east1,ncbi.public,s3.us-east-1	SRX5122694	Illumina HiSeq 3000	PAIRED	cDNA	TRANSCRIPTOMIC	Plasmodium knowlesi	ILLUMINA	2019-03-27T00:00:00Z	GSM3505091	SRP173197	2018-12-13T22:17:00Z	1	male	GSM3505091	RKy15	Bone Marrow - Macaque	Bone Marrow
SRR8308361	RNA-Seq	202	3048045064	PRJNA508940	SAMN10534418	1170618293	GEO	public	fastq,run.zq,sra	gs,ncbi,s3	gs.us-east1,ncbi.public,s3.us-east-1	SRX5122694	Illumina HiSeq 3000	PAIRED	cDNA	TRANSCRIPTOMIC	Plasmodium knowlesi	ILLUMINA	2019-03-27T00:00:00Z	GSM3505091	SRP173197	2018-12-13T22:15:00Z	1	male	GSM3505091	RKy15	Bone Marrow - Macaque	Bone Marrow
SRR8308362	RNA-Seq	202	2591532134	PRJNA508940	SAMN10534418	1003466874	GEO	public	fastq,run.zq,sra	gs,ncbi,s3	gs.us-east1,ncbi.public,s3.us-east-1	SRX5122694	Illumina HiSeq 3000	PAIRED	cDNA	TRANSCRIPTOMIC	Plasmodium knowlesi	ILLUMINA	2019-03-27T00:00:00Z	GSM3505091	SRP173197	2018-12-13T22:15:00Z	1	male	GSM3505091	RKy15	Bone Marrow - Macaque	Bone Marrow
SRR8308363	RNA-Seq	202	1883297914	PRJNA508940	SAMN10534395	719839646	GEO	public	fastq,run.zq,sra	gs,ncbi,s3	gs.us-east1,ncbi.public,s3.us-east-1	SRX5122695	Illumina HiSeq 3000	PAIRED	cDNA	TRANSCRIPTOMIC	Plasmodium knowlesi	ILLUMINA	2019-03-27T00:00:00Z	GSM3505092	SRP173197	2018-12-13T22:13:00Z	1	male	GSM3505092	REd16	Whole blood - Capillary - Macaque	Whole blood - Capillary
SRR8308364	RNA-Seq	202	1979168528	PRJNA508940	SAMN10534395	768962980	GEO	public	fastq,run.zq,sra	gs,ncbi,s3	gs.us-east1,ncbi.public,s3.us-east-1	SRX5122695	Illumina HiSeq 3000	PAIRED	cDNA	TRANSCRIPTOMIC	Plasmodium knowlesi	ILLUMINA	2019-03-27T00:00:00Z	GSM3505092	SRP173197	2018-12-13T22:14:00Z	1	male	GSM3505092	REd16	Whole blood - Capillary - Macaque	Whole blood - Capillary
SRR8308365	RNA-Seq	202	1905738498	PRJNA508940	SAMN10534395	724957412	GEO	public	fastq,run.zq,sra	gs,ncbi,s3	gs.us-east1,ncbi.public,s3.us-east-1	SRX5122695	Illumina HiSeq 3000	PAIRED	cDNA	TRANSCRIPTOMIC	Plasmodium knowlesi	ILLUMINA	2019-03-27T00:00:00Z	GSM3505092	SRP173197	2018-12-13T22:14:00Z	1	male	GSM3505092	REd16	Whole blood - Capillary - Macaque	Whole blood - Capillary
SRR8308366	RNA-Seq	202	1862318800	PRJNA508940	SAMN10534395	731365078	GEO	public	fastq,run.zq,sra	gs,ncbi,s3	gs.us-east1,ncbi.public,s3.us-east-1	SRX5122695	Illumina HiSeq 3000	PAIRED	cDNA	TRANSCRIPTOMIC	Plasmodium knowlesi	ILLUMINA	2019-03-27T00:00:00Z	GSM3505092	SRP173197	2018-12-13T22:13:00Z	1	male	GSM3505092	REd16	Whole blood - Capillary - Macaque	Whole blood - Capillary
SRR8308367	RNA-Seq	202	1845451800	PRJNA508940	SAMN10534395	725216620	GEO	public	fastq,run.zq,sra	gs,ncbi,s3	gs.us-east1,ncbi.public,s3.us-east-1	SRX5122695	Illumina HiSeq 3000	PAIRED	cDNA	TRANSCRIPTOMIC	Plasmodium knowlesi	ILLUMINA	2019-03-27T00:00:00Z	GSM3505092	SRP173197	2018-12-13T22:12:00Z	1	male	GSM3505092	REd16	Whole blood - Capillary - Macaque	Whole blood - Capillary
SRR8308368	RNA-Seq	202	1899018362	PRJNA508940	SAMN10534395	729979276	GEO	public	fastq,run.zq,sra	gs,ncbi,s3	gs.us-east1,ncbi.public,s3.us-east-1	SRX5122695	Illumina HiSeq 3000	PAIRED	cDNA	TRANSCRIPTOMIC	Plasmodium knowlesi	ILLUMINA	2019-03-27T00:00:00Z	GSM3505092	SRP173197	2018-12-13T22:13:00Z	1	male	GSM3505092	REd16	Whole blood - Capillary - Macaque	Whole blood - Capillary
SRR8308369	RNA-Seq	202	1925216348	PRJNA508940	SAMN10534395	725081479	GEO	public	fastq,run.zq,sra	gs,ncbi,s3	gs.us-east1,ncbi.public,s3.us-east-1	SRX5122695	Illumina HiSeq 3000	PAIRED	cDNA	TRANSCRIPTOMIC	Plasmodium knowlesi	ILLUMINA	2019-03-27T00:00:00Z	GSM3505092	SRP173197	2018-12-13T22:12:00Z	1	male	GSM3505092	REd16	Whole blood - Capillary - Macaque	Whole blood - Capillary
SRR8308370	RNA-Seq	202	1940169398	PRJNA508940	SAMN10534395	753262987	GEO	public	fastq,run.zq,sra	gs,ncbi,s3	gs.us-east1,ncbi.public,s3.us-east-1	SRX5122695	Illumina HiSeq 3000	PAIRED	cDNA	TRANSCRIPTOMIC	Plasmodium knowlesi	ILLUMINA	2019-03-27T00:00:00Z	GSM3505092	SRP173197	2018-12-13T22:16:00Z	1	male	GSM3505092	REd16	Whole blood - Capillary - Macaque	Whole blood - Capillary
SRR8308371	RNA-Seq	202	1938187374	PRJNA508940	SAMN10534395	754292823	GEO	public	fastq,run.zq,sra	gs,ncbi,s3	gs.us-east1,ncbi.public,s3.us-east-1	SRX5122695	Illumina HiSeq 3000	PAIRED	cDNA	TRANSCRIPTOMIC	Plasmodium knowlesi	ILLUMINA	2019-03-27T00:00:00Z	GSM3505092	SRP173197	2018-12-13T22:13:00Z	1	male	GSM3505092	REd16	Whole blood - Capillary - Macaque	Whole blood - Capillary
SRR8308372	RNA-Seq	202	1930717212	PRJNA508940	SAMN10534395	749416279	GEO	public	fastq,run.zq,sra	gs,ncbi,s3	gs.us-east1,ncbi.public,s3.us-east-1	SRX5122695	Illumina HiSeq 3000	PAIRED	cDNA	TRANSCRIPTOMIC	Plasmodium knowlesi	ILLUMINA	2019-03-27T00:00:00Z	GSM3505092	SRP173197	2018-12-13T22:14:00Z	1	male	GSM3505092	REd16	Whole blood - Capillary - Macaque	Whole blood - Capillary
SRR8308373	RNA-Seq	202	1901516092	PRJNA508940	SAMN10534394	725810168	GEO	public	fastq,run.zq,sra	gs,ncbi,s3	gs.us-east1,ncbi.public,s3.us-east-1	SRX5122696	Illumina HiSeq 3000	PAIRED	cDNA	TRANSCRIPTOMIC	Plasmodium knowlesi	ILLUMINA	2019-03-27T00:00:00Z	GSM3505093	SRP173197	2018-12-13T22:14:00Z	1	male	GSM3505093	RKy15	Whole blood - Capillary - Macaque	Whole blood - Capillary
SRR8308374	RNA-Seq	202	1989140258	PRJNA508940	SAMN10534394	774562009	GEO	public	fastq,run.zq,sra	gs,ncbi,s3	gs.us-east1,ncbi.public,s3.us-east-1	SRX5122696	Illumina HiSeq 3000	PAIRED	cDNA	TRANSCRIPTOMIC	Plasmodium knowlesi	ILLUMINA	2019-03-27T00:00:00Z	GSM3505093	SRP173197	2018-12-13T22:14:00Z	1	male	GSM3505093	RKy15	Whole blood - Capillary - Macaque	Whole blood - Capillary
SRR8308375	RNA-Seq	202	1924338254	PRJNA508940	SAMN10534394	731190308	GEO	public	fastq,run.zq,sra	gs,ncbi,s3	gs.us-east1,ncbi.public,s3.us-east-1	SRX5122696	Illumina HiSeq 3000	PAIRED	cDNA	TRANSCRIPTOMIC	Plasmodium knowlesi	ILLUMINA	2019-03-27T00:00:00Z	GSM3505093	SRP173197	2018-12-13T22:14:00Z	1	male	GSM3505093	RKy15	Whole blood - Capillary - Macaque	Whole blood - Capillary
SRR8308376	RNA-Seq	202	1890614556	PRJNA508940	SAMN10534394	740986888	GEO	public	fastq,run.zq,sra	gs,ncbi,s3	gs.us-east1,ncbi.public,s3.us-east-1	SRX5122696	Illumina HiSeq 3000	PAIRED	cDNA	TRANSCRIPTOMIC	Plasmodium knowlesi	ILLUMINA	2019-03-27T00:00:00Z	GSM3505093	SRP173197	2018-12-13T22:14:00Z	1	male	GSM3505093	RKy15	Whole blood - Capillary - Macaque	Whole blood - Capillary
SRR8308377	RNA-Seq	202	1877268820	PRJNA508940	SAMN10534394	736223044	GEO	public	fastq,run.zq,sra	gs,ncbi,s3	gs.us-east1,ncbi.public,s3.us-east-1	SRX5122696	Illumina HiSeq 3000	PAIRED	cDNA	TRANSCRIPTOMIC	Plasmodium knowlesi	ILLUMINA	2019-03-27T00:00:00Z	GSM3505093	SRP173197	2018-12-13T22:14:00Z	1	male	GSM3505093	RKy15	Whole blood - Capillary - Macaque	Whole blood - Capillary
SRR8308378	RNA-Seq	202	1932084146	PRJNA508940	SAMN10534394	742161865	GEO	public	fastq,run.zq,sra	gs,ncbi,s3	gs.us-east1,ncbi.public,s3.us-east-1	SRX5122696	Illumina HiSeq 3000	PAIRED	cDNA	TRANSCRIPTOMIC	Plasmodium knowlesi	ILLUMINA	2019-03-27T00:00:00Z	GSM3505093	SRP173197	2018-12-13T22:14:00Z	1	male	GSM3505093	RKy15	Whole blood - Capillary - Macaque	Whole blood - Capillary
SRR8308379	RNA-Seq	202	1933625810	PRJNA508940	SAMN10534394	729373734	GEO	public	fastq,run.zq,sra	gs,ncbi,s3	gs.us-east1,ncbi.public,s3.us-east-1	SRX5122696	Illumina HiSeq 3000	PAIRED	cDNA	TRANSCRIPTOMIC	Plasmodium knowlesi	ILLUMINA	2019-03-27T00:00:00Z	GSM3505093	SRP173197	2018-12-13T22:14:00Z	1	male	GSM3505093	RKy15	Whole blood - Capillary - Macaque	Whole blood - Capillary
SRR8308380	RNA-Seq	202	1950395648	PRJNA508940	SAMN10534394	759367735	GEO	public	fastq,run.zq,sra	gs,ncbi,s3	gs.us-east1,ncbi.public,s3.us-east-1	SRX5122696	Illumina HiSeq 3000	PAIRED	cDNA	TRANSCRIPTOMIC	Plasmodium knowlesi	ILLUMINA	2019-03-27T00:00:00Z	GSM3505093	SRP173197	2018-12-13T22:14:00Z	1	male	GSM3505093	RKy15	Whole blood - Capillary - Macaque	Whole blood - Capillary
SRR8308381	RNA-Seq	202	1946346760	PRJNA508940	SAMN10534394	758729920	GEO	public	fastq,run.zq,sra	gs,ncbi,s3	gs.us-east1,ncbi.public,s3.us-east-1	SRX5122696	Illumina HiSeq 3000	PAIRED	cDNA	TRANSCRIPTOMIC	Plasmodium knowlesi	ILLUMINA	2019-03-27T00:00:00Z	GSM3505093	SRP173197	2018-12-13T22:14:00Z	1	male	GSM3505093	RKy15	Whole blood - Capillary - Macaque	Whole blood - Capillary
SRR8308382	RNA-Seq	202	1942870946	PRJNA508940	SAMN10534394	755056403	GEO	public	fastq,run.zq,sra	gs,ncbi,s3	gs.us-east1,ncbi.public,s3.us-east-1	SRX5122696	Illumina HiSeq 3000	PAIRED	cDNA	TRANSCRIPTOMIC	Plasmodium knowlesi	ILLUMINA	2019-03-27T00:00:00Z	GSM3505093	SRP173197	2018-12-13T22:14:00Z	1	male	GSM3505093	RKy15	Whole blood - Capillary - Macaque	Whole blood - Capillary
SRR8308383	RNA-Seq	202	2006674060	PRJNA508940	SAMN10534393	761204298	GEO	public	fastq,run.zq,sra	gs,ncbi,s3	gs.us-east1,ncbi.public,s3.us-east-1	SRX5122697	Illumina HiSeq 3000	PAIRED	cDNA	TRANSCRIPTOMIC	Plasmodium knowlesi	ILLUMINA	2019-03-27T00:00:00Z	GSM3505094	SRP173197	2018-12-13T22:13:00Z	1	male	GSM3505094	REd16	Whole blood - Capillary - Macaque	Whole blood - Capillary
SRR8308384	RNA-Seq	202	2091833220	PRJNA508940	SAMN10534393	808965883	GEO	public	fastq,run.zq,sra	gs,ncbi,s3	gs.us-east1,ncbi.public,s3.us-east-1	SRX5122697	Illumina HiSeq 3000	PAIRED	cDNA	TRANSCRIPTOMIC	Plasmodium knowlesi	ILLUMINA	2019-03-27T00:00:00Z	GSM3505094	SRP173197	2018-12-13T22:14:00Z	1	male	GSM3505094	REd16	Whole blood - Capillary - Macaque	Whole blood - Capillary
SRR8308385	RNA-Seq	202	2036842962	PRJNA508940	SAMN10534393	770165873	GEO	public	fastq,run.zq,sra	gs,ncbi,s3	gs.us-east1,ncbi.public,s3.us-east-1	SRX5122697	Illumina HiSeq 3000	PAIRED	cDNA	TRANSCRIPTOMIC	Plasmodium knowlesi	ILLUMINA	2019-03-27T00:00:00Z	GSM3505094	SRP173197	2018-12-13T22:15:00Z	1	male	GSM3505094	REd16	Whole blood - Capillary - Macaque	Whole blood - Capillary
SRR8308386	RNA-Seq	202	2001780206	PRJNA508940	SAMN10534393	780790245	GEO	public	fastq,run.zq,sra	gs,ncbi,s3	gs.us-east1,ncbi.public,s3.us-east-1	SRX5122697	Illumina HiSeq 3000	PAIRED	cDNA	TRANSCRIPTOMIC	Plasmodium knowlesi	ILLUMINA	2019-03-27T00:00:00Z	GSM3505094	SRP173197	2018-12-13T22:13:00Z	1	male	GSM3505094	REd16	Whole blood - Capillary - Macaque	Whole blood - Capillary
SRR8308387	RNA-Seq	202	1989646268	PRJNA508940	SAMN10534393	776518222	GEO	public	fastq,run.zq,sra	gs,ncbi,s3	gs.us-east1,ncbi.public,s3.us-east-1	SRX5122697	Illumina HiSeq 3000	PAIRED	cDNA	TRANSCRIPTOMIC	Plasmodium knowlesi	ILLUMINA	2019-03-27T00:00:00Z	GSM3505094	SRP173197	2018-12-13T22:14:00Z	1	male	GSM3505094	REd16	Whole blood - Capillary - Macaque	Whole blood - Capillary
SRR8308388	RNA-Seq	202	2032974258	PRJNA508940	SAMN10534393	776317803	GEO	public	fastq,run.zq,sra	gs,ncbi,s3	gs.us-east1,ncbi.public,s3.us-east-1	SRX5122697	Illumina HiSeq 3000	PAIRED	cDNA	TRANSCRIPTOMIC	Plasmodium knowlesi	ILLUMINA	2019-03-27T00:00:00Z	GSM3505094	SRP173197	2018-12-13T22:15:00Z	1	male	GSM3505094	REd16	Whole blood - Capillary - Macaque	Whole blood - Capillary
SRR8308389	RNA-Seq	202	2047426550	PRJNA508940	SAMN10534393	767401775	GEO	public	fastq,run.zq,sra	gs,ncbi,s3	gs.us-east1,ncbi.public,s3.us-east-1	SRX5122697	Illumina HiSeq 3000	PAIRED	cDNA	TRANSCRIPTOMIC	Plasmodium knowlesi	ILLUMINA	2019-03-27T00:00:00Z	GSM3505094	SRP173197	2018-12-13T22:14:00Z	1	male	GSM3505094	REd16	Whole blood - Capillary - Macaque	Whole blood - Capillary
SRR8308390	RNA-Seq	202	2057174060	PRJNA508940	SAMN10534393	795008212	GEO	public	fastq,run.zq,sra	gs,ncbi,s3	gs.us-east1,ncbi.public,s3.us-east-1	SRX5122697	Illumina HiSeq 3000	PAIRED	cDNA	TRANSCRIPTOMIC	Plasmodium knowlesi	ILLUMINA	2019-03-27T00:00:00Z	GSM3505094	SRP173197	2018-12-13T22:14:00Z	1	male	GSM3505094	REd16	Whole blood - Capillary - Macaque	Whole blood - Capillary
SRR8308391	RNA-Seq	202	2065072058	PRJNA508940	SAMN10534393	800087024	GEO	public	fastq,run.zq,sra	gs,ncbi,s3	gs.us-east1,ncbi.public,s3.us-east-1	SRX5122697	Illumina HiSeq 3000	PAIRED	cDNA	TRANSCRIPTOMIC	Plasmodium knowlesi	ILLUMINA	2019-03-27T00:00:00Z	GSM3505094	SRP173197	2018-12-13T22:15:00Z	1	male	GSM3505094	REd16	Whole blood - Capillary - Macaque	Whole blood - Capillary
SRR8308392	RNA-Seq	202	2054577956	PRJNA508940	SAMN10534393	794149936	GEO	public	fastq,run.zq,sra	gs,ncbi,s3	gs.us-east1,ncbi.public,s3.us-east-1	SRX5122697	Illumina HiSeq 3000	PAIRED	cDNA	TRANSCRIPTOMIC	Plasmodium knowlesi	ILLUMINA	2019-03-27T00:00:00Z	GSM3505094	SRP173197	2018-12-13T22:14:00Z	1	male	GSM3505094	REd16	Whole blood - Capillary - Macaque	Whole blood - Capillary
SRR8308393	RNA-Seq	202	1949788436	PRJNA508940	SAMN10534392	743467339	GEO	public	fastq,run.zq,sra	gs,ncbi,s3	gs.us-east1,ncbi.public,s3.us-east-1	SRX5122698	Illumina HiSeq 3000	PAIRED	cDNA	TRANSCRIPTOMIC	Plasmodium knowlesi	ILLUMINA	2019-03-27T00:00:00Z	GSM3505095	SRP173197	2018-12-13T22:15:00Z	1	male	GSM3505095	RKy15	Whole blood - Capillary - Macaque	Whole blood - Capillary
SRR8308394	RNA-Seq	202	2040609252	PRJNA508940	SAMN10534392	792325550	GEO	public	fastq,run.zq,sra	gs,ncbi,s3	gs.us-east1,ncbi.public,s3.us-east-1	SRX5122698	Illumina HiSeq 3000	PAIRED	cDNA	TRANSCRIPTOMIC	Plasmodium knowlesi	ILLUMINA	2019-03-27T00:00:00Z	GSM3505095	SRP173197	2018-12-13T22:15:00Z	1	male	GSM3505095	RKy15	Whole blood - Capillary - Macaque	Whole blood - Capillary
SRR8308395	RNA-Seq	202	1972672208	PRJNA508940	SAMN10534392	748746924	GEO	public	fastq,run.zq,sra	gs,ncbi,s3	gs.us-east1,ncbi.public,s3.us-east-1	SRX5122698	Illumina HiSeq 3000	PAIRED	cDNA	TRANSCRIPTOMIC	Plasmodium knowlesi	ILLUMINA	2019-03-27T00:00:00Z	GSM3505095	SRP173197	2018-12-13T22:15:00Z	1	male	GSM3505095	RKy15	Whole blood - Capillary - Macaque	Whole blood - Capillary
SRR8308396	RNA-Seq	202	1931277762	PRJNA508940	SAMN10534392	756340149	GEO	public	fastq,run.zq,sra	gs,ncbi,s3	gs.us-east1,ncbi.public,s3.us-east-1	SRX5122698	Illumina HiSeq 3000	PAIRED	cDNA	TRANSCRIPTOMIC	Plasmodium knowlesi	ILLUMINA	2019-03-27T00:00:00Z	GSM3505095	SRP173197	2018-12-13T22:15:00Z	1	male	GSM3505095	RKy15	Whole blood - Capillary - Macaque	Whole blood - Capillary
SRR8308397	RNA-Seq	202	1916871930	PRJNA508940	SAMN10534392	751156384	GEO	public	fastq,run.zq,sra	gs,ncbi,s3	gs.us-east1,ncbi.public,s3.us-east-1	SRX5122698	Illumina HiSeq 3000	PAIRED	cDNA	TRANSCRIPTOMIC	Plasmodium knowlesi	ILLUMINA	2019-03-27T00:00:00Z	GSM3505095	SRP173197	2018-12-13T22:14:00Z	1	male	GSM3505095	RKy15	Whole blood - Capillary - Macaque	Whole blood - Capillary
SRR8308398	RNA-Seq	202	1966423944	PRJNA508940	SAMN10534392	754390150	GEO	public	fastq,run.zq,sra	gs,ncbi,s3	gs.us-east1,ncbi.public,s3.us-east-1	SRX5122698	Illumina HiSeq 3000	PAIRED	cDNA	TRANSCRIPTOMIC	Plasmodium knowlesi	ILLUMINA	2019-03-27T00:00:00Z	GSM3505095	SRP173197	2018-12-13T22:15:00Z	1	male	GSM3505095	RKy15	Whole blood - Capillary - Macaque	Whole blood - Capillary
SRR8308399	RNA-Seq	202	1980801092	PRJNA508940	SAMN10534392	745859680	GEO	public	fastq,run.zq,sra	gs,ncbi,s3	gs.us-east1,ncbi.public,s3.us-east-1	SRX5122698	Illumina HiSeq 3000	PAIRED	cDNA	TRANSCRIPTOMIC	Plasmodium knowlesi	ILLUMINA	2019-03-27T00:00:00Z	GSM3505095	SRP173197	2018-12-13T22:16:00Z	1	male	GSM3505095	RKy15	Whole blood - Capillary - Macaque	Whole blood - Capillary
SRR8308400	RNA-Seq	202	2000362974	PRJNA508940	SAMN10534392	776400880	GEO	public	fastq,run.zq,sra	gs,ncbi,s3	gs.us-east1,ncbi.public,s3.us-east-1	SRX5122698	Illumina HiSeq 3000	PAIRED	cDNA	TRANSCRIPTOMIC	Plasmodium knowlesi	ILLUMINA	2019-03-27T00:00:00Z	GSM3505095	SRP173197	2018-12-13T22:16:00Z	1	male	GSM3505095	RKy15	Whole blood - Capillary - Macaque	Whole blood - Capillary
SRR8308401	RNA-Seq	202	1997490736	PRJNA508940	SAMN10534392	776604968	GEO	public	fastq,run.zq,sra	gs,ncbi,s3	gs.us-east1,ncbi.public,s3.us-east-1	SRX5122698	Illumina HiSeq 3000	PAIRED	cDNA	TRANSCRIPTOMIC	Plasmodium knowlesi	ILLUMINA	2019-03-27T00:00:00Z	GSM3505095	SRP173197	2018-12-13T22:16:00Z	1	male	GSM3505095	RKy15	Whole blood - Capillary - Macaque	Whole blood - Capillary
SRR8308402	RNA-Seq	202	1991374176	PRJNA508940	SAMN10534392	772189573	GEO	public	fastq,run.zq,sra	gs,ncbi,s3	gs.us-east1,ncbi.public,s3.us-east-1	SRX5122698	Illumina HiSeq 3000	PAIRED	cDNA	TRANSCRIPTOMIC	Plasmodium knowlesi	ILLUMINA	2019-03-27T00:00:00Z	GSM3505095	SRP173197	2018-12-13T22:15:00Z	1	male	GSM3505095	RKy15	Whole blood - Capillary - Macaque	Whole blood - Capillary
SRR8308403	RNA-Seq	202	2039321502	PRJNA508940	SAMN10534422	779190380	GEO	public	fastq,run.zq,sra	gs,ncbi,s3	gs.us-east1,ncbi.public,s3.us-east-1	SRX5122699	Illumina HiSeq 3000	PAIRED	cDNA	TRANSCRIPTOMIC	Plasmodium knowlesi	ILLUMINA	2019-03-27T00:00:00Z	GSM3505096	SRP173197	2018-12-13T22:15:00Z	1	male	GSM3505096	REd16	Whole blood - Capillary - Macaque	Whole blood - Capillary
SRR8308404	RNA-Seq	202	2109294706	PRJNA508940	SAMN10534422	825620387	GEO	public	fastq,run.zq,sra	gs,ncbi,s3	gs.us-east1,ncbi.public,s3.us-east-1	SRX5122699	Illumina HiSeq 3000	PAIRED	cDNA	TRANSCRIPTOMIC	Plasmodium knowlesi	ILLUMINA	2019-03-27T00:00:00Z	GSM3505096	SRP173197	2018-12-13T22:16:00Z	1	male	GSM3505096	REd16	Whole blood - Capillary - Macaque	Whole blood - Capillary
SRR8308405	RNA-Seq	202	2060650682	PRJNA508940	SAMN10534422	786700314	GEO	public	fastq,run.zq,sra	gs,ncbi,s3	gs.us-east1,ncbi.public,s3.us-east-1	SRX5122699	Illumina HiSeq 3000	PAIRED	cDNA	TRANSCRIPTOMIC	Plasmodium knowlesi	ILLUMINA	2019-03-27T00:00:00Z	GSM3505096	SRP173197	2018-12-13T22:16:00Z	1	male	GSM3505096	REd16	Whole blood - Capillary - Macaque	Whole blood - Capillary
SRR8308406	RNA-Seq	202	2025853960	PRJNA508940	SAMN10534422	795619036	GEO	public	fastq,run.zq,sra	gs,ncbi,s3	gs.us-east1,ncbi.public,s3.us-east-1	SRX5122699	Illumina HiSeq 3000	PAIRED	cDNA	TRANSCRIPTOMIC	Plasmodium knowlesi	ILLUMINA	2019-03-27T00:00:00Z	GSM3505096	SRP173197	2018-12-13T22:14:00Z	1	male	GSM3505096	REd16	Whole blood - Capillary - Macaque	Whole blood - Capillary
SRR8308407	RNA-Seq	202	2011107354	PRJNA508940	SAMN10534422	790457076	GEO	public	fastq,run.zq,sra	gs,ncbi,s3	gs.us-east1,ncbi.public,s3.us-east-1	SRX5122699	Illumina HiSeq 3000	PAIRED	cDNA	TRANSCRIPTOMIC	Plasmodium knowlesi	ILLUMINA	2019-03-27T00:00:00Z	GSM3505096	SRP173197	2018-12-13T22:16:00Z	1	male	GSM3505096	REd16	Whole blood - Capillary - Macaque	Whole blood - Capillary
SRR8308408	RNA-Seq	202	2061096698	PRJNA508940	SAMN10534422	793147282	GEO	public	fastq,run.zq,sra	gs,ncbi,s3	gs.us-east1,ncbi.public,s3.us-east-1	SRX5122699	Illumina HiSeq 3000	PAIRED	cDNA	TRANSCRIPTOMIC	Plasmodium knowlesi	ILLUMINA	2019-03-27T00:00:00Z	GSM3505096	SRP173197	2018-12-13T22:17:00Z	1	male	GSM3505096	REd16	Whole blood - Capillary - Macaque	Whole blood - Capillary
SRR8308409	RNA-Seq	202	2060309908	PRJNA508940	SAMN10534422	778682725	GEO	public	fastq,run.zq,sra	gs,ncbi,s3	gs.us-east1,ncbi.public,s3.us-east-1	SRX5122699	Illumina HiSeq 3000	PAIRED	cDNA	TRANSCRIPTOMIC	Plasmodium knowlesi	ILLUMINA	2019-03-27T00:00:00Z	GSM3505096	SRP173197	2018-12-13T22:16:00Z	1	male	GSM3505096	REd16	Whole blood - Capillary - Macaque	Whole blood - Capillary
SRR8308410	RNA-Seq	202	2075583936	PRJNA508940	SAMN10534422	809640459	GEO	public	fastq,run.zq,sra	gs,ncbi,s3	gs.us-east1,ncbi.public,s3.us-east-1	SRX5122699	Illumina HiSeq 3000	PAIRED	cDNA	TRANSCRIPTOMIC	Plasmodium knowlesi	ILLUMINA	2019-03-27T00:00:00Z	GSM3505096	SRP173197	2018-12-13T22:15:00Z	1	male	GSM3505096	REd16	Whole blood - Capillary - Macaque	Whole blood - Capillary
SRR8308411	RNA-Seq	202	2075502126	PRJNA508940	SAMN10534422	811344952	GEO	public	fastq,run.zq,sra	gs,ncbi,s3	gs.us-east1,ncbi.public,s3.us-east-1	SRX5122699	Illumina HiSeq 3000	PAIRED	cDNA	TRANSCRIPTOMIC	Plasmodium knowlesi	ILLUMINA	2019-03-27T00:00:00Z	GSM3505096	SRP173197	2018-12-13T22:16:00Z	1	male	GSM3505096	REd16	Whole blood - Capillary - Macaque	Whole blood - Capillary
SRR8308412	RNA-Seq	202	2066975302	PRJNA508940	SAMN10534422	806840572	GEO	public	fastq,run.zq,sra	gs,ncbi,s3	gs.us-east1,ncbi.public,s3.us-east-1	SRX5122699	Illumina HiSeq 3000	PAIRED	cDNA	TRANSCRIPTOMIC	Plasmodium knowlesi	ILLUMINA	2019-03-27T00:00:00Z	GSM3505096	SRP173197	2018-12-13T22:17:00Z	1	male	GSM3505096	REd16	Whole blood - Capillary - Macaque	Whole blood - Capillary
SRR8308413	RNA-Seq	202	1961428888	PRJNA508940	SAMN10534421	752511800	GEO	public	fastq,run.zq,sra	gs,ncbi,s3	gs.us-east1,ncbi.public,s3.us-east-1	SRX5122700	Illumina HiSeq 3000	PAIRED	cDNA	TRANSCRIPTOMIC	Plasmodium knowlesi	ILLUMINA	2019-03-27T00:00:00Z	GSM3505097	SRP173197	2018-12-13T22:16:00Z	1	male	GSM3505097	RKy15	Whole blood - Capillary - Macaque	Whole blood - Capillary
SRR8308414	RNA-Seq	202	2051392012	PRJNA508940	SAMN10534421	801620037	GEO	public	fastq,run.zq,sra	gs,ncbi,s3	gs.us-east1,ncbi.public,s3.us-east-1	SRX5122700	Illumina HiSeq 3000	PAIRED	cDNA	TRANSCRIPTOMIC	Plasmodium knowlesi	ILLUMINA	2019-03-27T00:00:00Z	GSM3505097	SRP173197	2018-12-13T22:15:00Z	1	male	GSM3505097	RKy15	Whole blood - Capillary - Macaque	Whole blood - Capillary
SRR8308415	RNA-Seq	202	1971124888	PRJNA508940	SAMN10534421	753145212	GEO	public	fastq,run.zq,sra	gs,ncbi,s3	gs.us-east1,ncbi.public,s3.us-east-1	SRX5122700	Illumina HiSeq 3000	PAIRED	cDNA	TRANSCRIPTOMIC	Plasmodium knowlesi	ILLUMINA	2019-03-27T00:00:00Z	GSM3505097	SRP173197	2018-12-13T22:16:00Z	1	male	GSM3505097	RKy15	Whole blood - Capillary - Macaque	Whole blood - Capillary
SRR8308416	RNA-Seq	202	1942226768	PRJNA508940	SAMN10534421	764573820	GEO	public	fastq,run.zq,sra	gs,ncbi,s3	gs.us-east1,ncbi.public,s3.us-east-1	SRX5122700	Illumina HiSeq 3000	PAIRED	cDNA	TRANSCRIPTOMIC	Plasmodium knowlesi	ILLUMINA	2019-03-27T00:00:00Z	GSM3505097	SRP173197	2018-12-13T22:15:00Z	1	male	GSM3505097	RKy15	Whole blood - Capillary - Macaque	Whole blood - Capillary
SRR8308417	RNA-Seq	202	1924933750	PRJNA508940	SAMN10534421	758107660	GEO	public	fastq,run.zq,sra	gs,ncbi,s3	gs.us-east1,ncbi.public,s3.us-east-1	SRX5122700	Illumina HiSeq 3000	PAIRED	cDNA	TRANSCRIPTOMIC	Plasmodium knowlesi	ILLUMINA	2019-03-27T00:00:00Z	GSM3505097	SRP173197	2018-12-13T22:16:00Z	1	male	GSM3505097	RKy15	Whole blood - Capillary - Macaque	Whole blood - Capillary
SRR8308418	RNA-Seq	202	1982548998	PRJNA508940	SAMN10534421	764487163	GEO	public	fastq,run.zq,sra	gs,ncbi,s3	gs.us-east1,ncbi.public,s3.us-east-1	SRX5122700	Illumina HiSeq 3000	PAIRED	cDNA	TRANSCRIPTOMIC	Plasmodium knowlesi	ILLUMINA	2019-03-27T00:00:00Z	GSM3505097	SRP173197	2018-12-13T22:17:00Z	1	male	GSM3505097	RKy15	Whole blood - Capillary - Macaque	Whole blood - Capillary
SRR8308419	RNA-Seq	202	1993352766	PRJNA508940	SAMN10534421	757110888	GEO	public	fastq,run.zq,sra	gs,ncbi,s3	gs.us-east1,ncbi.public,s3.us-east-1	SRX5122700	Illumina HiSeq 3000	PAIRED	cDNA	TRANSCRIPTOMIC	Plasmodium knowlesi	ILLUMINA	2019-03-27T00:00:00Z	GSM3505097	SRP173197	2018-12-13T22:17:00Z	1	male	GSM3505097	RKy15	Whole blood - Capillary - Macaque	Whole blood - Capillary
SRR8308420	RNA-Seq	202	2016726186	PRJNA508940	SAMN10534421	787962224	GEO	public	fastq,run.zq,sra	gs,ncbi,s3	gs.us-east1,ncbi.public,s3.us-east-1	SRX5122700	Illumina HiSeq 3000	PAIRED	cDNA	TRANSCRIPTOMIC	Plasmodium knowlesi	ILLUMINA	2019-03-27T00:00:00Z	GSM3505097	SRP173197	2018-12-13T22:16:00Z	1	male	GSM3505097	RKy15	Whole blood - Capillary - Macaque	Whole blood - Capillary
SRR8308421	RNA-Seq	202	2010623766	PRJNA508940	SAMN10534421	786469523	GEO	public	fastq,run.zq,sra	gs,ncbi,s3	gs.us-east1,ncbi.public,s3.us-east-1	SRX5122700	Illumina HiSeq 3000	PAIRED	cDNA	TRANSCRIPTOMIC	Plasmodium knowlesi	ILLUMINA	2019-03-27T00:00:00Z	GSM3505097	SRP173197	2018-12-13T22:16:00Z	1	male	GSM3505097	RKy15	Whole blood - Capillary - Macaque	Whole blood - Capillary
SRR8308422	RNA-Seq	202	1994047242	PRJNA508940	SAMN10534421	779190849	GEO	public	fastq,run.zq,sra	gs,ncbi,s3	gs.us-east1,ncbi.public,s3.us-east-1	SRX5122700	Illumina HiSeq 3000	PAIRED	cDNA	TRANSCRIPTOMIC	Plasmodium knowlesi	ILLUMINA	2019-03-27T00:00:00Z	GSM3505097	SRP173197	2018-12-13T22:16:00Z	1	male	GSM3505097	RKy15	Whole blood - Capillary - Macaque	Whole blood - Capillary
SRR8308423	RNA-Seq	202	1997543660	PRJNA508940	SAMN10534420	759570350	GEO	public	fastq,run.zq,sra	gs,ncbi,s3	gs.us-east1,ncbi.public,s3.us-east-1	SRX5122701	Illumina HiSeq 3000	PAIRED	cDNA	TRANSCRIPTOMIC	Plasmodium knowlesi	ILLUMINA	2019-03-27T00:00:00Z	GSM3505098	SRP173197	2018-12-13T22:15:00Z	1	male	GSM3505098	REd16	Whole blood - Capillary - Macaque	Whole blood - Capillary
SRR8308424	RNA-Seq	202	2076192360	PRJNA508940	SAMN10534420	806290613	GEO	public	fastq,run.zq,sra	gs,ncbi,s3	gs.us-east1,ncbi.public,s3.us-east-1	SRX5122701	Illumina HiSeq 3000	PAIRED	cDNA	TRANSCRIPTOMIC	Plasmodium knowlesi	ILLUMINA	2019-03-27T00:00:00Z	GSM3505098	SRP173197	2018-12-13T22:17:00Z	1	male	GSM3505098	REd16	Whole blood - Capillary - Macaque	Whole blood - Capillary
SRR8308425	RNA-Seq	202	2020274316	PRJNA508940	SAMN10534420	765284483	GEO	public	fastq,run.zq,sra	gs,ncbi,s3	gs.us-east1,ncbi.public,s3.us-east-1	SRX5122701	Illumina HiSeq 3000	PAIRED	cDNA	TRANSCRIPTOMIC	Plasmodium knowlesi	ILLUMINA	2019-03-27T00:00:00Z	GSM3505098	SRP173197	2018-12-13T22:16:00Z	1	male	GSM3505098	REd16	Whole blood - Capillary - Macaque	Whole blood - Capillary
SRR8308426	RNA-Seq	202	1983489308	PRJNA508940	SAMN10534420	774643572	GEO	public	fastq,run.zq,sra	gs,ncbi,s3	gs.us-east1,ncbi.public,s3.us-east-1	SRX5122701	Illumina HiSeq 3000	PAIRED	cDNA	TRANSCRIPTOMIC	Plasmodium knowlesi	ILLUMINA	2019-03-27T00:00:00Z	GSM3505098	SRP173197	2018-12-13T22:19:00Z	1	male	GSM3505098	REd16	Whole blood - Capillary - Macaque	Whole blood - Capillary
SRR8308427	RNA-Seq	202	1974227002	PRJNA508940	SAMN10534420	771420429	GEO	public	fastq,run.zq,sra	gs,ncbi,s3	gs.us-east1,ncbi.public,s3.us-east-1	SRX5122701	Illumina HiSeq 3000	PAIRED	cDNA	TRANSCRIPTOMIC	Plasmodium knowlesi	ILLUMINA	2019-03-27T00:00:00Z	GSM3505098	SRP173197	2018-12-13T22:16:00Z	1	male	GSM3505098	REd16	Whole blood - Capillary - Macaque	Whole blood - Capillary
SRR8308428	RNA-Seq	202	2022951018	PRJNA508940	SAMN10534420	773699304	GEO	public	fastq,run.zq,sra	gs,ncbi,s3	gs.us-east1,ncbi.public,s3.us-east-1	SRX5122701	Illumina HiSeq 3000	PAIRED	cDNA	TRANSCRIPTOMIC	Plasmodium knowlesi	ILLUMINA	2019-03-27T00:00:00Z	GSM3505098	SRP173197	2018-12-13T22:16:00Z	1	male	GSM3505098	REd16	Whole blood - Capillary - Macaque	Whole blood - Capillary
SRR8308429	RNA-Seq	202	2027618026	PRJNA508940	SAMN10534420	763187099	GEO	public	fastq,run.zq,sra	gs,ncbi,s3	gs.us-east1,ncbi.public,s3.us-east-1	SRX5122701	Illumina HiSeq 3000	PAIRED	cDNA	TRANSCRIPTOMIC	Plasmodium knowlesi	ILLUMINA	2019-03-27T00:00:00Z	GSM3505098	SRP173197	2018-12-13T22:16:00Z	1	male	GSM3505098	REd16	Whole blood - Capillary - Macaque	Whole blood - Capillary
SRR8308430	RNA-Seq	202	2036651062	PRJNA508940	SAMN10534420	790515207	GEO	public	fastq,run.zq,sra	gs,ncbi,s3	gs.us-east1,ncbi.public,s3.us-east-1	SRX5122701	Illumina HiSeq 3000	PAIRED	cDNA	TRANSCRIPTOMIC	Plasmodium knowlesi	ILLUMINA	2019-03-27T00:00:00Z	GSM3505098	SRP173197	2018-12-13T22:17:00Z	1	male	GSM3505098	REd16	Whole blood - Capillary - Macaque	Whole blood - Capillary
SRR8308431	RNA-Seq	202	2043527344	PRJNA508940	SAMN10534420	795080127	GEO	public	fastq,run.zq,sra	gs,ncbi,s3	gs.us-east1,ncbi.public,s3.us-east-1	SRX5122701	Illumina HiSeq 3000	PAIRED	cDNA	TRANSCRIPTOMIC	Plasmodium knowlesi	ILLUMINA	2019-03-27T00:00:00Z	GSM3505098	SRP173197	2018-12-13T22:16:00Z	1	male	GSM3505098	REd16	Whole blood - Capillary - Macaque	Whole blood - Capillary
SRR8308432	RNA-Seq	202	2036956284	PRJNA508940	SAMN10534420	790530039	GEO	public	fastq,run.zq,sra	gs,ncbi,s3	gs.us-east1,ncbi.public,s3.us-east-1	SRX5122701	Illumina HiSeq 3000	PAIRED	cDNA	TRANSCRIPTOMIC	Plasmodium knowlesi	ILLUMINA	2019-03-27T00:00:00Z	GSM3505098	SRP173197	2018-12-13T22:17:00Z	1	male	GSM3505098	REd16	Whole blood - Capillary - Macaque	Whole blood - Capillary
SRR8308433	RNA-Seq	202	1713680736	PRJNA508940	SAMN10534417	655393507	GEO	public	fastq,run.zq,sra	gs,ncbi,s3	gs.us-east1,ncbi.public,s3.us-east-1	SRX5122702	Illumina HiSeq 3000	PAIRED	cDNA	TRANSCRIPTOMIC	Plasmodium knowlesi	ILLUMINA	2019-03-27T00:00:00Z	GSM3505099	SRP173197	2018-12-13T22:16:00Z	1	male	GSM3505099	RKy15	Whole blood - Capillary - Macaque	Whole blood - Capillary
SRR8308434	RNA-Seq	202	1783530316	PRJNA508940	SAMN10534417	697611118	GEO	public	fastq,run.zq,sra	gs,ncbi,s3	gs.us-east1,ncbi.public,s3.us-east-1	SRX5122702	Illumina HiSeq 3000	PAIRED	cDNA	TRANSCRIPTOMIC	Plasmodium knowlesi	ILLUMINA	2019-03-27T00:00:00Z	GSM3505099	SRP173197	2018-12-13T22:16:00Z	1	male	GSM3505099	RKy15	Whole blood - Capillary - Macaque	Whole blood - Capillary
SRR8308435	RNA-Seq	202	1737769640	PRJNA508940	SAMN10534417	666093589	GEO	public	fastq,run.zq,sra	gs,ncbi,s3	gs.us-east1,ncbi.public,s3.us-east-1	SRX5122702	Illumina HiSeq 3000	PAIRED	cDNA	TRANSCRIPTOMIC	Plasmodium knowlesi	ILLUMINA	2019-03-27T00:00:00Z	GSM3505099	SRP173197	2018-12-13T22:15:00Z	1	male	GSM3505099	RKy15	Whole blood - Capillary - Macaque	Whole blood - Capillary
SRR8308436	RNA-Seq	202	1697935442	PRJNA508940	SAMN10534417	672873424	GEO	public	fastq,run.zq,sra	gs,ncbi,s3	gs.us-east1,ncbi.public,s3.us-east-1	SRX5122702	Illumina HiSeq 3000	PAIRED	cDNA	TRANSCRIPTOMIC	Plasmodium knowlesi	ILLUMINA	2019-03-27T00:00:00Z	GSM3505099	SRP173197	2018-12-13T22:16:00Z	1	male	GSM3505099	RKy15	Whole blood - Capillary - Macaque	Whole blood - Capillary
SRR8308437	RNA-Seq	202	1682037436	PRJNA508940	SAMN10534417	664611581	GEO	public	fastq,run.zq,sra	gs,ncbi,s3	gs.us-east1,ncbi.public,s3.us-east-1	SRX5122702	Illumina HiSeq 3000	PAIRED	cDNA	TRANSCRIPTOMIC	Plasmodium knowlesi	ILLUMINA	2019-03-27T00:00:00Z	GSM3505099	SRP173197	2018-12-13T22:16:00Z	1	male	GSM3505099	RKy15	Whole blood - Capillary - Macaque	Whole blood - Capillary
SRR8308438	RNA-Seq	202	1729508648	PRJNA508940	SAMN10534417	670290659	GEO	public	fastq,run.zq,sra	gs,ncbi,s3	gs.us-east1,ncbi.public,s3.us-east-1	SRX5122702	Illumina HiSeq 3000	PAIRED	cDNA	TRANSCRIPTOMIC	Plasmodium knowlesi	ILLUMINA	2019-03-27T00:00:00Z	GSM3505099	SRP173197	2018-12-13T22:17:00Z	1	male	GSM3505099	RKy15	Whole blood - Capillary - Macaque	Whole blood - Capillary
SRR8308439	RNA-Seq	202	1736512392	PRJNA508940	SAMN10534417	655026311	GEO	public	fastq,run.zq,sra	gs,ncbi,s3	gs.us-east1,ncbi.public,s3.us-east-1	SRX5122702	Illumina HiSeq 3000	PAIRED	cDNA	TRANSCRIPTOMIC	Plasmodium knowlesi	ILLUMINA	2019-03-27T00:00:00Z	GSM3505099	SRP173197	2018-12-13T22:17:00Z	1	male	GSM3505099	RKy15	Whole blood - Capillary - Macaque	Whole blood - Capillary
SRR8308440	RNA-Seq	202	1755341620	PRJNA508940	SAMN10534417	685586075	GEO	public	fastq,run.zq,sra	gs,ncbi,s3	gs.us-east1,ncbi.public,s3.us-east-1	SRX5122702	Illumina HiSeq 3000	PAIRED	cDNA	TRANSCRIPTOMIC	Plasmodium knowlesi	ILLUMINA	2019-03-27T00:00:00Z	GSM3505099	SRP173197	2018-12-13T22:16:00Z	1	male	GSM3505099	RKy15	Whole blood - Capillary - Macaque	Whole blood - Capillary
SRR8308441	RNA-Seq	202	1754361516	PRJNA508940	SAMN10534417	685679246	GEO	public	fastq,run.zq,sra	gs,ncbi,s3	gs.us-east1,ncbi.public,s3.us-east-1	SRX5122702	Illumina HiSeq 3000	PAIRED	cDNA	TRANSCRIPTOMIC	Plasmodium knowlesi	ILLUMINA	2019-03-27T00:00:00Z	GSM3505099	SRP173197	2018-12-13T22:16:00Z	1	male	GSM3505099	RKy15	Whole blood - Capillary - Macaque	Whole blood - Capillary
SRR8308442	RNA-Seq	202	1738084356	PRJNA508940	SAMN10534417	677113623	GEO	public	fastq,run.zq,sra	gs,ncbi,s3	gs.us-east1,ncbi.public,s3.us-east-1	SRX5122702	Illumina HiSeq 3000	PAIRED	cDNA	TRANSCRIPTOMIC	Plasmodium knowlesi	ILLUMINA	2019-03-27T00:00:00Z	GSM3505099	SRP173197	2018-12-13T22:16:00Z	1	male	GSM3505099	RKy15	Whole blood - Capillary - Macaque	Whole blood - Capillary
SRR8308443	RNA-Seq	202	2007424894	PRJNA508940	SAMN10534416	754608522	GEO	public	fastq,run.zq,sra	gs,ncbi,s3	gs.us-east1,ncbi.public,s3.us-east-1	SRX5122703	Illumina HiSeq 3000	PAIRED	cDNA	TRANSCRIPTOMIC	Plasmodium knowlesi	ILLUMINA	2019-03-27T00:00:00Z	GSM3505100	SRP173197	2018-12-13T22:17:00Z	1	male	GSM3505100	REd16	Whole blood - Capillary - Macaque	Whole blood - Capillary
SRR8308444	RNA-Seq	202	2082436786	PRJNA508940	SAMN10534416	794296408	GEO	public	fastq,run.zq,sra	gs,ncbi,s3	gs.us-east1,ncbi.public,s3.us-east-1	SRX5122703	Illumina HiSeq 3000	PAIRED	cDNA	TRANSCRIPTOMIC	Plasmodium knowlesi	ILLUMINA	2019-03-27T00:00:00Z	GSM3505100	SRP173197	2018-12-13T22:17:00Z	1	male	GSM3505100	REd16	Whole blood - Capillary - Macaque	Whole blood - Capillary
SRR8308445	RNA-Seq	202	2037823268	PRJNA508940	SAMN10534416	761815231	GEO	public	fastq,run.zq,sra	gs,ncbi,s3	gs.us-east1,ncbi.public,s3.us-east-1	SRX5122703	Illumina HiSeq 3000	PAIRED	cDNA	TRANSCRIPTOMIC	Plasmodium knowlesi	ILLUMINA	2019-03-27T00:00:00Z	GSM3505100	SRP173197	2018-12-13T22:16:00Z	1	male	GSM3505100	REd16	Whole blood - Capillary - Macaque	Whole blood - Capillary
SRR8308446	RNA-Seq	202	1990709394	PRJNA508940	SAMN10534416	766530273	GEO	public	fastq,run.zq,sra	gs,ncbi,s3	gs.us-east1,ncbi.public,s3.us-east-1	SRX5122703	Illumina HiSeq 3000	PAIRED	cDNA	TRANSCRIPTOMIC	Plasmodium knowlesi	ILLUMINA	2019-03-27T00:00:00Z	GSM3505100	SRP173197	2018-12-13T22:17:00Z	1	male	GSM3505100	REd16	Whole blood - Capillary - Macaque	Whole blood - Capillary
SRR8308447	RNA-Seq	202	1972313658	PRJNA508940	SAMN10534416	760119770	GEO	public	fastq,run.zq,sra	gs,ncbi,s3	gs.us-east1,ncbi.public,s3.us-east-1	SRX5122703	Illumina HiSeq 3000	PAIRED	cDNA	TRANSCRIPTOMIC	Plasmodium knowlesi	ILLUMINA	2019-03-27T00:00:00Z	GSM3505100	SRP173197	2018-12-13T22:16:00Z	1	male	GSM3505100	REd16	Whole blood - Capillary - Macaque	Whole blood - Capillary
SRR8308448	RNA-Seq	202	2029339874	PRJNA508940	SAMN10534416	765167960	GEO	public	fastq,run.zq,sra	gs,ncbi,s3	gs.us-east1,ncbi.public,s3.us-east-1	SRX5122703	Illumina HiSeq 3000	PAIRED	cDNA	TRANSCRIPTOMIC	Plasmodium knowlesi	ILLUMINA	2019-03-27T00:00:00Z	GSM3505100	SRP173197	2018-12-13T22:17:00Z	1	male	GSM3505100	REd16	Whole blood - Capillary - Macaque	Whole blood - Capillary
SRR8308449	RNA-Seq	202	2030844572	PRJNA508940	SAMN10534416	754176488	GEO	public	fastq,run.zq,sra	gs,ncbi,s3	gs.us-east1,ncbi.public,s3.us-east-1	SRX5122703	Illumina HiSeq 3000	PAIRED	cDNA	TRANSCRIPTOMIC	Plasmodium knowlesi	ILLUMINA	2019-03-27T00:00:00Z	GSM3505100	SRP173197	2018-12-13T22:17:00Z	1	male	GSM3505100	REd16	Whole blood - Capillary - Macaque	Whole blood - Capillary
SRR8308450	RNA-Seq	202	2054333334	PRJNA508940	SAMN10534416	783545455	GEO	public	fastq,run.zq,sra	gs,ncbi,s3	gs.us-east1,ncbi.public,s3.us-east-1	SRX5122703	Illumina HiSeq 3000	PAIRED	cDNA	TRANSCRIPTOMIC	Plasmodium knowlesi	ILLUMINA	2019-03-27T00:00:00Z	GSM3505100	SRP173197	2018-12-13T22:17:00Z	1	male	GSM3505100	REd16	Whole blood - Capillary - Macaque	Whole blood - Capillary
SRR8308451	RNA-Seq	202	2047433418	PRJNA508940	SAMN10534416	782670938	GEO	public	fastq,run.zq	gs,ncbi,s3	gs.us-east1,ncbi.public,s3.us-east-1	SRX5122703	Illumina HiSeq 3000	PAIRED	cDNA	TRANSCRIPTOMIC	Plasmodium knowlesi	ILLUMINA	2019-03-27T00:00:00Z	GSM3505100	SRP173197		NA	male	GSM3505100	REd16	Whole blood - Capillary - Macaque	Whole blood - Capillary
SRR8308452	RNA-Seq	202	2027885878	PRJNA508940	SAMN10534416	773956428	GEO	public	fastq,run.zq,sra	gs,ncbi,s3	gs.us-east1,ncbi.public,s3.us-east-1	SRX5122703	Illumina HiSeq 3000	PAIRED	cDNA	TRANSCRIPTOMIC	Plasmodium knowlesi	ILLUMINA	2019-03-27T00:00:00Z	GSM3505100	SRP173197	2018-12-13T22:19:00Z	1	male	GSM3505100	REd16	Whole blood - Capillary - Macaque	Whole blood - Capillary
SRR8308453	RNA-Seq	202	1949720160	PRJNA508940	SAMN10534415	741960847	GEO	public	fastq,run.zq,sra	gs,ncbi,s3	gs.us-east1,ncbi.public,s3.us-east-1	SRX5122704	Illumina HiSeq 3000	PAIRED	cDNA	TRANSCRIPTOMIC	Plasmodium knowlesi	ILLUMINA	2019-03-27T00:00:00Z	GSM3505101	SRP173197	2018-12-13T22:17:00Z	1	male	GSM3505101	RKy15	Whole blood - Capillary - Macaque	Whole blood - Capillary
SRR8308454	RNA-Seq	202	2045474018	PRJNA508940	SAMN10534415	790913929	GEO	public	fastq,run.zq,sra	gs,ncbi,s3	gs.us-east1,ncbi.public,s3.us-east-1	SRX5122704	Illumina HiSeq 3000	PAIRED	cDNA	TRANSCRIPTOMIC	Plasmodium knowlesi	ILLUMINA	2019-03-27T00:00:00Z	GSM3505101	SRP173197	2018-12-13T22:17:00Z	1	male	GSM3505101	RKy15	Whole blood - Capillary - Macaque	Whole blood - Capillary
SRR8308455	RNA-Seq	202	1979282254	PRJNA508940	SAMN10534415	749858738	GEO	public	fastq,run.zq,sra	gs,ncbi,s3	gs.us-east1,ncbi.public,s3.us-east-1	SRX5122704	Illumina HiSeq 3000	PAIRED	cDNA	TRANSCRIPTOMIC	Plasmodium knowlesi	ILLUMINA	2019-03-27T00:00:00Z	GSM3505101	SRP173197	2018-12-13T22:17:00Z	1	male	GSM3505101	RKy15	Whole blood - Capillary - Macaque	Whole blood - Capillary
SRR8308456	RNA-Seq	202	1935892856	PRJNA508940	SAMN10534415	756095963	GEO	public	fastq,run.zq,sra	gs,ncbi,s3	gs.us-east1,ncbi.public,s3.us-east-1	SRX5122704	Illumina HiSeq 3000	PAIRED	cDNA	TRANSCRIPTOMIC	Plasmodium knowlesi	ILLUMINA	2019-03-27T00:00:00Z	GSM3505101	SRP173197	2018-12-13T22:17:00Z	1	male	GSM3505101	RKy15	Whole blood - Capillary - Macaque	Whole blood - Capillary
SRR8308457	RNA-Seq	202	1920416828	PRJNA508940	SAMN10534415	750472742	GEO	public	fastq,run.zq,sra	gs,ncbi,s3	gs.us-east1,ncbi.public,s3.us-east-1	SRX5122704	Illumina HiSeq 3000	PAIRED	cDNA	TRANSCRIPTOMIC	Plasmodium knowlesi	ILLUMINA	2019-03-27T00:00:00Z	GSM3505101	SRP173197	2018-12-13T22:17:00Z	1	male	GSM3505101	RKy15	Whole blood - Capillary - Macaque	Whole blood - Capillary
SRR8308458	RNA-Seq	202	1977185090	PRJNA508940	SAMN10534415	755946886	GEO	public	fastq,run.zq,sra	gs,ncbi,s3	gs.us-east1,ncbi.public,s3.us-east-1	SRX5122704	Illumina HiSeq 3000	PAIRED	cDNA	TRANSCRIPTOMIC	Plasmodium knowlesi	ILLUMINA	2019-03-27T00:00:00Z	GSM3505101	SRP173197	2018-12-13T22:18:00Z	1	male	GSM3505101	RKy15	Whole blood - Capillary - Macaque	Whole blood - Capillary
SRR8308459	RNA-Seq	202	1988548398	PRJNA508940	SAMN10534415	746567690	GEO	public	fastq,run.zq,sra	gs,ncbi,s3	gs.us-east1,ncbi.public,s3.us-east-1	SRX5122704	Illumina HiSeq 3000	PAIRED	cDNA	TRANSCRIPTOMIC	Plasmodium knowlesi	ILLUMINA	2019-03-27T00:00:00Z	GSM3505101	SRP173197	2018-12-13T22:19:00Z	1	male	GSM3505101	RKy15	Whole blood - Capillary - Macaque	Whole blood - Capillary
SRR8308460	RNA-Seq	202	2010669620	PRJNA508940	SAMN10534415	777435603	GEO	public	fastq,run.zq,sra	gs,ncbi,s3	gs.us-east1,ncbi.public,s3.us-east-1	SRX5122704	Illumina HiSeq 3000	PAIRED	cDNA	TRANSCRIPTOMIC	Plasmodium knowlesi	ILLUMINA	2019-03-27T00:00:00Z	GSM3505101	SRP173197	2018-12-13T22:18:00Z	1	male	GSM3505101	RKy15	Whole blood - Capillary - Macaque	Whole blood - Capillary
SRR8308461	RNA-Seq	202	1999449328	PRJNA508940	SAMN10534415	774676591	GEO	public	fastq,run.zq,sra	gs,ncbi,s3	gs.us-east1,ncbi.public,s3.us-east-1	SRX5122704	Illumina HiSeq 3000	PAIRED	cDNA	TRANSCRIPTOMIC	Plasmodium knowlesi	ILLUMINA	2019-03-27T00:00:00Z	GSM3505101	SRP173197	2018-12-13T22:17:00Z	1	male	GSM3505101	RKy15	Whole blood - Capillary - Macaque	Whole blood - Capillary
SRR8308462	RNA-Seq	202	1993751312	PRJNA508940	SAMN10534415	770662961	GEO	public	fastq,run.zq,sra	gs,ncbi,s3	gs.us-east1,ncbi.public,s3.us-east-1	SRX5122704	Illumina HiSeq 3000	PAIRED	cDNA	TRANSCRIPTOMIC	Plasmodium knowlesi	ILLUMINA	2019-03-27T00:00:00Z	GSM3505101	SRP173197	2018-12-13T22:17:00Z	1	male	GSM3505101	RKy15	Whole blood - Capillary - Macaque	Whole blood - Capillary
SRR8308463	RNA-Seq	202	2060114372	PRJNA508940	SAMN10534414	791804453	GEO	public	fastq,run.zq,sra	gs,ncbi,s3	gs.us-east1,ncbi.public,s3.us-east-1	SRX5122705	Illumina HiSeq 3000	PAIRED	cDNA	TRANSCRIPTOMIC	Plasmodium knowlesi	ILLUMINA	2019-03-27T00:00:00Z	GSM3505102	SRP173197	2018-12-13T22:17:00Z	1	male	GSM3505102	REd16	Whole blood - Capillary - Macaque	Whole blood - Capillary
SRR8308464	RNA-Seq	202	2146928518	PRJNA508940	SAMN10534414	840015926	GEO	public	fastq,run.zq,sra	gs,ncbi,s3	gs.us-east1,ncbi.public,s3.us-east-1	SRX5122705	Illumina HiSeq 3000	PAIRED	cDNA	TRANSCRIPTOMIC	Plasmodium knowlesi	ILLUMINA	2019-03-27T00:00:00Z	GSM3505102	SRP173197	2018-12-13T22:18:00Z	1	male	GSM3505102	REd16	Whole blood - Capillary - Macaque	Whole blood - Capillary
SRR8308465	RNA-Seq	202	2072627868	PRJNA508940	SAMN10534414	792397169	GEO	public	fastq,run.zq,sra	gs,ncbi,s3	gs.us-east1,ncbi.public,s3.us-east-1	SRX5122705	Illumina HiSeq 3000	PAIRED	cDNA	TRANSCRIPTOMIC	Plasmodium knowlesi	ILLUMINA	2019-03-27T00:00:00Z	GSM3505102	SRP173197	2018-12-13T22:17:00Z	1	male	GSM3505102	REd16	Whole blood - Capillary - Macaque	Whole blood - Capillary
SRR8308466	RNA-Seq	202	2042166874	PRJNA508940	SAMN10534414	804959356	GEO	public	fastq,run.zq,sra	gs,ncbi,s3	gs.us-east1,ncbi.public,s3.us-east-1	SRX5122705	Illumina HiSeq 3000	PAIRED	cDNA	TRANSCRIPTOMIC	Plasmodium knowlesi	ILLUMINA	2019-03-27T00:00:00Z	GSM3505102	SRP173197	2018-12-13T22:18:00Z	1	male	GSM3505102	REd16	Whole blood - Capillary - Macaque	Whole blood - Capillary
SRR8308467	RNA-Seq	202	2029641662	PRJNA508940	SAMN10534414	800594254	GEO	public	fastq,run.zq,sra	gs,ncbi,s3	gs.us-east1,ncbi.public,s3.us-east-1	SRX5122705	Illumina HiSeq 3000	PAIRED	cDNA	TRANSCRIPTOMIC	Plasmodium knowlesi	ILLUMINA	2019-03-27T00:00:00Z	GSM3505102	SRP173197	2018-12-13T22:18:00Z	1	male	GSM3505102	REd16	Whole blood - Capillary - Macaque	Whole blood - Capillary
SRR8308468	RNA-Seq	202	2090281456	PRJNA508940	SAMN10534414	808031245	GEO	public	fastq,run.zq,sra	gs,ncbi,s3	gs.us-east1,ncbi.public,s3.us-east-1	SRX5122705	Illumina HiSeq 3000	PAIRED	cDNA	TRANSCRIPTOMIC	Plasmodium knowlesi	ILLUMINA	2019-03-27T00:00:00Z	GSM3505102	SRP173197	2018-12-13T22:18:00Z	1	male	GSM3505102	REd16	Whole blood - Capillary - Macaque	Whole blood - Capillary
SRR8308469	RNA-Seq	202	2076262858	PRJNA508940	SAMN10534414	787523628	GEO	public	fastq,run.zq,sra	gs,ncbi,s3	gs.us-east1,ncbi.public,s3.us-east-1	SRX5122705	Illumina HiSeq 3000	PAIRED	cDNA	TRANSCRIPTOMIC	Plasmodium knowlesi	ILLUMINA	2019-03-27T00:00:00Z	GSM3505102	SRP173197	2018-12-13T22:18:00Z	1	male	GSM3505102	REd16	Whole blood - Capillary - Macaque	Whole blood - Capillary
SRR8308470	RNA-Seq	202	2099424380	PRJNA508940	SAMN10534414	820874105	GEO	public	fastq,run.zq,sra	gs,ncbi,s3	gs.us-east1,ncbi.public,s3.us-east-1	SRX5122705	Illumina HiSeq 3000	PAIRED	cDNA	TRANSCRIPTOMIC	Plasmodium knowlesi	ILLUMINA	2019-03-27T00:00:00Z	GSM3505102	SRP173197	2018-12-13T22:18:00Z	1	male	GSM3505102	REd16	Whole blood - Capillary - Macaque	Whole blood - Capillary
SRR8308471	RNA-Seq	202	2091545168	PRJNA508940	SAMN10534414	818859019	GEO	public	fastq,run.zq,sra	gs,ncbi,s3	gs.us-east1,ncbi.public,s3.us-east-1	SRX5122705	Illumina HiSeq 3000	PAIRED	cDNA	TRANSCRIPTOMIC	Plasmodium knowlesi	ILLUMINA	2019-03-27T00:00:00Z	GSM3505102	SRP173197	2018-12-13T22:18:00Z	1	male	GSM3505102	REd16	Whole blood - Capillary - Macaque	Whole blood - Capillary
SRR8308472	RNA-Seq	202	2096329134	PRJNA508940	SAMN10534414	818465354	GEO	public	fastq,run.zq,sra	gs,ncbi,s3	gs.us-east1,ncbi.public,s3.us-east-1	SRX5122705	Illumina HiSeq 3000	PAIRED	cDNA	TRANSCRIPTOMIC	Plasmodium knowlesi	ILLUMINA	2019-03-27T00:00:00Z	GSM3505102	SRP173197	2018-12-13T22:18:00Z	1	male	GSM3505102	REd16	Whole blood - Capillary - Macaque	Whole blood - Capillary
SRR8308473	RNA-Seq	202	1749707436	PRJNA508940	SAMN10534413	671572684	GEO	public	fastq,run.zq,sra	gs,ncbi,s3	gs.us-east1,ncbi.public,s3.us-east-1	SRX5122706	Illumina HiSeq 3000	PAIRED	cDNA	TRANSCRIPTOMIC	Plasmodium knowlesi	ILLUMINA	2019-03-27T00:00:00Z	GSM3505103	SRP173197	2018-12-13T22:16:00Z	1	male	GSM3505103	RKy15	Whole blood - Capillary - Macaque	Whole blood - Capillary
SRR8308474	RNA-Seq	202	1840293326	PRJNA508940	SAMN10534413	720851873	GEO	public	fastq,run.zq,sra	gs,ncbi,s3	gs.us-east1,ncbi.public,s3.us-east-1	SRX5122706	Illumina HiSeq 3000	PAIRED	cDNA	TRANSCRIPTOMIC	Plasmodium knowlesi	ILLUMINA	2019-03-27T00:00:00Z	GSM3505103	SRP173197	2018-12-13T22:20:00Z	1	male	GSM3505103	RKy15	Whole blood - Capillary - Macaque	Whole blood - Capillary
SRR8308475	RNA-Seq	202	1759350916	PRJNA508940	SAMN10534413	673333612	GEO	public	fastq,run.zq,sra	gs,ncbi,s3	gs.us-east1,ncbi.public,s3.us-east-1	SRX5122706	Illumina HiSeq 3000	PAIRED	cDNA	TRANSCRIPTOMIC	Plasmodium knowlesi	ILLUMINA	2019-03-27T00:00:00Z	GSM3505103	SRP173197	2018-12-13T22:18:00Z	1	male	GSM3505103	RKy15	Whole blood - Capillary - Macaque	Whole blood - Capillary
SRR8308476	RNA-Seq	202	1731358968	PRJNA508940	SAMN10534413	683965634	GEO	public	fastq,run.zq,sra	gs,ncbi,s3	gs.us-east1,ncbi.public,s3.us-east-1	SRX5122706	Illumina HiSeq 3000	PAIRED	cDNA	TRANSCRIPTOMIC	Plasmodium knowlesi	ILLUMINA	2019-03-27T00:00:00Z	GSM3505103	SRP173197	2018-12-13T22:19:00Z	1	male	GSM3505103	RKy15	Whole blood - Capillary - Macaque	Whole blood - Capillary
SRR8308477	RNA-Seq	202	1716375820	PRJNA508940	SAMN10534413	677822624	GEO	public	fastq,run.zq,sra	gs,ncbi,s3	gs.us-east1,ncbi.public,s3.us-east-1	SRX5122706	Illumina HiSeq 3000	PAIRED	cDNA	TRANSCRIPTOMIC	Plasmodium knowlesi	ILLUMINA	2019-03-27T00:00:00Z	GSM3505103	SRP173197	2018-12-13T22:20:00Z	1	male	GSM3505103	RKy15	Whole blood - Capillary - Macaque	Whole blood - Capillary
SRR8308478	RNA-Seq	202	1762649980	PRJNA508940	SAMN10534413	681947135	GEO	public	fastq,run.zq,sra	gs,ncbi,s3	gs.us-east1,ncbi.public,s3.us-east-1	SRX5122706	Illumina HiSeq 3000	PAIRED	cDNA	TRANSCRIPTOMIC	Plasmodium knowlesi	ILLUMINA	2019-03-27T00:00:00Z	GSM3505103	SRP173197	2018-12-13T22:19:00Z	1	male	GSM3505103	RKy15	Whole blood - Capillary - Macaque	Whole blood - Capillary
SRR8308479	RNA-Seq	202	1783211156	PRJNA508940	SAMN10534413	675499364	GEO	public	fastq,run.zq,sra	gs,ncbi,s3	gs.us-east1,ncbi.public,s3.us-east-1	SRX5122706	Illumina HiSeq 3000	PAIRED	cDNA	TRANSCRIPTOMIC	Plasmodium knowlesi	ILLUMINA	2019-03-27T00:00:00Z	GSM3505103	SRP173197	2018-12-13T22:19:00Z	1	male	GSM3505103	RKy15	Whole blood - Capillary - Macaque	Whole blood - Capillary
SRR8308480	RNA-Seq	202	1800570430	PRJNA508940	SAMN10534413	704367525	GEO	public	fastq,run.zq,sra	gs,ncbi,s3	gs.us-east1,ncbi.public,s3.us-east-1	SRX5122706	Illumina HiSeq 3000	PAIRED	cDNA	TRANSCRIPTOMIC	Plasmodium knowlesi	ILLUMINA	2019-03-27T00:00:00Z	GSM3505103	SRP173197	2018-12-13T22:19:00Z	1	male	GSM3505103	RKy15	Whole blood - Capillary - Macaque	Whole blood - Capillary
SRR8308481	RNA-Seq	202	1803745466	PRJNA508940	SAMN10534413	706860620	GEO	public	fastq,run.zq,sra	gs,ncbi,s3	gs.us-east1,ncbi.public,s3.us-east-1	SRX5122706	Illumina HiSeq 3000	PAIRED	cDNA	TRANSCRIPTOMIC	Plasmodium knowlesi	ILLUMINA	2019-03-27T00:00:00Z	GSM3505103	SRP173197	2018-12-13T22:20:00Z	1	male	GSM3505103	RKy15	Whole blood - Capillary - Macaque	Whole blood - Capillary
SRR8308482	RNA-Seq	202	1794278130	PRJNA508940	SAMN10534413	701239011	GEO	public	fastq,run.zq,sra	gs,ncbi,s3	gs.us-east1,ncbi.public,s3.us-east-1	SRX5122706	Illumina HiSeq 3000	PAIRED	cDNA	TRANSCRIPTOMIC	Plasmodium knowlesi	ILLUMINA	2019-03-27T00:00:00Z	GSM3505103	SRP173197	2018-12-13T22:20:00Z	1	male	GSM3505103	RKy15	Whole blood - Capillary - Macaque	Whole blood - Capillary
SRR8308483	RNA-Seq	202	3067390604	PRJNA508940	SAMN10534412	1198307402	GEO	public	fastq,run.zq,sra	gs,ncbi,s3	gs.us-east1,ncbi.public,s3.us-east-1	SRX5122707	Illumina HiSeq 3000	PAIRED	cDNA	TRANSCRIPTOMIC	Plasmodium knowlesi	ILLUMINA	2019-03-27T00:00:00Z	GSM3505104	SRP173197	2018-12-13T22:23:00Z	1	male	GSM3505104	REd16	Whole blood - Venous - Macaque	Whole blood - Venous			Plasmodium knowlesi
SRR8308484	RNA-Seq	202	3043886086	PRJNA508940	SAMN10534412	1170974647	GEO	public	fastq,run.zq,sra	gs,ncbi,s3	gs.us-east1,ncbi.public,s3.us-east-1	SRX5122707	Illumina HiSeq 3000	PAIRED	cDNA	TRANSCRIPTOMIC	Plasmodium knowlesi	ILLUMINA	2019-03-27T00:00:00Z	GSM3505104	SRP173197	2018-12-13T22:24:00Z	1	male	GSM3505104	REd16	Whole blood - Venous - Macaque	Whole blood - Venous			Plasmodium knowlesi
SRR8308485	RNA-Seq	202	3144933960	PRJNA508940	SAMN10534412	1208874651	GEO	public	fastq,run.zq,sra	gs,ncbi,s3	gs.us-east1,ncbi.public,s3.us-east-1	SRX5122707	Illumina HiSeq 3000	PAIRED	cDNA	TRANSCRIPTOMIC	Plasmodium knowlesi	ILLUMINA	2019-03-27T00:00:00Z	GSM3505104	SRP173197	2018-12-13T22:23:00Z	1	male	GSM3505104	REd16	Whole blood - Venous - Macaque	Whole blood - Venous			Plasmodium knowlesi
SRR8308486	RNA-Seq	202	3973141636	PRJNA508940	SAMN10534412	1538721244	GEO	public	fastq,run.zq,sra	gs,ncbi,s3	gs.us-east1,ncbi.public,s3.us-east-1	SRX5122707	Illumina HiSeq 3000	PAIRED	cDNA	TRANSCRIPTOMIC	Plasmodium knowlesi	ILLUMINA	2019-03-27T00:00:00Z	GSM3505104	SRP173197	2018-12-13T22:24:00Z	1	male	GSM3505104	REd16	Whole blood - Venous - Macaque	Whole blood - Venous			Plasmodium knowlesi
SRR8308487	RNA-Seq	202	9398022124	PRJNA508940	SAMN10534412	3643232375	GEO	public	fastq,run.zq,sra	gs,ncbi,s3	gs.us-east1,ncbi.public,s3.us-east-1	SRX5122707	Illumina HiSeq 3000	PAIRED	cDNA	TRANSCRIPTOMIC	Plasmodium knowlesi	ILLUMINA	2019-03-27T00:00:00Z	GSM3505104	SRP173197	2018-12-13T22:44:00Z	1	male	GSM3505104	REd16	Whole blood - Venous - Macaque	Whole blood - Venous			Plasmodium knowlesi
SRR8308488	RNA-Seq	202	1943915488	PRJNA508940	SAMN10534411	753168092	GEO	public	fastq,run.zq,sra	gs,ncbi,s3	gs.us-east1,ncbi.public,s3.us-east-1	SRX5122708	Illumina HiSeq 3000	PAIRED	cDNA	TRANSCRIPTOMIC	Plasmodium knowlesi	ILLUMINA	2019-03-27T00:00:00Z	GSM3505105	SRP173197	2018-12-13T22:20:00Z	1	male	GSM3505105	REd16	Whole blood - Capillary - Macaque	Whole blood - Capillary
SRR8308489	RNA-Seq	202	1999634966	PRJNA508940	SAMN10534411	787395479	GEO	public	fastq,run.zq,sra	gs,ncbi,s3	gs.us-east1,ncbi.public,s3.us-east-1	SRX5122708	Illumina HiSeq 3000	PAIRED	cDNA	TRANSCRIPTOMIC	Plasmodium knowlesi	ILLUMINA	2019-03-27T00:00:00Z	GSM3505105	SRP173197	2018-12-13T22:21:00Z	1	male	GSM3505105	REd16	Whole blood - Capillary - Macaque	Whole blood - Capillary
SRR8308490	RNA-Seq	202	2053606134	PRJNA508940	SAMN10534411	810342788	GEO	public	fastq,run.zq,sra	gs,ncbi,s3	gs.us-east1,ncbi.public,s3.us-east-1	SRX5122708	Illumina HiSeq 3000	PAIRED	cDNA	TRANSCRIPTOMIC	Plasmodium knowlesi	ILLUMINA	2019-03-27T00:00:00Z	GSM3505105	SRP173197	2018-12-13T22:19:00Z	1	male	GSM3505105	REd16	Whole blood - Capillary - Macaque	Whole blood - Capillary
SRR8308491	RNA-Seq	202	8642285180	PRJNA508940	SAMN10534411	3424879350	GEO	public	fastq,run.zq,sra	gs,ncbi,s3	gs.us-east1,ncbi.public,s3.us-east-1	SRX5122708	Illumina HiSeq 3000	PAIRED	cDNA	TRANSCRIPTOMIC	Plasmodium knowlesi	ILLUMINA	2019-03-27T00:00:00Z	GSM3505105	SRP173197	2018-12-13T22:34:00Z	1	male	GSM3505105	REd16	Whole blood - Capillary - Macaque	Whole blood - Capillary
SRR8308492	RNA-Seq	202	1952224152	PRJNA508940	SAMN10534411	753237644	GEO	public	fastq,run.zq,sra	gs,ncbi,s3	gs.us-east1,ncbi.public,s3.us-east-1	SRX5122708	Illumina HiSeq 3000	PAIRED	cDNA	TRANSCRIPTOMIC	Plasmodium knowlesi	ILLUMINA	2019-03-27T00:00:00Z	GSM3505105	SRP173197	2018-12-13T22:19:00Z	1	male	GSM3505105	REd16	Whole blood - Capillary - Macaque	Whole blood - Capillary
SRR8308493	RNA-Seq	202	1920161298	PRJNA508940	SAMN10534411	764714305	GEO	public	fastq,run.zq,sra	gs,ncbi,s3	gs.us-east1,ncbi.public,s3.us-east-1	SRX5122708	Illumina HiSeq 3000	PAIRED	cDNA	TRANSCRIPTOMIC	Plasmodium knowlesi	ILLUMINA	2019-03-27T00:00:00Z	GSM3505105	SRP173197	2018-12-13T22:20:00Z	1	male	GSM3505105	REd16	Whole blood - Capillary - Macaque	Whole blood - Capillary
SRR8308494	RNA-Seq	202	1904897976	PRJNA508940	SAMN10534411	759028345	GEO	public	fastq,run.zq,sra	gs,ncbi,s3	gs.us-east1,ncbi.public,s3.us-east-1	SRX5122708	Illumina HiSeq 3000	PAIRED	cDNA	TRANSCRIPTOMIC	Plasmodium knowlesi	ILLUMINA	2019-03-27T00:00:00Z	GSM3505105	SRP173197	2018-12-13T22:20:00Z	1	male	GSM3505105	REd16	Whole blood - Capillary - Macaque	Whole blood - Capillary
SRR8308495	RNA-Seq	202	1964179118	PRJNA508940	SAMN10534411	766483093	GEO	public	fastq,run.zq,sra	gs,ncbi,s3	gs.us-east1,ncbi.public,s3.us-east-1	SRX5122708	Illumina HiSeq 3000	PAIRED	cDNA	TRANSCRIPTOMIC	Plasmodium knowlesi	ILLUMINA	2019-03-27T00:00:00Z	GSM3505105	SRP173197	2018-12-13T22:20:00Z	1	male	GSM3505105	REd16	Whole blood - Capillary - Macaque	Whole blood - Capillary
SRR8308496	RNA-Seq	202	11685456186	PRJNA508940	SAMN10534411	4590738973	GEO	public	fastq,run.zq,sra	gs,ncbi,s3	gs.us-east1,ncbi.public,s3.us-east-1	SRX5122708	Illumina HiSeq 3000	PAIRED	cDNA	TRANSCRIPTOMIC	Plasmodium knowlesi	ILLUMINA	2019-03-27T00:00:00Z	GSM3505105	SRP173197	2018-12-13T22:50:00Z	1	male	GSM3505105	REd16	Whole blood - Capillary - Macaque	Whole blood - Capillary
SRR8308497	RNA-Seq	202	1984899066	PRJNA508940	SAMN10534411	758015756	GEO	public	fastq,run.zq,sra	gs,ncbi,s3	gs.us-east1,ncbi.public,s3.us-east-1	SRX5122708	Illumina HiSeq 3000	PAIRED	cDNA	TRANSCRIPTOMIC	Plasmodium knowlesi	ILLUMINA	2019-03-27T00:00:00Z	GSM3505105	SRP173197	2018-12-13T22:21:00Z	1	male	GSM3505105	REd16	Whole blood - Capillary - Macaque	Whole blood - Capillary
SRR8308498	RNA-Seq	202	2006081594	PRJNA508940	SAMN10534411	790610431	GEO	public	fastq,run.zq,sra	gs,ncbi,s3	gs.us-east1,ncbi.public,s3.us-east-1	SRX5122708	Illumina HiSeq 3000	PAIRED	cDNA	TRANSCRIPTOMIC	Plasmodium knowlesi	ILLUMINA	2019-03-27T00:00:00Z	GSM3505105	SRP173197	2018-12-13T22:20:00Z	1	male	GSM3505105	REd16	Whole blood - Capillary - Macaque	Whole blood - Capillary
SRR8308499	RNA-Seq	202	2002530434	PRJNA508940	SAMN10534411	790664164	GEO	public	fastq,run.zq,sra	gs,ncbi,s3	gs.us-east1,ncbi.public,s3.us-east-1	SRX5122708	Illumina HiSeq 3000	PAIRED	cDNA	TRANSCRIPTOMIC	Plasmodium knowlesi	ILLUMINA	2019-03-27T00:00:00Z	GSM3505105	SRP173197	2018-12-13T22:20:00Z	1	male	GSM3505105	REd16	Whole blood - Capillary - Macaque	Whole blood - Capillary
SRR8308500	RNA-Seq	202	3422817078	PRJNA508940	SAMN10534410	1337601245	GEO	public	fastq,run.zq,sra	gs,ncbi,s3	gs.us-east1,ncbi.public,s3.us-east-1	SRX5122709	Illumina HiSeq 3000	PAIRED	cDNA	TRANSCRIPTOMIC	Plasmodium knowlesi	ILLUMINA	2019-03-27T00:00:00Z	GSM3505106	SRP173197	2018-12-13T22:23:00Z	1	male	GSM3505106	REd16	Bone Marrow - Macaque	Bone Marrow
SRR8308501	RNA-Seq	202	3394707162	PRJNA508940	SAMN10534410	1306571725	GEO	public	fastq,run.zq,sra	gs,ncbi,s3	gs.us-east1,ncbi.public,s3.us-east-1	SRX5122709	Illumina HiSeq 3000	PAIRED	cDNA	TRANSCRIPTOMIC	Plasmodium knowlesi	ILLUMINA	2019-03-27T00:00:00Z	GSM3505106	SRP173197	2018-12-13T22:28:00Z	1	male	GSM3505106	REd16	Bone Marrow - Macaque	Bone Marrow
SRR8308502	RNA-Seq	202	3502519612	PRJNA508940	SAMN10534410	1347238540	GEO	public	fastq,run.zq,sra	gs,ncbi,s3	gs.us-east1,ncbi.public,s3.us-east-1	SRX5122709	Illumina HiSeq 3000	PAIRED	cDNA	TRANSCRIPTOMIC	Plasmodium knowlesi	ILLUMINA	2019-03-27T00:00:00Z	GSM3505106	SRP173197	2018-12-13T22:23:00Z	1	male	GSM3505106	REd16	Bone Marrow - Macaque	Bone Marrow
SRR8308503	RNA-Seq	202	4406249230	PRJNA508940	SAMN10534410	1707794084	GEO	public	fastq,run.zq,sra	gs,ncbi,s3	gs.us-east1,ncbi.public,s3.us-east-1	SRX5122709	Illumina HiSeq 3000	PAIRED	cDNA	TRANSCRIPTOMIC	Plasmodium knowlesi	ILLUMINA	2019-03-27T00:00:00Z	GSM3505106	SRP173197	2018-12-13T22:27:00Z	1	male	GSM3505106	REd16	Bone Marrow - Macaque	Bone Marrow
SRR8308504	RNA-Seq	202	10288220166	PRJNA508940	SAMN10534410	3990381492	GEO	public	fastq,run.zq,sra	gs,ncbi,s3	gs.us-east1,ncbi.public,s3.us-east-1	SRX5122709	Illumina HiSeq 3000	PAIRED	cDNA	TRANSCRIPTOMIC	Plasmodium knowlesi	ILLUMINA	2019-03-27T00:00:00Z	GSM3505106	SRP173197	2018-12-13T22:47:00Z	1	male	GSM3505106	REd16	Bone Marrow - Macaque	Bone Marrow
SRR8308505	RNA-Seq	202	2551643598	PRJNA508940	SAMN10534409	997451533	GEO	public	fastq,run.zq,sra	gs,ncbi,s3	gs.us-east1,ncbi.public,s3.us-east-1	SRX5122710	Illumina HiSeq 3000	PAIRED	cDNA	TRANSCRIPTOMIC	Plasmodium knowlesi	ILLUMINA	2019-03-27T00:00:00Z	GSM3505107	SRP173197	2018-12-13T22:25:00Z	1	male	GSM3505107	RKy15	Whole blood - Venous - Macaque	Whole blood - Venous			Plasmodium knowlesi
SRR8308506	RNA-Seq	202	2544864074	PRJNA508940	SAMN10534409	979589755	GEO	public	fastq,run.zq,sra	gs,ncbi,s3	gs.us-east1,ncbi.public,s3.us-east-1	SRX5122710	Illumina HiSeq 3000	PAIRED	cDNA	TRANSCRIPTOMIC	Plasmodium knowlesi	ILLUMINA	2019-03-27T00:00:00Z	GSM3505107	SRP173197	2018-12-13T22:24:00Z	1	male	GSM3505107	RKy15	Whole blood - Venous - Macaque	Whole blood - Venous			Plasmodium knowlesi
SRR8308507	RNA-Seq	202	2643840236	PRJNA508940	SAMN10534409	1016665391	GEO	public	fastq,run.zq,sra	gs,ncbi,s3	gs.us-east1,ncbi.public,s3.us-east-1	SRX5122710	Illumina HiSeq 3000	PAIRED	cDNA	TRANSCRIPTOMIC	Plasmodium knowlesi	ILLUMINA	2019-03-27T00:00:00Z	GSM3505107	SRP173197	2018-12-13T22:21:00Z	1	male	GSM3505107	RKy15	Whole blood - Venous - Macaque	Whole blood - Venous			Plasmodium knowlesi
SRR8308508	RNA-Seq	202	3296431940	PRJNA508940	SAMN10534409	1277153125	GEO	public	fastq,run.zq,sra	gs,ncbi,s3	gs.us-east1,ncbi.public,s3.us-east-1	SRX5122710	Illumina HiSeq 3000	PAIRED	cDNA	TRANSCRIPTOMIC	Plasmodium knowlesi	ILLUMINA	2019-03-27T00:00:00Z	GSM3505107	SRP173197	2018-12-13T22:29:00Z	1	male	GSM3505107	RKy15	Whole blood - Venous - Macaque	Whole blood - Venous			Plasmodium knowlesi
SRR8308509	RNA-Seq	202	7625885416	PRJNA508940	SAMN10534409	2957339550	GEO	public	fastq,run.zq,sra	gs,ncbi,s3	gs.us-east1,ncbi.public,s3.us-east-1	SRX5122710	Illumina HiSeq 3000	PAIRED	cDNA	TRANSCRIPTOMIC	Plasmodium knowlesi	ILLUMINA	2019-03-27T00:00:00Z	GSM3505107	SRP173197	2018-12-13T22:36:00Z	1	male	GSM3505107	RKy15	Whole blood - Venous - Macaque	Whole blood - Venous			Plasmodium knowlesi
SRR8308510	RNA-Seq	202	1917150488	PRJNA508940	SAMN10534408	729184249	GEO	public	fastq,run.zq,sra	gs,ncbi,s3	gs.us-east1,ncbi.public,s3.us-east-1	SRX5122711	Illumina HiSeq 3000	PAIRED	cDNA	TRANSCRIPTOMIC	Plasmodium knowlesi	ILLUMINA	2019-03-27T00:00:00Z	GSM3505108	SRP173197	2018-12-13T22:21:00Z	1	male	GSM3505108	RKy15	Whole blood - Capillary - Macaque	Whole blood - Capillary
SRR8308511	RNA-Seq	202	1960915606	PRJNA508940	SAMN10534408	759535600	GEO	public	fastq,run.zq,sra	gs,ncbi,s3	gs.us-east1,ncbi.public,s3.us-east-1	SRX5122711	Illumina HiSeq 3000	PAIRED	cDNA	TRANSCRIPTOMIC	Plasmodium knowlesi	ILLUMINA	2019-03-27T00:00:00Z	GSM3505108	SRP173197	2018-12-13T22:21:00Z	1	male	GSM3505108	RKy15	Whole blood - Capillary - Macaque	Whole blood - Capillary
SRR8308512	RNA-Seq	202	2010124422	PRJNA508940	SAMN10534408	779706361	GEO	public	fastq,run.zq,sra	gs,ncbi,s3	gs.us-east1,ncbi.public,s3.us-east-1	SRX5122711	Illumina HiSeq 3000	PAIRED	cDNA	TRANSCRIPTOMIC	Plasmodium knowlesi	ILLUMINA	2019-03-27T00:00:00Z	GSM3505108	SRP173197	2018-12-13T22:20:00Z	1	male	GSM3505108	RKy15	Whole blood - Capillary - Macaque	Whole blood - Capillary
SRR8308513	RNA-Seq	202	8621947820	PRJNA508940	SAMN10534408	3355006693	GEO	public	fastq,run.zq,sra	gs,ncbi,s3	gs.us-east1,ncbi.public,s3.us-east-1	SRX5122711	Illumina HiSeq 3000	PAIRED	cDNA	TRANSCRIPTOMIC	Plasmodium knowlesi	ILLUMINA	2019-03-27T00:00:00Z	GSM3505108	SRP173197	2018-12-13T22:40:00Z	1	male	GSM3505108	RKy15	Whole blood - Capillary - Macaque	Whole blood - Capillary
SRR8308514	RNA-Seq	202	1942601478	PRJNA508940	SAMN10534408	735987522	GEO	public	fastq,run.zq,sra	gs,ncbi,s3	gs.us-east1,ncbi.public,s3.us-east-1	SRX5122711	Illumina HiSeq 3000	PAIRED	cDNA	TRANSCRIPTOMIC	Plasmodium knowlesi	ILLUMINA	2019-03-27T00:00:00Z	GSM3505108	SRP173197	2018-12-13T22:20:00Z	1	male	GSM3505108	RKy15	Whole blood - Capillary - Macaque	Whole blood - Capillary
SRR8308515	RNA-Seq	202	1906555386	PRJNA508940	SAMN10534408	744449708	GEO	public	fastq,run.zq,sra	gs,ncbi,s3	gs.us-east1,ncbi.public,s3.us-east-1	SRX5122711	Illumina HiSeq 3000	PAIRED	cDNA	TRANSCRIPTOMIC	Plasmodium knowlesi	ILLUMINA	2019-03-27T00:00:00Z	GSM3505108	SRP173197	2018-12-13T22:21:00Z	1	male	GSM3505108	RKy15	Whole blood - Capillary - Macaque	Whole blood - Capillary
SRR8308516	RNA-Seq	202	1892200256	PRJNA508940	SAMN10534408	739184395	GEO	public	fastq,run.zq,sra	gs,ncbi,s3	gs.us-east1,ncbi.public,s3.us-east-1	SRX5122711	Illumina HiSeq 3000	PAIRED	cDNA	TRANSCRIPTOMIC	Plasmodium knowlesi	ILLUMINA	2019-03-27T00:00:00Z	GSM3505108	SRP173197	2018-12-13T22:21:00Z	1	male	GSM3505108	RKy15	Whole blood - Capillary - Macaque	Whole blood - Capillary
SRR8308517	RNA-Seq	202	1950274852	PRJNA508940	SAMN10534408	746060558	GEO	public	fastq,run.zq,sra	gs,ncbi,s3	gs.us-east1,ncbi.public,s3.us-east-1	SRX5122711	Illumina HiSeq 3000	PAIRED	cDNA	TRANSCRIPTOMIC	Plasmodium knowlesi	ILLUMINA	2019-03-27T00:00:00Z	GSM3505108	SRP173197	2018-12-13T22:20:00Z	1	male	GSM3505108	RKy15	Whole blood - Capillary - Macaque	Whole blood - Capillary
SRR8308518	RNA-Seq	202	11874167414	PRJNA508940	SAMN10534408	4580661586	GEO	public	fastq,run.zq,sra	gs,ncbi,s3	gs.us-east1,ncbi.public,s3.us-east-1	SRX5122711	Illumina HiSeq 3000	PAIRED	cDNA	TRANSCRIPTOMIC	Plasmodium knowlesi	ILLUMINA	2019-03-27T00:00:00Z	GSM3505108	SRP173197	2018-12-13T22:45:00Z	1	male	GSM3505108	RKy15	Whole blood - Capillary - Macaque	Whole blood - Capillary
SRR8308519	RNA-Seq	202	1950333230	PRJNA508940	SAMN10534408	733533147	GEO	public	fastq,run.zq,sra	gs,ncbi,s3	gs.us-east1,ncbi.public,s3.us-east-1	SRX5122711	Illumina HiSeq 3000	PAIRED	cDNA	TRANSCRIPTOMIC	Plasmodium knowlesi	ILLUMINA	2019-03-27T00:00:00Z	GSM3505108	SRP173197	2018-12-13T22:21:00Z	1	male	GSM3505108	RKy15	Whole blood - Capillary - Macaque	Whole blood - Capillary
SRR8308520	RNA-Seq	202	1972342746	PRJNA508940	SAMN10534408	765191467	GEO	public	fastq,run.zq,sra	gs,ncbi,s3	gs.us-east1,ncbi.public,s3.us-east-1	SRX5122711	Illumina HiSeq 3000	PAIRED	cDNA	TRANSCRIPTOMIC	Plasmodium knowlesi	ILLUMINA	2019-03-27T00:00:00Z	GSM3505108	SRP173197	2018-12-13T22:21:00Z	1	male	GSM3505108	RKy15	Whole blood - Capillary - Macaque	Whole blood - Capillary
SRR8308521	RNA-Seq	202	1964338294	PRJNA508940	SAMN10534408	762949254	GEO	public	fastq,run.zq,sra	gs,ncbi,s3	gs.us-east1,ncbi.public,s3.us-east-1	SRX5122711	Illumina HiSeq 3000	PAIRED	cDNA	TRANSCRIPTOMIC	Plasmodium knowlesi	ILLUMINA	2019-03-27T00:00:00Z	GSM3505108	SRP173197	2018-12-13T22:23:00Z	1	male	GSM3505108	RKy15	Whole blood - Capillary - Macaque	Whole blood - Capillary
SRR8308522	RNA-Seq	202	2596752016	PRJNA508940	SAMN10534407	1011896627	GEO	public	fastq,run.zq,sra	gs,ncbi,s3	gs.us-east1,ncbi.public,s3.us-east-1	SRX5122712	Illumina HiSeq 3000	PAIRED	cDNA	TRANSCRIPTOMIC	Plasmodium knowlesi	ILLUMINA	2019-03-27T00:00:00Z	GSM3505109	SRP173197	2018-12-13T22:23:00Z	1	male	GSM3505109	RKy15	Bone Marrow - Macaque	Bone Marrow
SRR8308523	RNA-Seq	202	2589642626	PRJNA508940	SAMN10534407	993511616	GEO	public	fastq,run.zq,sra	gs,ncbi,s3	gs.us-east1,ncbi.public,s3.us-east-1	SRX5122712	Illumina HiSeq 3000	PAIRED	cDNA	TRANSCRIPTOMIC	Plasmodium knowlesi	ILLUMINA	2019-03-27T00:00:00Z	GSM3505109	SRP173197	2018-12-13T22:25:00Z	1	male	GSM3505109	RKy15	Bone Marrow - Macaque	Bone Marrow
SRR8308524	RNA-Seq	202	2684098230	PRJNA508940	SAMN10534407	1028851944	GEO	public	fastq,run.zq,sra	gs,ncbi,s3	gs.us-east1,ncbi.public,s3.us-east-1	SRX5122712	Illumina HiSeq 3000	PAIRED	cDNA	TRANSCRIPTOMIC	Plasmodium knowlesi	ILLUMINA	2019-03-27T00:00:00Z	GSM3505109	SRP173197	2018-12-13T22:22:00Z	1	male	GSM3505109	RKy15	Bone Marrow - Macaque	Bone Marrow
SRR8308525	RNA-Seq	202	3335304012	PRJNA508940	SAMN10534407	1288475961	GEO	public	fastq,run.zq,sra	gs,ncbi,s3	gs.us-east1,ncbi.public,s3.us-east-1	SRX5122712	Illumina HiSeq 3000	PAIRED	cDNA	TRANSCRIPTOMIC	Plasmodium knowlesi	ILLUMINA	2019-03-27T00:00:00Z	GSM3505109	SRP173197	2018-12-13T22:27:00Z	1	male	GSM3505109	RKy15	Bone Marrow - Macaque	Bone Marrow
SRR8308526	RNA-Seq	202	7612079726	PRJNA508940	SAMN10534407	2941697202	GEO	public	fastq,run.zq,sra	gs,ncbi,s3	gs.us-east1,ncbi.public,s3.us-east-1	SRX5122712	Illumina HiSeq 3000	PAIRED	cDNA	TRANSCRIPTOMIC	Plasmodium knowlesi	ILLUMINA	2019-03-27T00:00:00Z	GSM3505109	SRP173197	2018-12-13T22:35:00Z	1	male	GSM3505109	RKy15	Bone Marrow - Macaque	Bone Marrow
SRR8308527	RNA-Seq	202	2722510348	PRJNA508940	SAMN10534406	1084631302	GEO	public	fastq,run.zq,sra	gs,ncbi,s3	gs.us-east1,ncbi.public,s3.us-east-1	SRX5122713	Illumina HiSeq 3000	PAIRED	cDNA	TRANSCRIPTOMIC	Plasmodium knowlesi	ILLUMINA	2019-03-27T00:00:00Z	GSM3505110	SRP173197	2018-12-13T22:23:00Z	1	male	GSM3505110	REd16	Whole blood - Venous - Macaque	Whole blood - Venous			Plasmodium knowlesi
SRR8308528	RNA-Seq	202	2708651532	PRJNA508940	SAMN10534406	1065405233	GEO	public	fastq,run.zq,sra	gs,ncbi,s3	gs.us-east1,ncbi.public,s3.us-east-1	SRX5122713	Illumina HiSeq 3000	PAIRED	cDNA	TRANSCRIPTOMIC	Plasmodium knowlesi	ILLUMINA	2019-03-27T00:00:00Z	GSM3505110	SRP173197	2018-12-13T22:24:00Z	1	male	GSM3505110	REd16	Whole blood - Venous - Macaque	Whole blood - Venous			Plasmodium knowlesi
SRR8308529	RNA-Seq	202	2811989480	PRJNA508940	SAMN10534406	1114469775	GEO	public	fastq,run.zq,sra	gs,ncbi,s3	gs.us-east1,ncbi.public,s3.us-east-1	SRX5122713	Illumina HiSeq 3000	PAIRED	cDNA	TRANSCRIPTOMIC	Plasmodium knowlesi	ILLUMINA	2019-03-27T00:00:00Z	GSM3505110	SRP173197	2018-12-13T22:23:00Z	1	male	GSM3505110	REd16	Whole blood - Venous - Macaque	Whole blood - Venous			Plasmodium knowlesi
SRR8308530	RNA-Seq	202	3523592858	PRJNA508940	SAMN10534406	1396171215	GEO	public	fastq,run.zq,sra	gs,ncbi,s3	gs.us-east1,ncbi.public,s3.us-east-1	SRX5122713	Illumina HiSeq 3000	PAIRED	cDNA	TRANSCRIPTOMIC	Plasmodium knowlesi	ILLUMINA	2019-03-27T00:00:00Z	GSM3505110	SRP173197	2018-12-13T22:27:00Z	1	male	GSM3505110	REd16	Whole blood - Venous - Macaque	Whole blood - Venous			Plasmodium knowlesi
SRR8308531	RNA-Seq	202	8274986560	PRJNA508940	SAMN10534406	3273041089	GEO	public	fastq,run.zq,sra	gs,ncbi,s3	gs.us-east1,ncbi.public,s3.us-east-1	SRX5122713	Illumina HiSeq 3000	PAIRED	cDNA	TRANSCRIPTOMIC	Plasmodium knowlesi	ILLUMINA	2019-03-27T00:00:00Z	GSM3505110	SRP173197	2018-12-13T22:43:00Z	1	male	GSM3505110	REd16	Whole blood - Venous - Macaque	Whole blood - Venous			Plasmodium knowlesi
SRR8308532	RNA-Seq	202	1949997304	PRJNA508940	SAMN10534405	741771024	GEO	public	fastq,run.zq,sra	gs,ncbi,s3	gs.us-east1,ncbi.public,s3.us-east-1	SRX5122714	Illumina HiSeq 3000	PAIRED	cDNA	TRANSCRIPTOMIC	Plasmodium knowlesi	ILLUMINA	2019-03-27T00:00:00Z	GSM3505111	SRP173197	2018-12-13T22:22:00Z	1	male	GSM3505111	REd16	Whole blood - Capillary - Macaque	Whole blood - Capillary
SRR8308533	RNA-Seq	202	1989218230	PRJNA508940	SAMN10534405	771481853	GEO	public	fastq,run.zq,sra	gs,ncbi,s3	gs.us-east1,ncbi.public,s3.us-east-1	SRX5122714	Illumina HiSeq 3000	PAIRED	cDNA	TRANSCRIPTOMIC	Plasmodium knowlesi	ILLUMINA	2019-03-27T00:00:00Z	GSM3505111	SRP173197	2018-12-13T22:24:00Z	1	male	GSM3505111	REd16	Whole blood - Capillary - Macaque	Whole blood - Capillary
SRR8308534	RNA-Seq	202	2030758520	PRJNA508940	SAMN10534405	787957557	GEO	public	fastq,run.zq,sra	gs,ncbi,s3	gs.us-east1,ncbi.public,s3.us-east-1	SRX5122714	Illumina HiSeq 3000	PAIRED	cDNA	TRANSCRIPTOMIC	Plasmodium knowlesi	ILLUMINA	2019-03-27T00:00:00Z	GSM3505111	SRP173197	2018-12-13T22:21:00Z	1	male	GSM3505111	REd16	Whole blood - Capillary - Macaque	Whole blood - Capillary
SRR8308535	RNA-Seq	202	8829599982	PRJNA508940	SAMN10534405	3445264702	GEO	public	fastq,run.zq,sra	gs,ncbi,s3	gs.us-east1,ncbi.public,s3.us-east-1	SRX5122714	Illumina HiSeq 3000	PAIRED	cDNA	TRANSCRIPTOMIC	Plasmodium knowlesi	ILLUMINA	2019-03-27T00:00:00Z	GSM3505111	SRP173197	2018-12-13T22:45:00Z	1	male	GSM3505111	REd16	Whole blood - Capillary - Macaque	Whole blood - Capillary
SRR8308536	RNA-Seq	202	1969666650	PRJNA508940	SAMN10534405	747079019	GEO	public	fastq,run.zq,sra	gs,ncbi,s3	gs.us-east1,ncbi.public,s3.us-east-1	SRX5122714	Illumina HiSeq 3000	PAIRED	cDNA	TRANSCRIPTOMIC	Plasmodium knowlesi	ILLUMINA	2019-03-27T00:00:00Z	GSM3505111	SRP173197	2018-12-13T22:21:00Z	1	male	GSM3505111	REd16	Whole blood - Capillary - Macaque	Whole blood - Capillary
SRR8308537	RNA-Seq	202	1943276966	PRJNA508940	SAMN10534405	759680543	GEO	public	fastq,run.zq,sra	gs,ncbi,s3	gs.us-east1,ncbi.public,s3.us-east-1	SRX5122714	Illumina HiSeq 3000	PAIRED	cDNA	TRANSCRIPTOMIC	Plasmodium knowlesi	ILLUMINA	2019-03-27T00:00:00Z	GSM3505111	SRP173197	2018-12-13T22:22:00Z	1	male	GSM3505111	REd16	Whole blood - Capillary - Macaque	Whole blood - Capillary
SRR8308538	RNA-Seq	202	1928230996	PRJNA508940	SAMN10534405	754086096	GEO	public	fastq,run.zq,sra	gs,ncbi,s3	gs.us-east1,ncbi.public,s3.us-east-1	SRX5122714	Illumina HiSeq 3000	PAIRED	cDNA	TRANSCRIPTOMIC	Plasmodium knowlesi	ILLUMINA	2019-03-27T00:00:00Z	GSM3505111	SRP173197	2018-12-13T22:22:00Z	1	male	GSM3505111	REd16	Whole blood - Capillary - Macaque	Whole blood - Capillary
SRR8308539	RNA-Seq	202	1973933496	PRJNA508940	SAMN10534405	755754340	GEO	public	fastq,run.zq,sra	gs,ncbi,s3	gs.us-east1,ncbi.public,s3.us-east-1	SRX5122714	Illumina HiSeq 3000	PAIRED	cDNA	TRANSCRIPTOMIC	Plasmodium knowlesi	ILLUMINA	2019-03-27T00:00:00Z	GSM3505111	SRP173197	2018-12-13T22:21:00Z	1	male	GSM3505111	REd16	Whole blood - Capillary - Macaque	Whole blood - Capillary
SRR8308540	RNA-Seq	202	12119060296	PRJNA508940	SAMN10534405	4680673354	GEO	public	fastq,run.zq,sra	gs,ncbi,s3	gs.us-east1,ncbi.public,s3.us-east-1	SRX5122714	Illumina HiSeq 3000	PAIRED	cDNA	TRANSCRIPTOMIC	Plasmodium knowlesi	ILLUMINA	2019-03-27T00:00:00Z	GSM3505111	SRP173197	2018-12-13T22:47:00Z	1	male	GSM3505111	REd16	Whole blood - Capillary - Macaque	Whole blood - Capillary
SRR8308541	RNA-Seq	202	1981479408	PRJNA508940	SAMN10534405	746096513	GEO	public	fastq,run.zq,sra	gs,ncbi,s3	gs.us-east1,ncbi.public,s3.us-east-1	SRX5122714	Illumina HiSeq 3000	PAIRED	cDNA	TRANSCRIPTOMIC	Plasmodium knowlesi	ILLUMINA	2019-03-27T00:00:00Z	GSM3505111	SRP173197	2018-12-13T22:21:00Z	1	male	GSM3505111	REd16	Whole blood - Capillary - Macaque	Whole blood - Capillary
SRR8308542	RNA-Seq	202	1997240458	PRJNA508940	SAMN10534405	774350768	GEO	public	fastq,run.zq,sra	gs,ncbi,s3	gs.us-east1,ncbi.public,s3.us-east-1	SRX5122714	Illumina HiSeq 3000	PAIRED	cDNA	TRANSCRIPTOMIC	Plasmodium knowlesi	ILLUMINA	2019-03-27T00:00:00Z	GSM3505111	SRP173197	2018-12-13T22:22:00Z	1	male	GSM3505111	REd16	Whole blood - Capillary - Macaque	Whole blood - Capillary
SRR8308543	RNA-Seq	202	2002464178	PRJNA508940	SAMN10534405	778303091	GEO	public	fastq,run.zq,sra	gs,ncbi,s3	gs.us-east1,ncbi.public,s3.us-east-1	SRX5122714	Illumina HiSeq 3000	PAIRED	cDNA	TRANSCRIPTOMIC	Plasmodium knowlesi	ILLUMINA	2019-03-27T00:00:00Z	GSM3505111	SRP173197	2018-12-13T22:23:00Z	1	male	GSM3505111	REd16	Whole blood - Capillary - Macaque	Whole blood - Capillary
SRR8308544	RNA-Seq	202	2627833958	PRJNA508940	SAMN10534404	1047264847	GEO	public	fastq,run.zq,sra	gs,ncbi,s3	gs.us-east1,ncbi.public,s3.us-east-1	SRX5122715	Illumina HiSeq 3000	PAIRED	cDNA	TRANSCRIPTOMIC	Plasmodium knowlesi	ILLUMINA	2019-03-27T00:00:00Z	GSM3505112	SRP173197	2018-12-13T22:24:00Z	1	male	GSM3505112	REd16	Bone Marrow - Macaque	Bone Marrow
SRR8308545	RNA-Seq	202	2614505392	PRJNA508940	SAMN10534404	1028626444	GEO	public	fastq,run.zq,sra	gs,ncbi,s3	gs.us-east1,ncbi.public,s3.us-east-1	SRX5122715	Illumina HiSeq 3000	PAIRED	cDNA	TRANSCRIPTOMIC	Plasmodium knowlesi	ILLUMINA	2019-03-27T00:00:00Z	GSM3505112	SRP173197	2018-12-13T22:24:00Z	1	male	GSM3505112	REd16	Bone Marrow - Macaque	Bone Marrow
SRR8308546	RNA-Seq	202	2710966856	PRJNA508940	SAMN10534404	1075271225	GEO	public	fastq,run.zq,sra	gs,ncbi,s3	gs.us-east1,ncbi.public,s3.us-east-1	SRX5122715	Illumina HiSeq 3000	PAIRED	cDNA	TRANSCRIPTOMIC	Plasmodium knowlesi	ILLUMINA	2019-03-27T00:00:00Z	GSM3505112	SRP173197	2018-12-13T22:26:00Z	1	male	GSM3505112	REd16	Bone Marrow - Macaque	Bone Marrow
SRR8308547	RNA-Seq	202	3400247214	PRJNA508940	SAMN10534404	1348296412	GEO	public	fastq,run.zq,sra	gs,ncbi,s3	gs.us-east1,ncbi.public,s3.us-east-1	SRX5122715	Illumina HiSeq 3000	PAIRED	cDNA	TRANSCRIPTOMIC	Plasmodium knowlesi	ILLUMINA	2019-03-27T00:00:00Z	GSM3505112	SRP173197	2018-12-13T22:25:00Z	1	male	GSM3505112	REd16	Bone Marrow - Macaque	Bone Marrow
SRR8308548	RNA-Seq	202	7935550002	PRJNA508940	SAMN10534404	3139505340	GEO	public	fastq,run.zq,sra	gs,ncbi,s3	gs.us-east1,ncbi.public,s3.us-east-1	SRX5122715	Illumina HiSeq 3000	PAIRED	cDNA	TRANSCRIPTOMIC	Plasmodium knowlesi	ILLUMINA	2019-03-27T00:00:00Z	GSM3505112	SRP173197	2018-12-13T22:35:00Z	1	male	GSM3505112	REd16	Bone Marrow - Macaque	Bone Marrow
SRR8308549	RNA-Seq	202	2964196076	PRJNA508940	SAMN10534403	1163175266	GEO	public	fastq,run.zq,sra	gs,ncbi,s3	gs.us-east1,ncbi.public,s3.us-east-1	SRX5122716	Illumina HiSeq 3000	PAIRED	cDNA	TRANSCRIPTOMIC	Plasmodium knowlesi	ILLUMINA	2019-03-27T00:00:00Z	GSM3505113	SRP173197	2018-12-13T22:25:00Z	1	male	GSM3505113	RKy15	Whole blood - Venous - Macaque	Whole blood - Venous			Plasmodium knowlesi
SRR8308550	RNA-Seq	202	2948201110	PRJNA508940	SAMN10534403	1138794756	GEO	public	fastq,run.zq,sra	gs,ncbi,s3	gs.us-east1,ncbi.public,s3.us-east-1	SRX5122716	Illumina HiSeq 3000	PAIRED	cDNA	TRANSCRIPTOMIC	Plasmodium knowlesi	ILLUMINA	2019-03-27T00:00:00Z	GSM3505113	SRP173197	2018-12-13T22:27:00Z	1	male	GSM3505113	RKy15	Whole blood - Venous - Macaque	Whole blood - Venous			Plasmodium knowlesi
SRR8308551	RNA-Seq	202	3032784772	PRJNA508940	SAMN10534403	1170069874	GEO	public	fastq,run.zq,sra	gs,ncbi,s3	gs.us-east1,ncbi.public,s3.us-east-1	SRX5122716	Illumina HiSeq 3000	PAIRED	cDNA	TRANSCRIPTOMIC	Plasmodium knowlesi	ILLUMINA	2019-03-27T00:00:00Z	GSM3505113	SRP173197	2018-12-13T22:27:00Z	1	male	GSM3505113	RKy15	Whole blood - Venous - Macaque	Whole blood - Venous			Plasmodium knowlesi
SRR8308552	RNA-Seq	202	3835295220	PRJNA508940	SAMN10534403	1491012002	GEO	public	fastq,run.zq,sra	gs,ncbi,s3	gs.us-east1,ncbi.public,s3.us-east-1	SRX5122716	Illumina HiSeq 3000	PAIRED	cDNA	TRANSCRIPTOMIC	Plasmodium knowlesi	ILLUMINA	2019-03-27T00:00:00Z	GSM3505113	SRP173197	2018-12-13T22:30:00Z	1	male	GSM3505113	RKy15	Whole blood - Venous - Macaque	Whole blood - Venous			Plasmodium knowlesi
SRR8308553	RNA-Seq	202	9020039724	PRJNA508940	SAMN10534403	3510712141	GEO	public	fastq,run.zq,sra	gs,ncbi,s3	gs.us-east1,ncbi.public,s3.us-east-1	SRX5122716	Illumina HiSeq 3000	PAIRED	cDNA	TRANSCRIPTOMIC	Plasmodium knowlesi	ILLUMINA	2019-03-27T00:00:00Z	GSM3505113	SRP173197	2018-12-13T22:43:00Z	1	male	GSM3505113	RKy15	Whole blood - Venous - Macaque	Whole blood - Venous			Plasmodium knowlesi
SRR8308554	RNA-Seq	202	1718046360	PRJNA508940	SAMN10534402	656748962	GEO	public	fastq,run.zq,sra	gs,ncbi,s3	gs.us-east1,ncbi.public,s3.us-east-1	SRX5122717	Illumina HiSeq 3000	PAIRED	cDNA	TRANSCRIPTOMIC	Plasmodium knowlesi	ILLUMINA	2019-03-27T00:00:00Z	GSM3505114	SRP173197	2018-12-13T22:22:00Z	1	male	GSM3505114	RKy15	Whole blood - Capillary - Macaque	Whole blood - Capillary
SRR8308555	RNA-Seq	202	1759310718	PRJNA508940	SAMN10534402	683731802	GEO	public	fastq,run.zq,sra	gs,ncbi,s3	gs.us-east1,ncbi.public,s3.us-east-1	SRX5122717	Illumina HiSeq 3000	PAIRED	cDNA	TRANSCRIPTOMIC	Plasmodium knowlesi	ILLUMINA	2019-03-27T00:00:00Z	GSM3505114	SRP173197	2018-12-13T22:23:00Z	1	male	GSM3505114	RKy15	Whole blood - Capillary - Macaque	Whole blood - Capillary
SRR8308556	RNA-Seq	202	1803761828	PRJNA508940	SAMN10534402	701786041	GEO	public	fastq,run.zq,sra	gs,ncbi,s3	gs.us-east1,ncbi.public,s3.us-east-1	SRX5122717	Illumina HiSeq 3000	PAIRED	cDNA	TRANSCRIPTOMIC	Plasmodium knowlesi	ILLUMINA	2019-03-27T00:00:00Z	GSM3505114	SRP173197	2018-12-13T22:23:00Z	1	male	GSM3505114	RKy15	Whole blood - Capillary - Macaque	Whole blood - Capillary
SRR8308557	RNA-Seq	202	7839637574	PRJNA508940	SAMN10534402	3060081131	GEO	public	fastq,run.zq,sra	gs,ncbi,s3	gs.us-east1,ncbi.public,s3.us-east-1	SRX5122717	Illumina HiSeq 3000	PAIRED	cDNA	TRANSCRIPTOMIC	Plasmodium knowlesi	ILLUMINA	2019-03-27T00:00:00Z	GSM3505114	SRP173197	2018-12-13T22:41:00Z	1	male	GSM3505114	RKy15	Whole blood - Capillary - Macaque	Whole blood - Capillary
SRR8308558	RNA-Seq	202	1736425734	PRJNA508940	SAMN10534402	661094311	GEO	public	fastq,run.zq,sra	gs,ncbi,s3	gs.us-east1,ncbi.public,s3.us-east-1	SRX5122717	Illumina HiSeq 3000	PAIRED	cDNA	TRANSCRIPTOMIC	Plasmodium knowlesi	ILLUMINA	2019-03-27T00:00:00Z	GSM3505114	SRP173197	2018-12-13T22:22:00Z	1	male	GSM3505114	RKy15	Whole blood - Capillary - Macaque	Whole blood - Capillary
SRR8308559	RNA-Seq	202	1700794752	PRJNA508940	SAMN10534402	667798528	GEO	public	fastq,run.zq,sra	gs,ncbi,s3	gs.us-east1,ncbi.public,s3.us-east-1	SRX5122717	Illumina HiSeq 3000	PAIRED	cDNA	TRANSCRIPTOMIC	Plasmodium knowlesi	ILLUMINA	2019-03-27T00:00:00Z	GSM3505114	SRP173197	2018-12-13T22:23:00Z	1	male	GSM3505114	RKy15	Whole blood - Capillary - Macaque	Whole blood - Capillary
SRR8308560	RNA-Seq	202	1685134096	PRJNA508940	SAMN10534402	661936577	GEO	public	fastq,run.zq,sra	gs,ncbi,s3	gs.us-east1,ncbi.public,s3.us-east-1	SRX5122717	Illumina HiSeq 3000	PAIRED	cDNA	TRANSCRIPTOMIC	Plasmodium knowlesi	ILLUMINA	2019-03-27T00:00:00Z	GSM3505114	SRP173197	2018-12-13T22:23:00Z	1	male	GSM3505114	RKy15	Whole blood - Capillary - Macaque	Whole blood - Capillary
SRR8308561	RNA-Seq	202	1735748832	PRJNA508940	SAMN10534402	667424804	GEO	public	fastq,run.zq,sra	gs,ncbi,s3	gs.us-east1,ncbi.public,s3.us-east-1	SRX5122717	Illumina HiSeq 3000	PAIRED	cDNA	TRANSCRIPTOMIC	Plasmodium knowlesi	ILLUMINA	2019-03-27T00:00:00Z	GSM3505114	SRP173197	2018-12-13T22:24:00Z	1	male	GSM3505114	RKy15	Whole blood - Capillary - Macaque	Whole blood - Capillary
SRR8308562	RNA-Seq	202	10661567676	PRJNA508940	SAMN10534402	4132035864	GEO	public	fastq,run.zq,sra	gs,ncbi,s3	gs.us-east1,ncbi.public,s3.us-east-1	SRX5122717	Illumina HiSeq 3000	PAIRED	cDNA	TRANSCRIPTOMIC	Plasmodium knowlesi	ILLUMINA	2019-03-27T00:00:00Z	GSM3505114	SRP173197	2018-12-13T22:49:00Z	1	male	GSM3505114	RKy15	Whole blood - Capillary - Macaque	Whole blood - Capillary
SRR8308563	RNA-Seq	202	1749648654	PRJNA508940	SAMN10534402	660044862	GEO	public	fastq,run.zq,sra	gs,ncbi,s3	gs.us-east1,ncbi.public,s3.us-east-1	SRX5122717	Illumina HiSeq 3000	PAIRED	cDNA	TRANSCRIPTOMIC	Plasmodium knowlesi	ILLUMINA	2019-03-27T00:00:00Z	GSM3505114	SRP173197	2018-12-13T22:23:00Z	1	male	GSM3505114	RKy15	Whole blood - Capillary - Macaque	Whole blood - Capillary
SRR8308564	RNA-Seq	202	1770821082	PRJNA508940	SAMN10534402	688807482	GEO	public	fastq,run.zq,sra	gs,ncbi,s3	gs.us-east1,ncbi.public,s3.us-east-1	SRX5122717	Illumina HiSeq 3000	PAIRED	cDNA	TRANSCRIPTOMIC	Plasmodium knowlesi	ILLUMINA	2019-03-27T00:00:00Z	GSM3505114	SRP173197	2018-12-13T22:23:00Z	1	male	GSM3505114	RKy15	Whole blood - Capillary - Macaque	Whole blood - Capillary
SRR8308565	RNA-Seq	202	1765412128	PRJNA508940	SAMN10534402	687960752	GEO	public	fastq,run.zq,sra	gs,ncbi,s3	gs.us-east1,ncbi.public,s3.us-east-1	SRX5122717	Illumina HiSeq 3000	PAIRED	cDNA	TRANSCRIPTOMIC	Plasmodium knowlesi	ILLUMINA	2019-03-27T00:00:00Z	GSM3505114	SRP173197	2018-12-13T22:24:00Z	1	male	GSM3505114	RKy15	Whole blood - Capillary - Macaque	Whole blood - Capillary
SRR8308566	RNA-Seq	202	3157679352	PRJNA508940	SAMN10534401	1243975797	GEO	public	fastq,run.zq,sra	gs,ncbi,s3	gs.us-east1,ncbi.public,s3.us-east-1	SRX5122718	Illumina HiSeq 3000	PAIRED	cDNA	TRANSCRIPTOMIC	Plasmodium knowlesi	ILLUMINA	2019-03-27T00:00:00Z	GSM3505115	SRP173197	2018-12-13T22:28:00Z	1	male	GSM3505115	RKy15	Bone Marrow - Macaque	Bone Marrow
SRR8308567	RNA-Seq	202	3136645294	PRJNA508940	SAMN10534401	1216676639	GEO	public	fastq,run.zq,sra	gs,ncbi,s3	gs.us-east1,ncbi.public,s3.us-east-1	SRX5122718	Illumina HiSeq 3000	PAIRED	cDNA	TRANSCRIPTOMIC	Plasmodium knowlesi	ILLUMINA	2019-03-27T00:00:00Z	GSM3505115	SRP173197	2018-12-13T22:27:00Z	1	male	GSM3505115	RKy15	Bone Marrow - Macaque	Bone Marrow
SRR8308568	RNA-Seq	202	3218434690	PRJNA508940	SAMN10534401	1247652974	GEO	public	fastq,run.zq,sra	gs,ncbi,s3	gs.us-east1,ncbi.public,s3.us-east-1	SRX5122718	Illumina HiSeq 3000	PAIRED	cDNA	TRANSCRIPTOMIC	Plasmodium knowlesi	ILLUMINA	2019-03-27T00:00:00Z	GSM3505115	SRP173197	2018-12-13T22:26:00Z	1	male	GSM3505115	RKy15	Bone Marrow - Macaque	Bone Marrow
SRR8308569	RNA-Seq	202	4072750058	PRJNA508940	SAMN10534401	1590817262	GEO	public	fastq,run.zq,sra	gs,ncbi,s3	gs.us-east1,ncbi.public,s3.us-east-1	SRX5122718	Illumina HiSeq 3000	PAIRED	cDNA	TRANSCRIPTOMIC	Plasmodium knowlesi	ILLUMINA	2019-03-27T00:00:00Z	GSM3505115	SRP173197	2018-12-13T22:32:00Z	1	male	GSM3505115	RKy15	Bone Marrow - Macaque	Bone Marrow
SRR8308570	RNA-Seq	202	9504575306	PRJNA508940	SAMN10534401	3715616978	GEO	public	fastq,run.zq,sra	gs,ncbi,s3	gs.us-east1,ncbi.public,s3.us-east-1	SRX5122718	Illumina HiSeq 3000	PAIRED	cDNA	TRANSCRIPTOMIC	Plasmodium knowlesi	ILLUMINA	2019-03-27T00:00:00Z	GSM3505115	SRP173197	2018-12-13T22:47:00Z	1	male	GSM3505115	RKy15	Bone Marrow - Macaque	Bone Marrow
SRR8308571	RNA-Seq	202	1975430720	PRJNA508940	SAMN10534400	757593210	GEO	public	fastq,run.zq,sra	gs,ncbi,s3	gs.us-east1,ncbi.public,s3.us-east-1	SRX5122719	Illumina HiSeq 3000	PAIRED	cDNA	TRANSCRIPTOMIC	Plasmodium knowlesi	ILLUMINA	2019-03-27T00:00:00Z	GSM3505116	SRP173197	2018-12-13T22:25:00Z	1	male	GSM3505116	REd16	Whole blood - Capillary - Macaque	Whole blood - Capillary
SRR8308572	RNA-Seq	202	2070887840	PRJNA508940	SAMN10534400	808495663	GEO	public	fastq,run.zq,sra	gs,ncbi,s3	gs.us-east1,ncbi.public,s3.us-east-1	SRX5122719	Illumina HiSeq 3000	PAIRED	cDNA	TRANSCRIPTOMIC	Plasmodium knowlesi	ILLUMINA	2019-03-27T00:00:00Z	GSM3505116	SRP173197	2018-12-13T22:28:00Z	1	male	GSM3505116	REd16	Whole blood - Capillary - Macaque	Whole blood - Capillary
SRR8308573	RNA-Seq	202	1988479314	PRJNA508940	SAMN10534400	758779936	GEO	public	fastq,run.zq,sra	gs,ncbi,s3	gs.us-east1,ncbi.public,s3.us-east-1	SRX5122719	Illumina HiSeq 3000	PAIRED	cDNA	TRANSCRIPTOMIC	Plasmodium knowlesi	ILLUMINA	2019-03-27T00:00:00Z	GSM3505116	SRP173197	2018-12-13T22:24:00Z	1	male	GSM3505116	REd16	Whole blood - Capillary - Macaque	Whole blood - Capillary
SRR8308574	RNA-Seq	202	1953863584	PRJNA508940	SAMN10534400	769260123	GEO	public	fastq,run.zq,sra	gs,ncbi,s3	gs.us-east1,ncbi.public,s3.us-east-1	SRX5122719	Illumina HiSeq 3000	PAIRED	cDNA	TRANSCRIPTOMIC	Plasmodium knowlesi	ILLUMINA	2019-03-27T00:00:00Z	GSM3505116	SRP173197	2018-12-13T22:26:00Z	1	male	GSM3505116	REd16	Whole blood - Capillary - Macaque	Whole blood - Capillary
SRR8308575	RNA-Seq	202	1936664294	PRJNA508940	SAMN10534400	762737879	GEO	public	fastq,run.zq,sra	gs,ncbi,s3	gs.us-east1,ncbi.public,s3.us-east-1	SRX5122719	Illumina HiSeq 3000	PAIRED	cDNA	TRANSCRIPTOMIC	Plasmodium knowlesi	ILLUMINA	2019-03-27T00:00:00Z	GSM3505116	SRP173197	2018-12-13T22:24:00Z	1	male	GSM3505116	REd16	Whole blood - Capillary - Macaque	Whole blood - Capillary
SRR8308576	RNA-Seq	202	1998509826	PRJNA508940	SAMN10534400	770776778	GEO	public	fastq,run.zq,sra	gs,ncbi,s3	gs.us-east1,ncbi.public,s3.us-east-1	SRX5122719	Illumina HiSeq 3000	PAIRED	cDNA	TRANSCRIPTOMIC	Plasmodium knowlesi	ILLUMINA	2019-03-27T00:00:00Z	GSM3505116	SRP173197	2018-12-13T22:24:00Z	1	male	GSM3505116	REd16	Whole blood - Capillary - Macaque	Whole blood - Capillary
SRR8308577	RNA-Seq	202	2012638312	PRJNA508940	SAMN10534400	761705195	GEO	public	fastq,run.zq,sra	gs,ncbi,s3	gs.us-east1,ncbi.public,s3.us-east-1	SRX5122719	Illumina HiSeq 3000	PAIRED	cDNA	TRANSCRIPTOMIC	Plasmodium knowlesi	ILLUMINA	2019-03-27T00:00:00Z	GSM3505116	SRP173197	2018-12-13T22:25:00Z	1	male	GSM3505116	REd16	Whole blood - Capillary - Macaque	Whole blood - Capillary
SRR8308578	RNA-Seq	202	2030948804	PRJNA508940	SAMN10534400	792872372	GEO	public	fastq,run.zq,sra	gs,ncbi,s3	gs.us-east1,ncbi.public,s3.us-east-1	SRX5122719	Illumina HiSeq 3000	PAIRED	cDNA	TRANSCRIPTOMIC	Plasmodium knowlesi	ILLUMINA	2019-03-27T00:00:00Z	GSM3505116	SRP173197	2018-12-13T22:25:00Z	1	male	GSM3505116	REd16	Whole blood - Capillary - Macaque	Whole blood - Capillary
SRR8308579	RNA-Seq	202	2023535808	PRJNA508940	SAMN10534400	790940486	GEO	public	fastq,run.zq,sra	gs,ncbi,s3	gs.us-east1,ncbi.public,s3.us-east-1	SRX5122719	Illumina HiSeq 3000	PAIRED	cDNA	TRANSCRIPTOMIC	Plasmodium knowlesi	ILLUMINA	2019-03-27T00:00:00Z	GSM3505116	SRP173197	2018-12-13T22:24:00Z	1	male	GSM3505116	REd16	Whole blood - Capillary - Macaque	Whole blood - Capillary
SRR8308580	RNA-Seq	202	2016110692	PRJNA508940	SAMN10534400	785734981	GEO	public	fastq,run.zq,sra	gs,ncbi,s3	gs.us-east1,ncbi.public,s3.us-east-1	SRX5122719	Illumina HiSeq 3000	PAIRED	cDNA	TRANSCRIPTOMIC	Plasmodium knowlesi	ILLUMINA	2019-03-27T00:00:00Z	GSM3505116	SRP173197	2018-12-13T22:23:00Z	1	male	GSM3505116	REd16	Whole blood - Capillary - Macaque	Whole blood - Capillary
SRR8308581	RNA-Seq	202	2019663064	PRJNA508940	SAMN10534399	766420728	GEO	public	fastq,run.zq,sra	gs,ncbi,s3	gs.us-east1,ncbi.public,s3.us-east-1	SRX5122720	Illumina HiSeq 3000	PAIRED	cDNA	TRANSCRIPTOMIC	Plasmodium knowlesi	ILLUMINA	2019-03-27T00:00:00Z	GSM3505117	SRP173197	2018-12-13T22:26:00Z	1	male	GSM3505117	REd16	Whole blood - Capillary - Macaque	Whole blood - Capillary
SRR8308582	RNA-Seq	202	2112126948	PRJNA508940	SAMN10534399	817767923	GEO	public	fastq,run.zq,sra	gs,ncbi,s3	gs.us-east1,ncbi.public,s3.us-east-1	SRX5122720	Illumina HiSeq 3000	PAIRED	cDNA	TRANSCRIPTOMIC	Plasmodium knowlesi	ILLUMINA	2019-03-27T00:00:00Z	GSM3505117	SRP173197	2018-12-13T22:25:00Z	1	male	GSM3505117	REd16	Whole blood - Capillary - Macaque	Whole blood - Capillary
SRR8308583	RNA-Seq	202	9255217012	PRJNA508940	SAMN10534399	3599950111	GEO	public	fastq,run.zq,sra	gs,ncbi,s3	gs.us-east1,ncbi.public,s3.us-east-1	SRX5122720	Illumina HiSeq 3000	PAIRED	cDNA	TRANSCRIPTOMIC	Plasmodium knowlesi	ILLUMINA	2019-03-27T00:00:00Z	GSM3505117	SRP173197	2018-12-13T22:46:00Z	1	male	GSM3505117	REd16	Whole blood - Capillary - Macaque	Whole blood - Capillary
SRR8308584	RNA-Seq	202	18133504448	PRJNA508940	SAMN10534399	7167824022	GEO	public	fastq,run.zq,sra	gs,ncbi,s3	gs.us-east1,ncbi.public,s3.us-east-1	SRX5122720	Illumina HiSeq 3000	PAIRED	cDNA	TRANSCRIPTOMIC	Plasmodium knowlesi	ILLUMINA	2019-03-27T00:00:00Z	GSM3505117	SRP173197	2018-12-13T23:20:00Z	1	male	GSM3505117	REd16	Whole blood - Capillary - Macaque	Whole blood - Capillary
SRR8308585	RNA-Seq	202	2045963464	PRJNA508940	SAMN10534399	773652949	GEO	public	fastq,run.zq,sra	gs,ncbi,s3	gs.us-east1,ncbi.public,s3.us-east-1	SRX5122720	Illumina HiSeq 3000	PAIRED	cDNA	TRANSCRIPTOMIC	Plasmodium knowlesi	ILLUMINA	2019-03-27T00:00:00Z	GSM3505117	SRP173197	2018-12-13T22:23:00Z	1	male	GSM3505117	REd16	Whole blood - Capillary - Macaque	Whole blood - Capillary
SRR8308586	RNA-Seq	202	2006658102	PRJNA508940	SAMN10534399	781947934	GEO	public	fastq,run.zq,sra	gs,ncbi,s3	gs.us-east1,ncbi.public,s3.us-east-1	SRX5122720	Illumina HiSeq 3000	PAIRED	cDNA	TRANSCRIPTOMIC	Plasmodium knowlesi	ILLUMINA	2019-03-27T00:00:00Z	GSM3505117	SRP173197	2018-12-13T22:28:00Z	1	male	GSM3505117	REd16	Whole blood - Capillary - Macaque	Whole blood - Capillary
SRR8308587	RNA-Seq	202	1992027444	PRJNA508940	SAMN10534399	776406860	GEO	public	fastq,run.zq,sra	gs,ncbi,s3	gs.us-east1,ncbi.public,s3.us-east-1	SRX5122720	Illumina HiSeq 3000	PAIRED	cDNA	TRANSCRIPTOMIC	Plasmodium knowlesi	ILLUMINA	2019-03-27T00:00:00Z	GSM3505117	SRP173197	2018-12-13T22:24:00Z	1	male	GSM3505117	REd16	Whole blood - Capillary - Macaque	Whole blood - Capillary
SRR8308588	RNA-Seq	202	2048018814	PRJNA508940	SAMN10534399	781162991	GEO	public	fastq,run.zq,sra	gs,ncbi,s3	gs.us-east1,ncbi.public,s3.us-east-1	SRX5122720	Illumina HiSeq 3000	PAIRED	cDNA	TRANSCRIPTOMIC	Plasmodium knowlesi	ILLUMINA	2019-03-27T00:00:00Z	GSM3505117	SRP173197	2018-12-13T22:24:00Z	1	male	GSM3505117	REd16	Whole blood - Capillary - Macaque	Whole blood - Capillary
SRR8308589	RNA-Seq	202	2059443934	PRJNA508940	SAMN10534399	772724126	GEO	public	fastq,run.zq,sra	gs,ncbi,s3	gs.us-east1,ncbi.public,s3.us-east-1	SRX5122720	Illumina HiSeq 3000	PAIRED	cDNA	TRANSCRIPTOMIC	Plasmodium knowlesi	ILLUMINA	2019-03-27T00:00:00Z	GSM3505117	SRP173197	2018-12-13T22:27:00Z	1	male	GSM3505117	REd16	Whole blood - Capillary - Macaque	Whole blood - Capillary
SRR8308590	RNA-Seq	202	2074605650	PRJNA508940	SAMN10534399	802946204	GEO	public	fastq,run.zq,sra	gs,ncbi,s3	gs.us-east1,ncbi.public,s3.us-east-1	SRX5122720	Illumina HiSeq 3000	PAIRED	cDNA	TRANSCRIPTOMIC	Plasmodium knowlesi	ILLUMINA	2019-03-27T00:00:00Z	GSM3505117	SRP173197	2018-12-13T22:27:00Z	1	male	GSM3505117	REd16	Whole blood - Capillary - Macaque	Whole blood - Capillary
SRR8308591	RNA-Seq	202	2074297600	PRJNA508940	SAMN10534399	804833186	GEO	public	fastq,run.zq,sra	gs,ncbi,s3	gs.us-east1,ncbi.public,s3.us-east-1	SRX5122720	Illumina HiSeq 3000	PAIRED	cDNA	TRANSCRIPTOMIC	Plasmodium knowlesi	ILLUMINA	2019-03-27T00:00:00Z	GSM3505117	SRP173197	2018-12-13T22:25:00Z	1	male	GSM3505117	REd16	Whole blood - Capillary - Macaque	Whole blood - Capillary
SRR8308592	RNA-Seq	202	2066661798	PRJNA508940	SAMN10534399	799778056	GEO	public	fastq,run.zq,sra	gs,ncbi,s3	gs.us-east1,ncbi.public,s3.us-east-1	SRX5122720	Illumina HiSeq 3000	PAIRED	cDNA	TRANSCRIPTOMIC	Plasmodium knowlesi	ILLUMINA	2019-03-27T00:00:00Z	GSM3505117	SRP173197	2018-12-13T22:25:00Z	1	male	GSM3505117	REd16	Whole blood - Capillary - Macaque	Whole blood - Capillary
SRR8308593	RNA-Seq	202	1828605404	PRJNA508940	SAMN10534398	699172427	GEO	public	fastq,run.zq,sra	gs,ncbi,s3	gs.us-east1,ncbi.public,s3.us-east-1	SRX5122721	Illumina HiSeq 3000	PAIRED	cDNA	TRANSCRIPTOMIC	Plasmodium knowlesi	ILLUMINA	2019-03-27T00:00:00Z	GSM3505118	SRP173197	2018-12-13T22:24:00Z	1	male	GSM3505118	REd16	Whole blood - Capillary - Macaque	Whole blood - Capillary
SRR8308594	RNA-Seq	202	1909026250	PRJNA508940	SAMN10534398	747009103	GEO	public	fastq,run.zq,sra	gs,ncbi,s3	gs.us-east1,ncbi.public,s3.us-east-1	SRX5122721	Illumina HiSeq 3000	PAIRED	cDNA	TRANSCRIPTOMIC	Plasmodium knowlesi	ILLUMINA	2019-03-27T00:00:00Z	GSM3505118	SRP173197	2018-12-13T22:25:00Z	1	male	GSM3505118	REd16	Whole blood - Capillary - Macaque	Whole blood - Capillary
SRR8308595	RNA-Seq	202	8287086764	PRJNA508940	SAMN10534398	3242266688	GEO	public	fastq,run.zq,sra	gs,ncbi,s3	gs.us-east1,ncbi.public,s3.us-east-1	SRX5122721	Illumina HiSeq 3000	PAIRED	cDNA	TRANSCRIPTOMIC	Plasmodium knowlesi	ILLUMINA	2019-03-27T00:00:00Z	GSM3505118	SRP173197	2018-12-13T22:42:00Z	1	male	GSM3505118	REd16	Whole blood - Capillary - Macaque	Whole blood - Capillary
SRR8308596	RNA-Seq	202	16799764502	PRJNA508940	SAMN10534398	6679580593	GEO	public	fastq,run.zq,sra	gs,ncbi,s3	gs.us-east1,ncbi.public,s3.us-east-1	SRX5122721	Illumina HiSeq 3000	PAIRED	cDNA	TRANSCRIPTOMIC	Plasmodium knowlesi	ILLUMINA	2019-03-27T00:00:00Z	GSM3505118	SRP173197	2018-12-13T23:06:00Z	1	male	GSM3505118	REd16	Whole blood - Capillary - Macaque	Whole blood - Capillary
SRR8308597	RNA-Seq	202	1854871464	PRJNA508940	SAMN10534398	710535795	GEO	public	fastq,run.zq,sra	gs,ncbi,s3	gs.us-east1,ncbi.public,s3.us-east-1	SRX5122721	Illumina HiSeq 3000	PAIRED	cDNA	TRANSCRIPTOMIC	Plasmodium knowlesi	ILLUMINA	2019-03-27T00:00:00Z	GSM3505118	SRP173197	2018-12-13T22:24:00Z	1	male	GSM3505118	REd16	Whole blood - Capillary - Macaque	Whole blood - Capillary
SRR8308598	RNA-Seq	202	1811619224	PRJNA508940	SAMN10534398	718236274	GEO	public	fastq,run.zq,sra	gs,ncbi,s3	gs.us-east1,ncbi.public,s3.us-east-1	SRX5122721	Illumina HiSeq 3000	PAIRED	cDNA	TRANSCRIPTOMIC	Plasmodium knowlesi	ILLUMINA	2019-03-27T00:00:00Z	GSM3505118	SRP173197	2018-12-13T22:25:00Z	1	male	GSM3505118	REd16	Whole blood - Capillary - Macaque	Whole blood - Capillary
SRR8308599	RNA-Seq	202	1795291968	PRJNA508940	SAMN10534398	709438682	GEO	public	fastq,run.zq,sra	gs,ncbi,s3	gs.us-east1,ncbi.public,s3.us-east-1	SRX5122721	Illumina HiSeq 3000	PAIRED	cDNA	TRANSCRIPTOMIC	Plasmodium knowlesi	ILLUMINA	2019-03-27T00:00:00Z	GSM3505118	SRP173197	2018-12-13T22:24:00Z	1	male	GSM3505118	REd16	Whole blood - Capillary - Macaque	Whole blood - Capillary
SRR8308600	RNA-Seq	202	1850038210	PRJNA508940	SAMN10534398	717303299	GEO	public	fastq,run.zq,sra	gs,ncbi,s3	gs.us-east1,ncbi.public,s3.us-east-1	SRX5122721	Illumina HiSeq 3000	PAIRED	cDNA	TRANSCRIPTOMIC	Plasmodium knowlesi	ILLUMINA	2019-03-27T00:00:00Z	GSM3505118	SRP173197	2018-12-13T22:25:00Z	1	male	GSM3505118	REd16	Whole blood - Capillary - Macaque	Whole blood - Capillary
SRR8308601	RNA-Seq	202	1854397572	PRJNA508940	SAMN10534398	698763936	GEO	public	fastq,run.zq,sra	gs,ncbi,s3	gs.us-east1,ncbi.public,s3.us-east-1	SRX5122721	Illumina HiSeq 3000	PAIRED	cDNA	TRANSCRIPTOMIC	Plasmodium knowlesi	ILLUMINA	2019-03-27T00:00:00Z	GSM3505118	SRP173197	2018-12-13T22:25:00Z	1	male	GSM3505118	REd16	Whole blood - Capillary - Macaque	Whole blood - Capillary
SRR8308602	RNA-Seq	202	1876032378	PRJNA508940	SAMN10534398	733126334	GEO	public	fastq,run.zq,sra	gs,ncbi,s3	gs.us-east1,ncbi.public,s3.us-east-1	SRX5122721	Illumina HiSeq 3000	PAIRED	cDNA	TRANSCRIPTOMIC	Plasmodium knowlesi	ILLUMINA	2019-03-27T00:00:00Z	GSM3505118	SRP173197	2018-12-13T22:25:00Z	1	male	GSM3505118	REd16	Whole blood - Capillary - Macaque	Whole blood - Capillary
SRR8308603	RNA-Seq	202	1872630496	PRJNA508940	SAMN10534398	732185576	GEO	public	fastq,run.zq,sra	gs,ncbi,s3	gs.us-east1,ncbi.public,s3.us-east-1	SRX5122721	Illumina HiSeq 3000	PAIRED	cDNA	TRANSCRIPTOMIC	Plasmodium knowlesi	ILLUMINA	2019-03-27T00:00:00Z	GSM3505118	SRP173197	2018-12-13T22:25:00Z	1	male	GSM3505118	REd16	Whole blood - Capillary - Macaque	Whole blood - Capillary
SRR8308604	RNA-Seq	202	1860853694	PRJNA508940	SAMN10534398	724455733	GEO	public	fastq,run.zq,sra	gs,ncbi,s3	gs.us-east1,ncbi.public,s3.us-east-1	SRX5122721	Illumina HiSeq 3000	PAIRED	cDNA	TRANSCRIPTOMIC	Plasmodium knowlesi	ILLUMINA	2019-03-27T00:00:00Z	GSM3505118	SRP173197	2018-12-13T22:25:00Z	1	male	GSM3505118	REd16	Whole blood - Capillary - Macaque	Whole blood - Capillary
SRR8308605	RNA-Seq	202	1995931902	PRJNA508940	SAMN10534397	756344263	GEO	public	fastq,run.zq,sra	gs,ncbi,s3	gs.us-east1,ncbi.public,s3.us-east-1	SRX5122722	Illumina HiSeq 3000	PAIRED	cDNA	TRANSCRIPTOMIC	Plasmodium knowlesi	ILLUMINA	2019-03-27T00:00:00Z	GSM3505119	SRP173197	2018-12-13T22:25:00Z	1	male	GSM3505119	REd16	Whole blood - Capillary - Macaque	Whole blood - Capillary
SRR8308606	RNA-Seq	202	2078711906	PRJNA508940	SAMN10534397	800624365	GEO	public	fastq,run.zq,sra	gs,ncbi,s3	gs.us-east1,ncbi.public,s3.us-east-1	SRX5122722	Illumina HiSeq 3000	PAIRED	cDNA	TRANSCRIPTOMIC	Plasmodium knowlesi	ILLUMINA	2019-03-27T00:00:00Z	GSM3505119	SRP173197	2018-12-13T22:29:00Z	1	male	GSM3505119	REd16	Whole blood - Capillary - Macaque	Whole blood - Capillary
SRR8308607	RNA-Seq	202	9024823690	PRJNA508940	SAMN10534397	3495182413	GEO	public	fastq,run.zq,sra	gs,ncbi,s3	gs.us-east1,ncbi.public,s3.us-east-1	SRX5122722	Illumina HiSeq 3000	PAIRED	cDNA	TRANSCRIPTOMIC	Plasmodium knowlesi	ILLUMINA	2019-03-27T00:00:00Z	GSM3505119	SRP173197	2018-12-13T22:45:00Z	1	male	GSM3505119	REd16	Whole blood - Capillary - Macaque	Whole blood - Capillary
SRR8308608	RNA-Seq	202	18101733888	PRJNA508940	SAMN10534397	7119695760	GEO	public	fastq,run.zq,sra	gs,ncbi,s3	gs.us-east1,ncbi.public,s3.us-east-1	SRX5122722	Illumina HiSeq 3000	PAIRED	cDNA	TRANSCRIPTOMIC	Plasmodium knowlesi	ILLUMINA	2019-03-27T00:00:00Z	GSM3505119	SRP173197	2018-12-13T23:09:00Z	1	male	GSM3505119	REd16	Whole blood - Capillary - Macaque	Whole blood - Capillary
SRR8308609	RNA-Seq	202	2020461166	PRJNA508940	SAMN10534397	761549482	GEO	public	fastq,run.zq,sra	gs,ncbi,s3	gs.us-east1,ncbi.public,s3.us-east-1	SRX5122722	Illumina HiSeq 3000	PAIRED	cDNA	TRANSCRIPTOMIC	Plasmodium knowlesi	ILLUMINA	2019-03-27T00:00:00Z	GSM3505119	SRP173197	2018-12-13T22:25:00Z	1	male	GSM3505119	REd16	Whole blood - Capillary - Macaque	Whole blood - Capillary
SRR8308610	RNA-Seq	202	1980511222	PRJNA508940	SAMN10534397	769723757	GEO	public	fastq,run.zq,sra	gs,ncbi,s3	gs.us-east1,ncbi.public,s3.us-east-1	SRX5122722	Illumina HiSeq 3000	PAIRED	cDNA	TRANSCRIPTOMIC	Plasmodium knowlesi	ILLUMINA	2019-03-27T00:00:00Z	GSM3505119	SRP173197	2018-12-13T22:25:00Z	1	male	GSM3505119	REd16	Whole blood - Capillary - Macaque	Whole blood - Capillary
SRR8308611	RNA-Seq	202	1964651394	PRJNA508940	SAMN10534397	764130039	GEO	public	fastq,run.zq,sra	gs,ncbi,s3	gs.us-east1,ncbi.public,s3.us-east-1	SRX5122722	Illumina HiSeq 3000	PAIRED	cDNA	TRANSCRIPTOMIC	Plasmodium knowlesi	ILLUMINA	2019-03-27T00:00:00Z	GSM3505119	SRP173197	2018-12-13T22:25:00Z	1	male	GSM3505119	REd16	Whole blood - Capillary - Macaque	Whole blood - Capillary
SRR8308612	RNA-Seq	202	2018243408	PRJNA508940	SAMN10534397	768195536	GEO	public	fastq,run.zq,sra	gs,ncbi,s3	gs.us-east1,ncbi.public,s3.us-east-1	SRX5122722	Illumina HiSeq 3000	PAIRED	cDNA	TRANSCRIPTOMIC	Plasmodium knowlesi	ILLUMINA	2019-03-27T00:00:00Z	GSM3505119	SRP173197	2018-12-13T22:26:00Z	1	male	GSM3505119	REd16	Whole blood - Capillary - Macaque	Whole blood - Capillary
SRR8308613	RNA-Seq	202	2024645596	PRJNA508940	SAMN10534397	757041952	GEO	public	fastq,run.zq,sra	gs,ncbi,s3	gs.us-east1,ncbi.public,s3.us-east-1	SRX5122722	Illumina HiSeq 3000	PAIRED	cDNA	TRANSCRIPTOMIC	Plasmodium knowlesi	ILLUMINA	2019-03-27T00:00:00Z	GSM3505119	SRP173197	2018-12-13T22:25:00Z	1	male	GSM3505119	REd16	Whole blood - Capillary - Macaque	Whole blood - Capillary
SRR8308614	RNA-Seq	202	2042992246	PRJNA508940	SAMN10534397	786506995	GEO	public	fastq,run.zq,sra	gs,ncbi,s3	gs.us-east1,ncbi.public,s3.us-east-1	SRX5122722	Illumina HiSeq 3000	PAIRED	cDNA	TRANSCRIPTOMIC	Plasmodium knowlesi	ILLUMINA	2019-03-27T00:00:00Z	GSM3505119	SRP173197	2018-12-13T22:25:00Z	1	male	GSM3505119	REd16	Whole blood - Capillary - Macaque	Whole blood - Capillary
SRR8308615	RNA-Seq	202	2037318268	PRJNA508940	SAMN10534397	786016604	GEO	public	fastq,run.zq,sra	gs,ncbi,s3	gs.us-east1,ncbi.public,s3.us-east-1	SRX5122722	Illumina HiSeq 3000	PAIRED	cDNA	TRANSCRIPTOMIC	Plasmodium knowlesi	ILLUMINA	2019-03-27T00:00:00Z	GSM3505119	SRP173197	2018-12-13T22:26:00Z	1	male	GSM3505119	REd16	Whole blood - Capillary - Macaque	Whole blood - Capillary
SRR8308616	RNA-Seq	202	2029069598	PRJNA508940	SAMN10534397	780871653	GEO	public	fastq,run.zq,sra	gs,ncbi,s3	gs.us-east1,ncbi.public,s3.us-east-1	SRX5122722	Illumina HiSeq 3000	PAIRED	cDNA	TRANSCRIPTOMIC	Plasmodium knowlesi	ILLUMINA	2019-03-27T00:00:00Z	GSM3505119	SRP173197	2018-12-13T22:28:00Z	1	male	GSM3505119	REd16	Whole blood - Capillary - Macaque	Whole blood - Capillary
SRR8308617	RNA-Seq	202	2579292348	PRJNA508940	SAMN10534396	1012475025	GEO	public	fastq,run.zq,sra	gs,ncbi,s3	gs.us-east1,ncbi.public,s3.us-east-1	SRX5122723	Illumina HiSeq 3000	PAIRED	cDNA	TRANSCRIPTOMIC	Plasmodium knowlesi	ILLUMINA	2019-03-27T00:00:00Z	GSM3505120	SRP173197	2018-12-13T22:32:00Z	1	male	GSM3505120	REd16	Whole blood - Venous - Macaque	Whole blood - Venous			Plasmodium knowlesi
SRR8308618	RNA-Seq	202	2564442722	PRJNA508940	SAMN10534396	991288869	GEO	public	fastq,run.zq,sra	gs,ncbi,s3	gs.us-east1,ncbi.public,s3.us-east-1	SRX5122723	Illumina HiSeq 3000	PAIRED	cDNA	TRANSCRIPTOMIC	Plasmodium knowlesi	ILLUMINA	2019-03-27T00:00:00Z	GSM3505120	SRP173197	2018-12-13T22:28:00Z	1	male	GSM3505120	REd16	Whole blood - Venous - Macaque	Whole blood - Venous			Plasmodium knowlesi
SRR8308619	RNA-Seq	202	2665555842	PRJNA508940	SAMN10534396	1029553920	GEO	public	fastq,run.zq,sra	gs,ncbi,s3	gs.us-east1,ncbi.public,s3.us-east-1	SRX5122723	Illumina HiSeq 3000	PAIRED	cDNA	TRANSCRIPTOMIC	Plasmodium knowlesi	ILLUMINA	2019-03-27T00:00:00Z	GSM3505120	SRP173197	2018-12-13T22:31:00Z	1	male	GSM3505120	REd16	Whole blood - Venous - Macaque	Whole blood - Venous			Plasmodium knowlesi
SRR8308620	RNA-Seq	202	2268483028	PRJNA508940	SAMN10534396	882599995	GEO	public	fastq,run.zq,sra	gs,ncbi,s3	gs.us-east1,ncbi.public,s3.us-east-1	SRX5122723	Illumina HiSeq 3000	PAIRED	cDNA	TRANSCRIPTOMIC	Plasmodium knowlesi	ILLUMINA	2019-03-27T00:00:00Z	GSM3505120	SRP173197	2018-12-13T22:29:00Z	1	male	GSM3505120	REd16	Whole blood - Venous - Macaque	Whole blood - Venous			Plasmodium knowlesi
SRR8308621	RNA-Seq	202	1834506430	PRJNA508940	SAMN10534431	685758768	GEO	public	fastq,run.zq,sra	gs,ncbi,s3	gs.us-east1,ncbi.public,s3.us-east-1	SRX5122724	Illumina HiSeq 3000	PAIRED	cDNA	TRANSCRIPTOMIC	Plasmodium knowlesi	ILLUMINA	2019-03-27T00:00:00Z	GSM3505121	SRP173197	2018-12-13T22:26:00Z	1	male	GSM3505121	REd16	Whole blood - Capillary - Macaque	Whole blood - Capillary
SRR8308622	RNA-Seq	202	1914660030	PRJNA508940	SAMN10534431	725528340	GEO	public	fastq,run.zq,sra	gs,ncbi,s3	gs.us-east1,ncbi.public,s3.us-east-1	SRX5122724	Illumina HiSeq 3000	PAIRED	cDNA	TRANSCRIPTOMIC	Plasmodium knowlesi	ILLUMINA	2019-03-27T00:00:00Z	GSM3505121	SRP173197	2018-12-13T22:26:00Z	1	male	GSM3505121	REd16	Whole blood - Capillary - Macaque	Whole blood - Capillary
SRR8308623	RNA-Seq	202	1874001470	PRJNA508940	SAMN10534431	696511939	GEO	public	fastq,run.zq,sra	gs,ncbi,s3	gs.us-east1,ncbi.public,s3.us-east-1	SRX5122724	Illumina HiSeq 3000	PAIRED	cDNA	TRANSCRIPTOMIC	Plasmodium knowlesi	ILLUMINA	2019-03-27T00:00:00Z	GSM3505121	SRP173197	2018-12-13T22:25:00Z	1	male	GSM3505121	REd16	Whole blood - Capillary - Macaque	Whole blood - Capillary
SRR8308624	RNA-Seq	202	1821063532	PRJNA508940	SAMN10534431	696999445	GEO	public	fastq,run.zq,sra	gs,ncbi,s3	gs.us-east1,ncbi.public,s3.us-east-1	SRX5122724	Illumina HiSeq 3000	PAIRED	cDNA	TRANSCRIPTOMIC	Plasmodium knowlesi	ILLUMINA	2019-03-27T00:00:00Z	GSM3505121	SRP173197	2018-12-13T22:26:00Z	1	male	GSM3505121	REd16	Whole blood - Capillary - Macaque	Whole blood - Capillary
SRR8308625	RNA-Seq	202	1801420042	PRJNA508940	SAMN10534431	689952687	GEO	public	fastq,run.zq,sra	gs,ncbi,s3	gs.us-east1,ncbi.public,s3.us-east-1	SRX5122724	Illumina HiSeq 3000	PAIRED	cDNA	TRANSCRIPTOMIC	Plasmodium knowlesi	ILLUMINA	2019-03-27T00:00:00Z	GSM3505121	SRP173197	2018-12-13T22:26:00Z	1	male	GSM3505121	REd16	Whole blood - Capillary - Macaque	Whole blood - Capillary
SRR8308626	RNA-Seq	202	1858533926	PRJNA508940	SAMN10534431	696256434	GEO	public	fastq,run.zq,sra	gs,ncbi,s3	gs.us-east1,ncbi.public,s3.us-east-1	SRX5122724	Illumina HiSeq 3000	PAIRED	cDNA	TRANSCRIPTOMIC	Plasmodium knowlesi	ILLUMINA	2019-03-27T00:00:00Z	GSM3505121	SRP173197	2018-12-13T22:27:00Z	1	male	GSM3505121	REd16	Whole blood - Capillary - Macaque	Whole blood - Capillary
SRR8308627	RNA-Seq	202	1864745628	PRJNA508940	SAMN10534431	688965426	GEO	public	fastq,run.zq,sra	gs,ncbi,s3	gs.us-east1,ncbi.public,s3.us-east-1	SRX5122724	Illumina HiSeq 3000	PAIRED	cDNA	TRANSCRIPTOMIC	Plasmodium knowlesi	ILLUMINA	2019-03-27T00:00:00Z	GSM3505121	SRP173197	2018-12-13T22:26:00Z	1	male	GSM3505121	REd16	Whole blood - Capillary - Macaque	Whole blood - Capillary
SRR8308628	RNA-Seq	202	1895126226	PRJNA508940	SAMN10534431	718710924	GEO	public	fastq,run.zq,sra	gs,ncbi,s3	gs.us-east1,ncbi.public,s3.us-east-1	SRX5122724	Illumina HiSeq 3000	PAIRED	cDNA	TRANSCRIPTOMIC	Plasmodium knowlesi	ILLUMINA	2019-03-27T00:00:00Z	GSM3505121	SRP173197	2018-12-13T22:26:00Z	1	male	GSM3505121	REd16	Whole blood - Capillary - Macaque	Whole blood - Capillary
SRR8308629	RNA-Seq	202	1876592726	PRJNA508940	SAMN10534431	713224384	GEO	public	fastq,run.zq,sra	gs,ncbi,s3	gs.us-east1,ncbi.public,s3.us-east-1	SRX5122724	Illumina HiSeq 3000	PAIRED	cDNA	TRANSCRIPTOMIC	Plasmodium knowlesi	ILLUMINA	2019-03-27T00:00:00Z	GSM3505121	SRP173197	2018-12-13T22:26:00Z	1	male	GSM3505121	REd16	Whole blood - Capillary - Macaque	Whole blood - Capillary
SRR8308630	RNA-Seq	202	1856762386	PRJNA508940	SAMN10534431	704290862	GEO	public	fastq,run.zq,sra	gs,ncbi,s3	gs.us-east1,ncbi.public,s3.us-east-1	SRX5122724	Illumina HiSeq 3000	PAIRED	cDNA	TRANSCRIPTOMIC	Plasmodium knowlesi	ILLUMINA	2019-03-27T00:00:00Z	GSM3505121	SRP173197	2018-12-13T22:26:00Z	1	male	GSM3505121	REd16	Whole blood - Capillary - Macaque	Whole blood - Capillary
SRR8308631	RNA-Seq	202	1638384226	PRJNA508940	SAMN10534430	622685038	GEO	public	fastq,run.zq,sra	gs,ncbi,s3	gs.us-east1,ncbi.public,s3.us-east-1	SRX5122725	Illumina HiSeq 3000	PAIRED	cDNA	TRANSCRIPTOMIC	Plasmodium knowlesi	ILLUMINA	2019-03-27T00:00:00Z	GSM3505122	SRP173197	2018-12-13T22:27:00Z	1	male	GSM3505122	REd16	Whole blood - Venous - Macaque	Whole blood - Venous			Plasmodium knowlesi
SRR8308632	RNA-Seq	202	1721214730	PRJNA508940	SAMN10534430	666156464	GEO	public	fastq,run.zq,sra	gs,ncbi,s3	gs.us-east1,ncbi.public,s3.us-east-1	SRX5122725	Illumina HiSeq 3000	PAIRED	cDNA	TRANSCRIPTOMIC	Plasmodium knowlesi	ILLUMINA	2019-03-27T00:00:00Z	GSM3505122	SRP173197	2018-12-13T22:28:00Z	1	male	GSM3505122	REd16	Whole blood - Venous - Macaque	Whole blood - Venous			Plasmodium knowlesi
SRR8308633	RNA-Seq	202	7571350466	PRJNA508940	SAMN10534430	2958959941	GEO	public	fastq,run.zq,sra	gs,ncbi,s3	gs.us-east1,ncbi.public,s3.us-east-1	SRX5122725	Illumina HiSeq 3000	PAIRED	cDNA	TRANSCRIPTOMIC	Plasmodium knowlesi	ILLUMINA	2019-03-27T00:00:00Z	GSM3505122	SRP173197	2018-12-13T22:41:00Z	1	male	GSM3505122	REd16	Whole blood - Venous - Macaque	Whole blood - Venous			Plasmodium knowlesi
SRR8308634	RNA-Seq	202	15289822582	PRJNA508940	SAMN10534430	6055437433	GEO	public	fastq,run.zq,sra	gs,ncbi,s3	gs.us-east1,ncbi.public,s3.us-east-1	SRX5122725	Illumina HiSeq 3000	PAIRED	cDNA	TRANSCRIPTOMIC	Plasmodium knowlesi	ILLUMINA	2019-03-27T00:00:00Z	GSM3505122	SRP173197	2018-12-13T23:02:00Z	1	male	GSM3505122	REd16	Whole blood - Venous - Macaque	Whole blood - Venous			Plasmodium knowlesi
SRR8308635	RNA-Seq	202	1671199328	PRJNA508940	SAMN10534430	631787368	GEO	public	fastq,run.zq,sra	gs,ncbi,s3	gs.us-east1,ncbi.public,s3.us-east-1	SRX5122725	Illumina HiSeq 3000	PAIRED	cDNA	TRANSCRIPTOMIC	Plasmodium knowlesi	ILLUMINA	2019-03-27T00:00:00Z	GSM3505122	SRP173197	2018-12-13T22:27:00Z	1	male	GSM3505122	REd16	Whole blood - Venous - Macaque	Whole blood - Venous			Plasmodium knowlesi
SRR8308636	RNA-Seq	202	1624493898	PRJNA508940	SAMN10534430	633710265	GEO	public	fastq,run.zq,sra	gs,ncbi,s3	gs.us-east1,ncbi.public,s3.us-east-1	SRX5122725	Illumina HiSeq 3000	PAIRED	cDNA	TRANSCRIPTOMIC	Plasmodium knowlesi	ILLUMINA	2019-03-27T00:00:00Z	GSM3505122	SRP173197	2018-12-13T22:28:00Z	1	male	GSM3505122	REd16	Whole blood - Venous - Macaque	Whole blood - Venous			Plasmodium knowlesi
SRR8308637	RNA-Seq	202	1616148066	PRJNA508940	SAMN10534430	630772979	GEO	public	fastq,run.zq,sra	gs,ncbi,s3	gs.us-east1,ncbi.public,s3.us-east-1	SRX5122725	Illumina HiSeq 3000	PAIRED	cDNA	TRANSCRIPTOMIC	Plasmodium knowlesi	ILLUMINA	2019-03-27T00:00:00Z	GSM3505122	SRP173197	2018-12-13T22:25:00Z	1	male	GSM3505122	REd16	Whole blood - Venous - Macaque	Whole blood - Venous			Plasmodium knowlesi
SRR8308638	RNA-Seq	202	1664108926	PRJNA508940	SAMN10534430	635781311	GEO	public	fastq,run.zq,sra	gs,ncbi,s3	gs.us-east1,ncbi.public,s3.us-east-1	SRX5122725	Illumina HiSeq 3000	PAIRED	cDNA	TRANSCRIPTOMIC	Plasmodium knowlesi	ILLUMINA	2019-03-27T00:00:00Z	GSM3505122	SRP173197	2018-12-13T22:25:00Z	1	male	GSM3505122	REd16	Whole blood - Venous - Macaque	Whole blood - Venous			Plasmodium knowlesi
SRR8308639	RNA-Seq	202	1684072182	PRJNA508940	SAMN10534430	631634183	GEO	public	fastq,run.zq,sra	gs,ncbi,s3	gs.us-east1,ncbi.public,s3.us-east-1	SRX5122725	Illumina HiSeq 3000	PAIRED	cDNA	TRANSCRIPTOMIC	Plasmodium knowlesi	ILLUMINA	2019-03-27T00:00:00Z	GSM3505122	SRP173197	2018-12-13T22:27:00Z	1	male	GSM3505122	REd16	Whole blood - Venous - Macaque	Whole blood - Venous			Plasmodium knowlesi
SRR8308640	RNA-Seq	202	1692070574	PRJNA508940	SAMN10534430	654661578	GEO	public	fastq,run.zq,sra	gs,ncbi,s3	gs.us-east1,ncbi.public,s3.us-east-1	SRX5122725	Illumina HiSeq 3000	PAIRED	cDNA	TRANSCRIPTOMIC	Plasmodium knowlesi	ILLUMINA	2019-03-27T00:00:00Z	GSM3505122	SRP173197	2018-12-13T22:26:00Z	1	male	GSM3505122	REd16	Whole blood - Venous - Macaque	Whole blood - Venous			Plasmodium knowlesi
SRR8308641	RNA-Seq	202	1681343970	PRJNA508940	SAMN10534430	651769182	GEO	public	fastq,run.zq,sra	gs,ncbi,s3	gs.us-east1,ncbi.public,s3.us-east-1	SRX5122725	Illumina HiSeq 3000	PAIRED	cDNA	TRANSCRIPTOMIC	Plasmodium knowlesi	ILLUMINA	2019-03-27T00:00:00Z	GSM3505122	SRP173197	2018-12-13T22:26:00Z	1	male	GSM3505122	REd16	Whole blood - Venous - Macaque	Whole blood - Venous			Plasmodium knowlesi
SRR8308642	RNA-Seq	202	1688759188	PRJNA508940	SAMN10534430	652467103	GEO	public	fastq,run.zq,sra	gs,ncbi,s3	gs.us-east1,ncbi.public,s3.us-east-1	SRX5122725	Illumina HiSeq 3000	PAIRED	cDNA	TRANSCRIPTOMIC	Plasmodium knowlesi	ILLUMINA	2019-03-27T00:00:00Z	GSM3505122	SRP173197	2018-12-13T22:28:00Z	1	male	GSM3505122	REd16	Whole blood - Venous - Macaque	Whole blood - Venous			Plasmodium knowlesi
SRR8308643	RNA-Seq	202	2950554410	PRJNA508940	SAMN10534429	1159373575	GEO	public	fastq,run.zq,sra	gs,ncbi,s3	gs.us-east1,ncbi.public,s3.us-east-1	SRX5122726	Illumina HiSeq 3000	PAIRED	cDNA	TRANSCRIPTOMIC	Plasmodium knowlesi	ILLUMINA	2019-03-27T00:00:00Z	GSM3505123	SRP173197	2018-12-13T22:30:00Z	1	male	GSM3505123	REd16	Bone Marrow - Macaque	Bone Marrow
SRR8308644	RNA-Seq	202	2935876686	PRJNA508940	SAMN10534429	1136394749	GEO	public	fastq,run.zq,sra	gs,ncbi,s3	gs.us-east1,ncbi.public,s3.us-east-1	SRX5122726	Illumina HiSeq 3000	PAIRED	cDNA	TRANSCRIPTOMIC	Plasmodium knowlesi	ILLUMINA	2019-03-27T00:00:00Z	GSM3505123	SRP173197	2018-12-13T22:29:00Z	1	male	GSM3505123	REd16	Bone Marrow - Macaque	Bone Marrow
SRR8308645	RNA-Seq	202	3037465920	PRJNA508940	SAMN10534429	1175155928	GEO	public	fastq,run.zq,sra	gs,ncbi,s3	gs.us-east1,ncbi.public,s3.us-east-1	SRX5122726	Illumina HiSeq 3000	PAIRED	cDNA	TRANSCRIPTOMIC	Plasmodium knowlesi	ILLUMINA	2019-03-27T00:00:00Z	GSM3505123	SRP173197	2018-12-13T22:29:00Z	1	male	GSM3505123	REd16	Bone Marrow - Macaque	Bone Marrow
SRR8308646	RNA-Seq	202	2596032896	PRJNA508940	SAMN10534429	1011582103	GEO	public	fastq,run.zq,sra	gs,ncbi,s3	gs.us-east1,ncbi.public,s3.us-east-1	SRX5122726	Illumina HiSeq 3000	PAIRED	cDNA	TRANSCRIPTOMIC	Plasmodium knowlesi	ILLUMINA	2019-03-27T00:00:00Z	GSM3505123	SRP173197	2018-12-13T22:28:00Z	1	male	GSM3505123	REd16	Bone Marrow - Macaque	Bone Marrow
SRR8308647	RNA-Seq	202	1486971692	PRJNA508940	SAMN10534427	629546526	GEO	public	fastq,run.zq,sra	gs,ncbi,s3	gs.us-east1,ncbi.public,s3.us-east-1	SRX5122727	Illumina HiSeq 3000	PAIRED	cDNA	TRANSCRIPTOMIC	Plasmodium knowlesi	ILLUMINA	2019-03-27T00:00:00Z	GSM3505124	SRP173197	2018-12-13T22:26:00Z	1	male	GSM3505124	REd16	Spleen - Macaque	Spleen
SRR8308648	RNA-Seq	202	1519962332	PRJNA508940	SAMN10534427	646898875	GEO	public	fastq,run.zq,sra	gs,ncbi,s3	gs.us-east1,ncbi.public,s3.us-east-1	SRX5122727	Illumina HiSeq 3000	PAIRED	cDNA	TRANSCRIPTOMIC	Plasmodium knowlesi	ILLUMINA	2019-03-27T00:00:00Z	GSM3505124	SRP173197	2018-12-13T22:26:00Z	1	male	GSM3505124	REd16	Spleen - Macaque	Spleen
SRR8308649	RNA-Seq	202	1492953922	PRJNA508940	SAMN10534427	640607026	GEO	public	fastq,run.zq,sra	gs,ncbi,s3	gs.us-east1,ncbi.public,s3.us-east-1	SRX5122727	Illumina HiSeq 3000	PAIRED	cDNA	TRANSCRIPTOMIC	Plasmodium knowlesi	ILLUMINA	2019-03-27T00:00:00Z	GSM3505124	SRP173197	2018-12-13T22:26:00Z	1	male	GSM3505124	REd16	Spleen - Macaque	Spleen
SRR8308650	RNA-Seq	202	1495398728	PRJNA508940	SAMN10534427	638158733	GEO	public	fastq,run.zq,sra	gs,ncbi,s3	gs.us-east1,ncbi.public,s3.us-east-1	SRX5122727	Illumina HiSeq 3000	PAIRED	cDNA	TRANSCRIPTOMIC	Plasmodium knowlesi	ILLUMINA	2019-03-27T00:00:00Z	GSM3505124	SRP173197	2018-12-13T22:26:00Z	1	male	GSM3505124	REd16	Spleen - Macaque	Spleen
SRR8308651	RNA-Seq	202	1501098764	PRJNA508940	SAMN10534427	639617738	GEO	public	fastq,run.zq,sra	gs,ncbi,s3	gs.us-east1,ncbi.public,s3.us-east-1	SRX5122727	Illumina HiSeq 3000	PAIRED	cDNA	TRANSCRIPTOMIC	Plasmodium knowlesi	ILLUMINA	2019-03-27T00:00:00Z	GSM3505124	SRP173197	2018-12-13T22:26:00Z	1	male	GSM3505124	REd16	Spleen - Macaque	Spleen
SRR8308652	RNA-Seq	202	1432411694	PRJNA508940	SAMN10534427	577393450	GEO	public	fastq,run.zq,sra	gs,ncbi,s3	gs.us-east1,ncbi.public,s3.us-east-1	SRX5122727	Illumina HiSeq 3000	PAIRED	cDNA	TRANSCRIPTOMIC	Plasmodium knowlesi	ILLUMINA	2019-03-27T00:00:00Z	GSM3505124	SRP173197	2018-12-13T22:26:00Z	1	male	GSM3505124	REd16	Spleen - Macaque	Spleen
SRR8308653	RNA-Seq	202	1589261462	PRJNA508940	SAMN10534427	656316394	GEO	public	fastq,run.zq,sra	gs,ncbi,s3	gs.us-east1,ncbi.public,s3.us-east-1	SRX5122727	Illumina HiSeq 3000	PAIRED	cDNA	TRANSCRIPTOMIC	Plasmodium knowlesi	ILLUMINA	2019-03-27T00:00:00Z	GSM3505124	SRP173197	2018-12-13T22:26:00Z	1	male	GSM3505124	REd16	Spleen - Macaque	Spleen
SRR8308654	RNA-Seq	202	2833547122	PRJNA508940	SAMN10534426	1109779482	GEO	public	fastq,run.zq,sra	gs,ncbi,s3	gs.us-east1,ncbi.public,s3.us-east-1	SRX5122728	Illumina HiSeq 3000	PAIRED	cDNA	TRANSCRIPTOMIC	Plasmodium knowlesi	ILLUMINA	2019-03-27T00:00:00Z	GSM3505125	SRP173197	2018-12-13T22:31:00Z	1	male	GSM3505125	RKy15	Whole blood - Venous - Macaque	Whole blood - Venous			Plasmodium knowlesi
SRR8308655	RNA-Seq	202	2821125940	PRJNA508940	SAMN10534426	1087653331	GEO	public	fastq,run.zq,sra	gs,ncbi,s3	gs.us-east1,ncbi.public,s3.us-east-1	SRX5122728	Illumina HiSeq 3000	PAIRED	cDNA	TRANSCRIPTOMIC	Plasmodium knowlesi	ILLUMINA	2019-03-27T00:00:00Z	GSM3505125	SRP173197	2018-12-13T22:33:00Z	1	male	GSM3505125	RKy15	Whole blood - Venous - Macaque	Whole blood - Venous			Plasmodium knowlesi
SRR8308656	RNA-Seq	202	2910392568	PRJNA508940	SAMN10534426	1121651304	GEO	public	fastq,run.zq,sra	gs,ncbi,s3	gs.us-east1,ncbi.public,s3.us-east-1	SRX5122728	Illumina HiSeq 3000	PAIRED	cDNA	TRANSCRIPTOMIC	Plasmodium knowlesi	ILLUMINA	2019-03-27T00:00:00Z	GSM3505125	SRP173197	2018-12-13T22:29:00Z	1	male	GSM3505125	RKy15	Whole blood - Venous - Macaque	Whole blood - Venous			Plasmodium knowlesi
SRR8308657	RNA-Seq	202	2493212674	PRJNA508940	SAMN10534426	967872181	GEO	public	fastq,run.zq,sra	gs,ncbi,s3	gs.us-east1,ncbi.public,s3.us-east-1	SRX5122728	Illumina HiSeq 3000	PAIRED	cDNA	TRANSCRIPTOMIC	Plasmodium knowlesi	ILLUMINA	2019-03-27T00:00:00Z	GSM3505125	SRP173197	2018-12-13T22:28:00Z	1	male	GSM3505125	RKy15	Whole blood - Venous - Macaque	Whole blood - Venous			Plasmodium knowlesi
SRR8308658	RNA-Seq	202	2014795268	PRJNA508940	SAMN10534425	768498264	GEO	public	fastq,run.zq,sra	gs,ncbi,s3	gs.us-east1,ncbi.public,s3.us-east-1	SRX5122729	Illumina HiSeq 3000	PAIRED	cDNA	TRANSCRIPTOMIC	Plasmodium knowlesi	ILLUMINA	2019-03-27T00:00:00Z	GSM3505126	SRP173197	2018-12-13T22:28:00Z	1	male	GSM3505126	RKy15	Whole blood - Capillary - Macaque	Whole blood - Capillary
SRR8308659	RNA-Seq	202	2099526996	PRJNA508940	SAMN10534425	816604943	GEO	public	fastq,run.zq,sra	gs,ncbi,s3	gs.us-east1,ncbi.public,s3.us-east-1	SRX5122729	Illumina HiSeq 3000	PAIRED	cDNA	TRANSCRIPTOMIC	Plasmodium knowlesi	ILLUMINA	2019-03-27T00:00:00Z	GSM3505126	SRP173197	2018-12-13T22:27:00Z	1	male	GSM3505126	RKy15	Whole blood - Capillary - Macaque	Whole blood - Capillary
SRR8308660	RNA-Seq	202	2030585608	PRJNA508940	SAMN10534425	771819418	GEO	public	fastq,run.zq,sra	gs,ncbi,s3	gs.us-east1,ncbi.public,s3.us-east-1	SRX5122729	Illumina HiSeq 3000	PAIRED	cDNA	TRANSCRIPTOMIC	Plasmodium knowlesi	ILLUMINA	2019-03-27T00:00:00Z	GSM3505126	SRP173197	2018-12-13T22:30:00Z	1	male	GSM3505126	RKy15	Whole blood - Capillary - Macaque	Whole blood - Capillary
SRR8308661	RNA-Seq	202	2003397620	PRJNA508940	SAMN10534425	785268514	GEO	public	fastq,run.zq,sra	gs,ncbi,s3	gs.us-east1,ncbi.public,s3.us-east-1	SRX5122729	Illumina HiSeq 3000	PAIRED	cDNA	TRANSCRIPTOMIC	Plasmodium knowlesi	ILLUMINA	2019-03-27T00:00:00Z	GSM3505126	SRP173197	2018-12-13T22:27:00Z	1	male	GSM3505126	RKy15	Whole blood - Capillary - Macaque	Whole blood - Capillary
SRR8308662	RNA-Seq	202	1985826246	PRJNA508940	SAMN10534425	778783847	GEO	public	fastq,run.zq,sra	gs,ncbi,s3	gs.us-east1,ncbi.public,s3.us-east-1	SRX5122729	Illumina HiSeq 3000	PAIRED	cDNA	TRANSCRIPTOMIC	Plasmodium knowlesi	ILLUMINA	2019-03-27T00:00:00Z	GSM3505126	SRP173197	2018-12-13T22:27:00Z	1	male	GSM3505126	RKy15	Whole blood - Capillary - Macaque	Whole blood - Capillary
SRR8308663	RNA-Seq	202	2041784690	PRJNA508940	SAMN10534425	783946435	GEO	public	fastq,run.zq,sra	gs,ncbi,s3	gs.us-east1,ncbi.public,s3.us-east-1	SRX5122729	Illumina HiSeq 3000	PAIRED	cDNA	TRANSCRIPTOMIC	Plasmodium knowlesi	ILLUMINA	2019-03-27T00:00:00Z	GSM3505126	SRP173197	2018-12-13T22:28:00Z	1	male	GSM3505126	RKy15	Whole blood - Capillary - Macaque	Whole blood - Capillary
SRR8308664	RNA-Seq	202	2038080616	PRJNA508940	SAMN10534425	767739452	GEO	public	fastq,run.zq,sra	gs,ncbi,s3	gs.us-east1,ncbi.public,s3.us-east-1	SRX5122729	Illumina HiSeq 3000	PAIRED	cDNA	TRANSCRIPTOMIC	Plasmodium knowlesi	ILLUMINA	2019-03-27T00:00:00Z	GSM3505126	SRP173197	2018-12-13T22:29:00Z	1	male	GSM3505126	RKy15	Whole blood - Capillary - Macaque	Whole blood - Capillary
SRR8308665	RNA-Seq	202	2060115584	PRJNA508940	SAMN10534425	800902641	GEO	public	fastq,run.zq,sra	gs,ncbi,s3	gs.us-east1,ncbi.public,s3.us-east-1	SRX5122729	Illumina HiSeq 3000	PAIRED	cDNA	TRANSCRIPTOMIC	Plasmodium knowlesi	ILLUMINA	2019-03-27T00:00:00Z	GSM3505126	SRP173197	2018-12-13T22:26:00Z	1	male	GSM3505126	RKy15	Whole blood - Capillary - Macaque	Whole blood - Capillary
SRR8308666	RNA-Seq	202	2056959536	PRJNA508940	SAMN10534425	801152880	GEO	public	fastq,run.zq,sra	gs,ncbi,s3	gs.us-east1,ncbi.public,s3.us-east-1	SRX5122729	Illumina HiSeq 3000	PAIRED	cDNA	TRANSCRIPTOMIC	Plasmodium knowlesi	ILLUMINA	2019-03-27T00:00:00Z	GSM3505126	SRP173197	2018-12-13T22:28:00Z	1	male	GSM3505126	RKy15	Whole blood - Capillary - Macaque	Whole blood - Capillary
SRR8308667	RNA-Seq	202	2050206878	PRJNA508940	SAMN10534425	796440245	GEO	public	fastq,run.zq,sra	gs,ncbi,s3	gs.us-east1,ncbi.public,s3.us-east-1	SRX5122729	Illumina HiSeq 3000	PAIRED	cDNA	TRANSCRIPTOMIC	Plasmodium knowlesi	ILLUMINA	2019-03-27T00:00:00Z	GSM3505126	SRP173197	2018-12-13T22:28:00Z	1	male	GSM3505126	RKy15	Whole blood - Capillary - Macaque	Whole blood - Capillary
SRR8308668	RNA-Seq	202	3008833632	PRJNA508940	SAMN10534424	1181427161	GEO	public	fastq,run.zq,sra	gs,ncbi,s3	gs.us-east1,ncbi.public,s3.us-east-1	SRX5122730	Illumina HiSeq 3000	PAIRED	cDNA	TRANSCRIPTOMIC	Plasmodium knowlesi	ILLUMINA	2019-03-27T00:00:00Z	GSM3505127	SRP173197	2018-12-13T22:30:00Z	1	male	GSM3505127	RKy15	Bone Marrow - Macaque	Bone Marrow
SRR8308669	RNA-Seq	202	2990240340	PRJNA508940	SAMN10534424	1155457763	GEO	public	fastq,run.zq,sra	gs,ncbi,s3	gs.us-east1,ncbi.public,s3.us-east-1	SRX5122730	Illumina HiSeq 3000	PAIRED	cDNA	TRANSCRIPTOMIC	Plasmodium knowlesi	ILLUMINA	2019-03-27T00:00:00Z	GSM3505127	SRP173197	2018-12-13T22:30:00Z	1	male	GSM3505127	RKy15	Bone Marrow - Macaque	Bone Marrow
SRR8308670	RNA-Seq	202	3079010048	PRJNA508940	SAMN10534424	1189826995	GEO	public	fastq,run.zq,sra	gs,ncbi,s3	gs.us-east1,ncbi.public,s3.us-east-1	SRX5122730	Illumina HiSeq 3000	PAIRED	cDNA	TRANSCRIPTOMIC	Plasmodium knowlesi	ILLUMINA	2019-03-27T00:00:00Z	GSM3505127	SRP173197	2018-12-13T22:30:00Z	1	male	GSM3505127	RKy15	Bone Marrow - Macaque	Bone Marrow
SRR8308671	RNA-Seq	202	2647259288	PRJNA508940	SAMN10534424	1030734830	GEO	public	fastq,run.zq,sra	gs,ncbi,s3	gs.us-east1,ncbi.public,s3.us-east-1	SRX5122730	Illumina HiSeq 3000	PAIRED	cDNA	TRANSCRIPTOMIC	Plasmodium knowlesi	ILLUMINA	2019-03-27T00:00:00Z	GSM3505127	SRP173197	2018-12-13T22:29:00Z	1	male	GSM3505127	RKy15	Bone Marrow - Macaque	Bone Marrow
SRR8308672	RNA-Seq	202	1649200922	PRJNA508940	SAMN10534423	679712864	GEO	public	fastq,run.zq,sra	gs,ncbi,s3	gs.us-east1,ncbi.public,s3.us-east-1	SRX5122731	Illumina HiSeq 3000	PAIRED	cDNA	TRANSCRIPTOMIC	Plasmodium knowlesi	ILLUMINA	2019-03-27T00:00:00Z	GSM3505128	SRP173197	2018-12-13T22:29:00Z	1	male	GSM3505128	RKy15	Spleen - Macaque	Spleen
SRR8308673	RNA-Seq	202	1679314678	PRJNA508940	SAMN10534423	695678050	GEO	public	fastq,run.zq,sra	gs,ncbi,s3	gs.us-east1,ncbi.public,s3.us-east-1	SRX5122731	Illumina HiSeq 3000	PAIRED	cDNA	TRANSCRIPTOMIC	Plasmodium knowlesi	ILLUMINA	2019-03-27T00:00:00Z	GSM3505128	SRP173197	2018-12-13T22:26:00Z	1	male	GSM3505128	RKy15	Spleen - Macaque	Spleen
SRR8308674	RNA-Seq	202	1641285956	PRJNA508940	SAMN10534423	681714986	GEO	public	fastq,run.zq,sra	gs,ncbi,s3	gs.us-east1,ncbi.public,s3.us-east-1	SRX5122731	Illumina HiSeq 3000	PAIRED	cDNA	TRANSCRIPTOMIC	Plasmodium knowlesi	ILLUMINA	2019-03-27T00:00:00Z	GSM3505128	SRP173197	2018-12-13T22:27:00Z	1	male	GSM3505128	RKy15	Spleen - Macaque	Spleen
SRR8308675	RNA-Seq	202	1659186590	PRJNA508940	SAMN10534423	689537410	GEO	public	fastq,run.zq,sra	gs,ncbi,s3	gs.us-east1,ncbi.public,s3.us-east-1	SRX5122731	Illumina HiSeq 3000	PAIRED	cDNA	TRANSCRIPTOMIC	Plasmodium knowlesi	ILLUMINA	2019-03-27T00:00:00Z	GSM3505128	SRP173197	2018-12-13T22:29:00Z	1	male	GSM3505128	RKy15	Spleen - Macaque	Spleen
SRR8308676	RNA-Seq	202	1663904098	PRJNA508940	SAMN10534423	689760298	GEO	public	fastq,run.zq,sra	gs,ncbi,s3	gs.us-east1,ncbi.public,s3.us-east-1	SRX5122731	Illumina HiSeq 3000	PAIRED	cDNA	TRANSCRIPTOMIC	Plasmodium knowlesi	ILLUMINA	2019-03-27T00:00:00Z	GSM3505128	SRP173197	2018-12-13T22:30:00Z	1	male	GSM3505128	RKy15	Spleen - Macaque	Spleen
SRR8308677	RNA-Seq	202	1602580332	PRJNA508940	SAMN10534423	644232352	GEO	public	fastq,run.zq,sra	gs,ncbi,s3	gs.us-east1,ncbi.public,s3.us-east-1	SRX5122731	Illumina HiSeq 3000	PAIRED	cDNA	TRANSCRIPTOMIC	Plasmodium knowlesi	ILLUMINA	2019-03-27T00:00:00Z	GSM3505128	SRP173197	2018-12-13T22:27:00Z	1	male	GSM3505128	RKy15	Spleen - Macaque	Spleen
SRR8308678	RNA-Seq	202	1802517912	PRJNA508940	SAMN10534423	733640692	GEO	public	fastq,run.zq,sra	gs,ncbi,s3	gs.us-east1,ncbi.public,s3.us-east-1	SRX5122731	Illumina HiSeq 3000	PAIRED	cDNA	TRANSCRIPTOMIC	Plasmodium knowlesi	ILLUMINA	2019-03-27T00:00:00Z	GSM3505128	SRP173197	2018-12-13T22:29:00Z	1	male	GSM3505128	RKy15	Spleen - Macaque	Spleen
ERR2234855	RNA-Seq	200	5225318800	PRJEB24220	SAMEA104452912	2902084988	THE WELLCOME TRUST SANGER INSTITUTE	public	bam,run.zq,sra	ena,gs,ncbi,s3	ena,gs.us-east1,ncbi.public,s3.us-east-1	ERX2287157	Illumina HiSeq 2000	PAIRED	cDNA	TRANSCRIPTOMIC	Plasmodium knowlesi	ILLUMINA	2018-01-06T00:00:00Z	SAMEA104452912	ERP106029	2018-01-06T09:21:00Z	1						NT309241M	f3b3bfb4-19eb-11e2-82a4-68b59976a382		Plasmodium knowlesi	GCA_000006355.1	Plasmodium knowlesi	5/1/2018	5/1/2018	23/10/2021	4/1/2018	SAMEA104452912	SC	Wellcome Sanger Institute	2018-01-05T09:40:57Z	2018-01-04T14:35:10Z	public	f3b3bfb4-19eb-11e2-82a4-68b59976a382
ERR2234856	RNA-Seq	200	4585230000	PRJEB24220	SAMEA104452913	2523645146	THE WELLCOME TRUST SANGER INSTITUTE	public	bam,run.zq,sra	ena,gs,ncbi,s3	ena,gs.us-east1,ncbi.public,s3.us-east-1	ERX2287158	Illumina HiSeq 2000	PAIRED	cDNA	TRANSCRIPTOMIC	Plasmodium knowlesi	ILLUMINA	2018-01-06T00:00:00Z	SAMEA104452913	ERP106029	2018-01-06T09:18:00Z	1						NT309242N	f3e19d26-19eb-11e2-82a4-68b59976a382		Plasmodium knowlesi	GCA_000006355.1	Plasmodium knowlesi	5/1/2018	5/1/2018	26/10/2021	4/1/2018	SAMEA104452913	SC	Wellcome Sanger Institute	2018-01-05T09:40:57Z	2018-01-04T14:35:11Z	public	f3e19d26-19eb-11e2-82a4-68b59976a382
ERR2234857	RNA-Seq	200	6637406200	PRJEB24220	SAMEA104452914	3633367806	THE WELLCOME TRUST SANGER INSTITUTE	public	bam,run.zq,sra	ena,gs,ncbi,s3	ena,gs.us-east1,ncbi.public,s3.us-east-1	ERX2287159	Illumina HiSeq 2000	PAIRED	cDNA	TRANSCRIPTOMIC	Plasmodium knowlesi	ILLUMINA	2018-01-06T00:00:00Z	SAMEA104452914	ERP106029	2018-01-06T09:26:00Z	1						NT309243O	f437cdc2-19eb-11e2-82a4-68b59976a382		Plasmodium knowlesi	GCA_000006355.1	Plasmodium knowlesi	5/1/2018	5/1/2018	23/10/2021	4/1/2018	SAMEA104452914	SC	Wellcome Sanger Institute	2018-01-05T09:40:57Z	2018-01-04T14:35:11Z	public	f437cdc2-19eb-11e2-82a4-68b59976a382
ERR2234858	RNA-Seq	200	6207034200	PRJEB24220	SAMEA104452915	3310957844	THE WELLCOME TRUST SANGER INSTITUTE	public	bam,run.zq,sra	ena,gs,ncbi,s3	ena,gs.us-east1,ncbi.public,s3.us-east-1	ERX2287160	Illumina HiSeq 2000	PAIRED	cDNA	TRANSCRIPTOMIC	Plasmodium knowlesi	ILLUMINA	2018-01-06T00:00:00Z	SAMEA104452915	ERP106029	2018-01-06T09:30:00Z	1						NT309244P	f448b3da-19eb-11e2-82a4-68b59976a382		Plasmodium knowlesi	GCA_000006355.1	Plasmodium knowlesi	5/1/2018	5/1/2018	22/10/2021	4/1/2018	SAMEA104452915	SC	Wellcome Sanger Institute	2018-01-05T09:40:57Z	2018-01-04T14:35:11Z	public	f448b3da-19eb-11e2-82a4-68b59976a382
ERR2234859	RNA-Seq	200	7303690000	PRJEB24220	SAMEA104452916	4111625729	THE WELLCOME TRUST SANGER INSTITUTE	public	bam,run.zq,sra	ena,gs,ncbi,s3	ena,gs.us-east1,ncbi.public,s3.us-east-1	ERX2287161	Illumina HiSeq 2000	PAIRED	cDNA	TRANSCRIPTOMIC	Plasmodium knowlesi	ILLUMINA	2018-01-06T00:00:00Z	SAMEA104452916	ERP106029	2018-01-06T09:23:00Z	1						NT309245Q	f491a66c-19eb-11e2-82a4-68b59976a382		Plasmodium knowlesi	GCA_000006355.1	Plasmodium knowlesi	5/1/2018	5/1/2018	26/10/2021	4/1/2018	SAMEA104452916	SC	Wellcome Sanger Institute	2018-01-05T09:40:57Z	2018-01-04T14:35:11Z	public	f491a66c-19eb-11e2-82a4-68b59976a382
ERR2234860	RNA-Seq	200	5023444400	PRJEB24220	SAMEA104452917	2756544425	THE WELLCOME TRUST SANGER INSTITUTE	public	bam,run.zq,sra	ena,gs,ncbi,s3	ena,gs.us-east1,ncbi.public,s3.us-east-1	ERX2287162	Illumina HiSeq 2000	PAIRED	cDNA	TRANSCRIPTOMIC	Plasmodium knowlesi	ILLUMINA	2018-01-06T00:00:00Z	SAMEA104452917	ERP106029	2018-01-06T09:20:00Z	1						NT309246R	f4a30d94-19eb-11e2-82a4-68b59976a382		Plasmodium knowlesi	GCA_000006355.1	Plasmodium knowlesi	5/1/2018	5/1/2018	22/10/2021	4/1/2018	SAMEA104452917	SC	Wellcome Sanger Institute	2018-01-05T09:40:57Z	2018-01-04T14:35:12Z	public	f4a30d94-19eb-11e2-82a4-68b59976a382
ERR2234861	RNA-Seq	300	3697194300	PRJEB24220	SAMEA104452918	1310487803	THE WELLCOME TRUST SANGER INSTITUTE	public	bam,run.zq,sra	ena,gs,ncbi,s3	ena,gs.us-east1,ncbi.public,s3.us-east-1	ERX2287163	Illumina MiSeq	PAIRED	cDNA	TRANSCRIPTOMIC	Plasmodium knowlesi	ILLUMINA	2018-01-06T00:00:00Z	SAMEA104452918	ERP106029	2018-01-06T09:14:00Z	1						NT325607Q	1d77bbb0-adb8-11e2-b403-68b59976a382		Plasmodium knowlesi	GCA_000006355.1	Plasmodium knowlesi	5/1/2018	5/1/2018	16/11/2018	4/1/2018	SAMEA104452918	SC	Wellcome Sanger Institute	2018-01-05T09:40:57Z	2018-01-04T14:35:12Z	public	1d77bbb0-adb8-11e2-b403-68b59976a382
ERR2234863	RNA-Seq	200	2019178600	PRJEB24220	SAMEA104452926	926489816	THE WELLCOME TRUST SANGER INSTITUTE	public	bam,run.zq,sra	ena,gs,ncbi,s3	ena,gs.us-east1,ncbi.public,s3.us-east-1	ERX2287165	Illumina HiSeq 2500	PAIRED	cDNA	TRANSCRIPTOMIC	Plasmodium knowlesi	ILLUMINA	2018-01-06T00:00:00Z	SAMEA104452926	ERP106029	2018-01-06T09:14:00Z	1						NT327760J	49f78760-c2ee-11e2-82f5-68b59976a382		Plasmodium knowlesi	GCA_000006355.1	Plasmodium knowlesi	5/1/2018	5/1/2018	16/11/2018	4/1/2018	SAMEA104452926	SC	Wellcome Sanger Institute	2018-01-05T09:40:57Z	2018-01-04T14:35:14Z	public	49f78760-c2ee-11e2-82f5-68b59976a382
ERR2234864	RNA-Seq	200	1.93E+09	PRJEB24220	SAMEA104452927	928897934	THE WELLCOME TRUST SANGER INSTITUTE	public	bam,run.zq,sra	ena,gs,ncbi,s3	ena,gs.us-east1,ncbi.public,s3.us-east-1	ERX2287166	Illumina HiSeq 2500	PAIRED	cDNA	TRANSCRIPTOMIC	Plasmodium knowlesi	ILLUMINA	2018-01-06T00:00:00Z	SAMEA104452927	ERP106029	2018-01-06T09:13:00Z	1						NT327761K	4a0edff0-c2ee-11e2-82f5-68b59976a382		Plasmodium knowlesi	GCA_000006355.1	Plasmodium knowlesi	5/1/2018	5/1/2018	16/11/2018	4/1/2018	SAMEA104452927	SC	Wellcome Sanger Institute	2018-01-05T09:40:57Z	2018-01-04T14:35:15Z	public	4a0edff0-c2ee-11e2-82f5-68b59976a382
ERR2234865	RNA-Seq	200	2326557600	PRJEB24220	SAMEA104452928	1077330799	THE WELLCOME TRUST SANGER INSTITUTE	public	bam,run.zq,sra	ena,gs,ncbi,s3	ena,gs.us-east1,ncbi.public,s3.us-east-1	ERX2287167	Illumina HiSeq 2500	PAIRED	cDNA	TRANSCRIPTOMIC	Plasmodium knowlesi	ILLUMINA	2018-01-06T00:00:00Z	SAMEA104452928	ERP106029	2018-01-06T09:14:00Z	1						NT327762L	4a2b1a80-c2ee-11e2-82f5-68b59976a382		Plasmodium knowlesi	GCA_000006355.1	Plasmodium knowlesi	5/1/2018	5/1/2018	16/11/2018	4/1/2018	SAMEA104452928	SC	Wellcome Sanger Institute	2018-01-05T09:40:57Z	2018-01-04T14:35:15Z	public	4a2b1a80-c2ee-11e2-82f5-68b59976a382
ERR2234866	RNA-Seq	200	2575887600	PRJEB24220	SAMEA104452929	1426754605	THE WELLCOME TRUST SANGER INSTITUTE	public	bam,run.zq,sra	ena,gs,ncbi,s3	ena,gs.us-east1,ncbi.public,s3.us-east-1	ERX2287168	Illumina HiSeq 2500	PAIRED	cDNA	TRANSCRIPTOMIC	Plasmodium knowlesi	ILLUMINA	2018-01-06T00:00:00Z	SAMEA104452929	ERP106029	2018-01-06T09:15:00Z	1						NT327763M	4a461c90-c2ee-11e2-82f5-68b59976a382		Plasmodium knowlesi	GCA_000006355.1	Plasmodium knowlesi	5/1/2018	5/1/2018	16/11/2018	4/1/2018	SAMEA104452929	SC	Wellcome Sanger Institute	2018-01-05T09:40:57Z	2018-01-04T14:35:15Z	public	4a461c90-c2ee-11e2-82f5-68b59976a382
ERR2234867	RNA-Seq	200	1921740000	PRJEB24220	SAMEA104452930	881575049	THE WELLCOME TRUST SANGER INSTITUTE	public	bam,run.zq,sra	ena,gs,ncbi,s3	ena,gs.us-east1,ncbi.public,s3.us-east-1	ERX2287169	Illumina HiSeq 2500	PAIRED	cDNA	TRANSCRIPTOMIC	Plasmodium knowlesi	ILLUMINA	2018-01-06T00:00:00Z	SAMEA104452930	ERP106029	2018-01-06T09:14:00Z	1						NT327764N	4a5dea50-c2ee-11e2-82f5-68b59976a382		Plasmodium knowlesi	GCA_000006355.1	Plasmodium knowlesi	5/1/2018	5/1/2018	16/11/2018	4/1/2018	SAMEA104452930	SC	Wellcome Sanger Institute	2018-01-05T09:40:57Z	2018-01-04T14:35:16Z	public	4a5dea50-c2ee-11e2-82f5-68b59976a382
ERR2234868	RNA-Seq	200	2062530200	PRJEB24220	SAMEA104452931	1003276851	THE WELLCOME TRUST SANGER INSTITUTE	public	bam,run.zq,sra	ena,gs,ncbi,s3	ena,gs.us-east1,ncbi.public,s3.us-east-1	ERX2287170	Illumina HiSeq 2500	PAIRED	cDNA	TRANSCRIPTOMIC	Plasmodium knowlesi	ILLUMINA	2018-01-06T00:00:00Z	SAMEA104452931	ERP106029	2018-01-06T09:14:00Z	1						NT327765O	4a787730-c2ee-11e2-82f5-68b59976a382		Plasmodium knowlesi	GCA_000006355.1	Plasmodium knowlesi	5/1/2018	5/1/2018	16/11/2018	4/1/2018	SAMEA104452931	SC	Wellcome Sanger Institute	2018-01-05T09:40:57Z	2018-01-04T14:35:16Z	public	4a787730-c2ee-11e2-82f5-68b59976a382
ERR2234869	RNA-Seq	200	1669921000	PRJEB24220	SAMEA104452932	758226600	THE WELLCOME TRUST SANGER INSTITUTE	public	bam,run.zq,sra	ena,gs,ncbi,s3	ena,gs.us-east1,ncbi.public,s3.us-east-1	ERX2287171	Illumina HiSeq 2500	PAIRED	cDNA	TRANSCRIPTOMIC	Plasmodium knowlesi	ILLUMINA	2018-01-06T00:00:00Z	SAMEA104452932	ERP106029	2018-01-06T09:13:00Z	1						NT327766P	4a94b1c0-c2ee-11e2-82f5-68b59976a382		Plasmodium knowlesi	GCA_000006355.1	Plasmodium knowlesi	5/1/2018	5/1/2018	16/11/2018	4/1/2018	SAMEA104452932	SC	Wellcome Sanger Institute	2018-01-05T09:40:57Z	2018-01-04T14:35:16Z	public	4a94b1c0-c2ee-11e2-82f5-68b59976a382
ERR2234870	RNA-Seq	200	2020329800	PRJEB24220	SAMEA104452933	902448380	THE WELLCOME TRUST SANGER INSTITUTE	public	bam,run.zq,sra	ena,gs,ncbi,s3	ena,gs.us-east1,ncbi.public,s3.us-east-1	ERX2287172	Illumina HiSeq 2500	PAIRED	cDNA	TRANSCRIPTOMIC	Plasmodium knowlesi	ILLUMINA	2018-01-06T00:00:00Z	SAMEA104452933	ERP106029	2018-01-06T09:14:00Z	1						NT327767Q	4aac3160-c2ee-11e2-82f5-68b59976a382		Plasmodium knowlesi	GCA_000006355.1	Plasmodium knowlesi	5/1/2018	5/1/2018	16/11/2018	4/1/2018	SAMEA104452933	SC	Wellcome Sanger Institute	2018-01-05T09:40:57Z	2018-01-04T14:35:16Z	public	4aac3160-c2ee-11e2-82f5-68b59976a382
ERR2234871	RNA-Seq	200	2244364600	PRJEB24220	SAMEA104452934	996128200	THE WELLCOME TRUST SANGER INSTITUTE	public	bam,run.zq,sra	ena,gs,ncbi,s3	ena,gs.us-east1,ncbi.public,s3.us-east-1	ERX2287173	Illumina HiSeq 2500	PAIRED	cDNA	TRANSCRIPTOMIC	Plasmodium knowlesi	ILLUMINA	2018-01-06T00:00:00Z	SAMEA104452934	ERP106029	2018-01-06T09:15:00Z	1						NT327768R	4ac3b100-c2ee-11e2-82f5-68b59976a382		Plasmodium knowlesi	GCA_000006355.1	Plasmodium knowlesi	5/1/2018	5/1/2018	16/11/2018	4/1/2018	SAMEA104452934	SC	Wellcome Sanger Institute	2018-01-05T09:40:57Z	2018-01-04T14:35:17Z	public	4ac3b100-c2ee-11e2-82f5-68b59976a382
ERR2234872	RNA-Seq	200	2326402400	PRJEB24220	SAMEA104452935	1080740691	THE WELLCOME TRUST SANGER INSTITUTE	public	bam,run.zq,sra	ena,gs,ncbi,s3	ena,gs.us-east1,ncbi.public,s3.us-east-1	ERX2287174	Illumina HiSeq 2500	PAIRED	cDNA	TRANSCRIPTOMIC	Plasmodium knowlesi	ILLUMINA	2018-01-06T00:00:00Z	SAMEA104452935	ERP106029	2018-01-06T09:15:00Z	1						NT327769S	4addefc0-c2ee-11e2-82f5-68b59976a382		Plasmodium knowlesi	GCA_000006355.1	Plasmodium knowlesi	5/1/2018	5/1/2018	16/11/2018	4/1/2018	SAMEA104452935	SC	Wellcome Sanger Institute	2018-01-05T09:40:57Z	2018-01-04T14:35:17Z	public	4addefc0-c2ee-11e2-82f5-68b59976a382
ERR2234874	RNA-Seq	200	2063131800	PRJEB24220	SAMEA104452926	984645462	THE WELLCOME TRUST SANGER INSTITUTE	public	bam,run.zq,sra	ena,gs,ncbi,s3	ena,gs.us-east1,ncbi.public,s3.us-east-1	ERX2287176	Illumina HiSeq 2500	PAIRED	cDNA	TRANSCRIPTOMIC	Plasmodium knowlesi	ILLUMINA	2018-01-06T00:00:00Z	SAMEA104452926	ERP106029	2018-01-06T09:14:00Z	1						NT327760J	49f78760-c2ee-11e2-82f5-68b59976a382		Plasmodium knowlesi	GCA_000006355.1	Plasmodium knowlesi	5/1/2018	5/1/2018	16/11/2018	4/1/2018	SAMEA104452926	SC	Wellcome Sanger Institute	2018-01-05T09:40:57Z	2018-01-04T14:35:14Z	public	49f78760-c2ee-11e2-82f5-68b59976a382
ERR2234875	RNA-Seq	200	1968566200	PRJEB24220	SAMEA104452927	984138897	THE WELLCOME TRUST SANGER INSTITUTE	public	bam,run.zq,sra	ena,gs,ncbi,s3	ena,gs.us-east1,ncbi.public,s3.us-east-1	ERX2287177	Illumina HiSeq 2500	PAIRED	cDNA	TRANSCRIPTOMIC	Plasmodium knowlesi	ILLUMINA	2018-01-06T00:00:00Z	SAMEA104452927	ERP106029	2018-01-06T09:14:00Z	1						NT327761K	4a0edff0-c2ee-11e2-82f5-68b59976a382		Plasmodium knowlesi	GCA_000006355.1	Plasmodium knowlesi	5/1/2018	5/1/2018	16/11/2018	4/1/2018	SAMEA104452927	SC	Wellcome Sanger Institute	2018-01-05T09:40:57Z	2018-01-04T14:35:15Z	public	4a0edff0-c2ee-11e2-82f5-68b59976a382
ERR2234876	RNA-Seq	200	2377759800	PRJEB24220	SAMEA104452928	1143556756	THE WELLCOME TRUST SANGER INSTITUTE	public	bam,run.zq,sra	ena,gs,ncbi,s3	ena,gs.us-east1,ncbi.public,s3.us-east-1	ERX2287178	Illumina HiSeq 2500	PAIRED	cDNA	TRANSCRIPTOMIC	Plasmodium knowlesi	ILLUMINA	2018-01-06T00:00:00Z	SAMEA104452928	ERP106029	2018-01-06T09:14:00Z	1						NT327762L	4a2b1a80-c2ee-11e2-82f5-68b59976a382		Plasmodium knowlesi	GCA_000006355.1	Plasmodium knowlesi	5/1/2018	5/1/2018	16/11/2018	4/1/2018	SAMEA104452928	SC	Wellcome Sanger Institute	2018-01-05T09:40:57Z	2018-01-04T14:35:15Z	public	4a2b1a80-c2ee-11e2-82f5-68b59976a382
ERR2234877	RNA-Seq	200	2630863800	PRJEB24220	SAMEA104452929	1492585919	THE WELLCOME TRUST SANGER INSTITUTE	public	bam,run.zq,sra	ena,gs,ncbi,s3	ena,gs.us-east1,ncbi.public,s3.us-east-1	ERX2287179	Illumina HiSeq 2500	PAIRED	cDNA	TRANSCRIPTOMIC	Plasmodium knowlesi	ILLUMINA	2018-01-06T00:00:00Z	SAMEA104452929	ERP106029	2018-01-06T09:16:00Z	1						NT327763M	4a461c90-c2ee-11e2-82f5-68b59976a382		Plasmodium knowlesi	GCA_000006355.1	Plasmodium knowlesi	5/1/2018	5/1/2018	16/11/2018	4/1/2018	SAMEA104452929	SC	Wellcome Sanger Institute	2018-01-05T09:40:57Z	2018-01-04T14:35:15Z	public	4a461c90-c2ee-11e2-82f5-68b59976a382
ERR2234878	RNA-Seq	200	1958859200	PRJEB24220	SAMEA104452930	932788882	THE WELLCOME TRUST SANGER INSTITUTE	public	bam,run.zq,sra	ena,gs,ncbi,s3	ena,gs.us-east1,ncbi.public,s3.us-east-1	ERX2287180	Illumina HiSeq 2500	PAIRED	cDNA	TRANSCRIPTOMIC	Plasmodium knowlesi	ILLUMINA	2018-01-06T00:00:00Z	SAMEA104452930	ERP106029	2018-01-06T09:14:00Z	1						NT327764N	4a5dea50-c2ee-11e2-82f5-68b59976a382		Plasmodium knowlesi	GCA_000006355.1	Plasmodium knowlesi	5/1/2018	5/1/2018	16/11/2018	4/1/2018	SAMEA104452930	SC	Wellcome Sanger Institute	2018-01-05T09:40:57Z	2018-01-04T14:35:16Z	public	4a5dea50-c2ee-11e2-82f5-68b59976a382
ERR2234879	RNA-Seq	200	2106553800	PRJEB24220	SAMEA104452931	1059658911	THE WELLCOME TRUST SANGER INSTITUTE	public	bam,run.zq,sra	ena,gs,ncbi,s3	ena,gs.us-east1,ncbi.public,s3.us-east-1	ERX2287181	Illumina HiSeq 2500	PAIRED	cDNA	TRANSCRIPTOMIC	Plasmodium knowlesi	ILLUMINA	2018-01-06T00:00:00Z	SAMEA104452931	ERP106029	2018-01-06T09:15:00Z	1						NT327765O	4a787730-c2ee-11e2-82f5-68b59976a382		Plasmodium knowlesi	GCA_000006355.1	Plasmodium knowlesi	5/1/2018	5/1/2018	16/11/2018	4/1/2018	SAMEA104452931	SC	Wellcome Sanger Institute	2018-01-05T09:40:57Z	2018-01-04T14:35:16Z	public	4a787730-c2ee-11e2-82f5-68b59976a382
ERR2234880	RNA-Seq	200	1706799200	PRJEB24220	SAMEA104452932	805517168	THE WELLCOME TRUST SANGER INSTITUTE	public	bam,run.zq,sra	ena,gs,ncbi,s3	ena,gs.us-east1,ncbi.public,s3.us-east-1	ERX2287182	Illumina HiSeq 2500	PAIRED	cDNA	TRANSCRIPTOMIC	Plasmodium knowlesi	ILLUMINA	2018-01-06T00:00:00Z	SAMEA104452932	ERP106029	2018-01-06T09:15:00Z	1						NT327766P	4a94b1c0-c2ee-11e2-82f5-68b59976a382		Plasmodium knowlesi	GCA_000006355.1	Plasmodium knowlesi	5/1/2018	5/1/2018	16/11/2018	4/1/2018	SAMEA104452932	SC	Wellcome Sanger Institute	2018-01-05T09:40:57Z	2018-01-04T14:35:16Z	public	4a94b1c0-c2ee-11e2-82f5-68b59976a382
ERR2234881	RNA-Seq	200	2063778800	PRJEB24220	SAMEA104452933	959827398	THE WELLCOME TRUST SANGER INSTITUTE	public	bam,run.zq,sra	ena,gs,ncbi,s3	ena,gs.us-east1,ncbi.public,s3.us-east-1	ERX2287183	Illumina HiSeq 2500	PAIRED	cDNA	TRANSCRIPTOMIC	Plasmodium knowlesi	ILLUMINA	2018-01-06T00:00:00Z	SAMEA104452933	ERP106029	2018-01-06T09:15:00Z	1						NT327767Q	4aac3160-c2ee-11e2-82f5-68b59976a382		Plasmodium knowlesi	GCA_000006355.1	Plasmodium knowlesi	5/1/2018	5/1/2018	16/11/2018	4/1/2018	SAMEA104452933	SC	Wellcome Sanger Institute	2018-01-05T09:40:57Z	2018-01-04T14:35:16Z	public	4aac3160-c2ee-11e2-82f5-68b59976a382
ERR2234882	RNA-Seq	200	2290902800	PRJEB24220	SAMEA104452934	1059012240	THE WELLCOME TRUST SANGER INSTITUTE	public	bam,run.zq,sra	ena,gs,ncbi,s3	ena,gs.us-east1,ncbi.public,s3.us-east-1	ERX2287184	Illumina HiSeq 2500	PAIRED	cDNA	TRANSCRIPTOMIC	Plasmodium knowlesi	ILLUMINA	2018-01-06T00:00:00Z	SAMEA104452934	ERP106029	2018-01-06T09:16:00Z	1						NT327768R	4ac3b100-c2ee-11e2-82f5-68b59976a382		Plasmodium knowlesi	GCA_000006355.1	Plasmodium knowlesi	5/1/2018	5/1/2018	16/11/2018	4/1/2018	SAMEA104452934	SC	Wellcome Sanger Institute	2018-01-05T09:40:57Z	2018-01-04T14:35:17Z	public	4ac3b100-c2ee-11e2-82f5-68b59976a382
ERR2234883	RNA-Seq	200	2373201000	PRJEB24220	SAMEA104452935	1144208326	THE WELLCOME TRUST SANGER INSTITUTE	public	bam,run.zq,sra	ena,gs,ncbi,s3	ena,gs.us-east1,ncbi.public,s3.us-east-1	ERX2287185	Illumina HiSeq 2500	PAIRED	cDNA	TRANSCRIPTOMIC	Plasmodium knowlesi	ILLUMINA	2018-01-06T00:00:00Z	SAMEA104452935	ERP106029	2018-01-06T09:16:00Z	1						NT327769S	4addefc0-c2ee-11e2-82f5-68b59976a382		Plasmodium knowlesi	GCA_000006355.1	Plasmodium knowlesi	5/1/2018	5/1/2018	16/11/2018	4/1/2018	SAMEA104452935	SC	Wellcome Sanger Institute	2018-01-05T09:40:57Z	2018-01-04T14:35:17Z	public	4addefc0-c2ee-11e2-82f5-68b59976a382
ERR2234884	RNA-Seq	200	2600881200	PRJEB24220	SAMEA104452936	1402669253	THE WELLCOME TRUST SANGER INSTITUTE	public	bam,run.zq,sra	ena,gs,ncbi,s3	ena,gs.us-east1,ncbi.public,s3.us-east-1	ERX2287186	Illumina HiSeq 2500	PAIRED	cDNA	TRANSCRIPTOMIC	Plasmodium knowlesi	ILLUMINA	2018-01-06T00:00:00Z	SAMEA104452936	ERP106029	2018-01-06T09:17:00Z	1						NT327770L	4af5e490-c2ee-11e2-82f5-68b59976a382		Plasmodium knowlesi	GCA_000006355.1	Plasmodium knowlesi	5/1/2018	5/1/2018	16/11/2018	4/1/2018	SAMEA104452936	SC	Wellcome Sanger Institute	2018-01-05T09:40:57Z	2018-01-04T14:35:17Z	public	4af5e490-c2ee-11e2-82f5-68b59976a382
ERR2234885	RNA-Seq	200	2146059000	PRJEB24220	SAMEA104452937	962485588	THE WELLCOME TRUST SANGER INSTITUTE	public	bam,run.zq,sra	ena,gs,ncbi,s3	ena,gs.us-east1,ncbi.public,s3.us-east-1	ERX2287187	Illumina HiSeq 2500	PAIRED	cDNA	TRANSCRIPTOMIC	Plasmodium knowlesi	ILLUMINA	2018-01-06T00:00:00Z	SAMEA104452937	ERP106029	2018-01-06T09:16:00Z	1						NT327771M	4b1c3140-c2ee-11e2-82f5-68b59976a382		Plasmodium knowlesi	GCA_000006355.1	Plasmodium knowlesi	5/1/2018	5/1/2018	16/11/2018	4/1/2018	SAMEA104452937	SC	Wellcome Sanger Institute	2018-01-05T09:40:57Z	2018-01-04T14:35:18Z	public	4b1c3140-c2ee-11e2-82f5-68b59976a382
ERR2234886	RNA-Seq	200	2114538800	PRJEB24220	SAMEA104452938	905945831	THE WELLCOME TRUST SANGER INSTITUTE	public	bam,run.zq,sra	ena,gs,ncbi,s3	ena,gs.us-east1,ncbi.public,s3.us-east-1	ERX2287188	Illumina HiSeq 2500	PAIRED	cDNA	TRANSCRIPTOMIC	Plasmodium knowlesi	ILLUMINA	2018-01-06T00:00:00Z	SAMEA104452938	ERP106029	2018-01-06T09:19:00Z	1						NT327772N	4b342610-c2ee-11e2-82f5-68b59976a382		Plasmodium knowlesi	GCA_000006355.1	Plasmodium knowlesi	5/1/2018	5/1/2018	16/11/2018	4/1/2018	SAMEA104452938	SC	Wellcome Sanger Institute	2018-01-05T09:40:57Z	2018-01-04T14:35:18Z	public	4b342610-c2ee-11e2-82f5-68b59976a382
ERR2234887	RNA-Seq	200	2055506600	PRJEB24220	SAMEA104452939	922685891	THE WELLCOME TRUST SANGER INSTITUTE	public	bam,run.zq,sra	ena,gs,ncbi,s3	ena,gs.us-east1,ncbi.public,s3.us-east-1	ERX2287189	Illumina HiSeq 2500	PAIRED	cDNA	TRANSCRIPTOMIC	Plasmodium knowlesi	ILLUMINA	2018-01-06T00:00:00Z	SAMEA104452939	ERP106029	2018-01-06T09:16:00Z	1						NT327773O	4b4b5790-c2ee-11e2-82f5-68b59976a382		Plasmodium knowlesi	GCA_000006355.1	Plasmodium knowlesi	5/1/2018	5/1/2018	16/11/2018	4/1/2018	SAMEA104452939	SC	Wellcome Sanger Institute	2018-01-05T09:40:57Z	2018-01-04T14:35:18Z	public	4b4b5790-c2ee-11e2-82f5-68b59976a382
ERR2234888	RNA-Seq	200	2138274600	PRJEB24220	SAMEA104452940	912827366	THE WELLCOME TRUST SANGER INSTITUTE	public	bam,run.zq,sra	ena,gs,ncbi,s3	ena,gs.us-east1,ncbi.public,s3.us-east-1	ERX2287190	Illumina HiSeq 2500	PAIRED	cDNA	TRANSCRIPTOMIC	Plasmodium knowlesi	ILLUMINA	2018-01-06T00:00:00Z	SAMEA104452940	ERP106029	2018-01-06T09:16:00Z	1						NT327774P	4b6213e0-c2ee-11e2-82f5-68b59976a382		Plasmodium knowlesi	GCA_000006355.1	Plasmodium knowlesi	5/1/2018	5/1/2018	16/11/2018	4/1/2018	SAMEA104452940	SC	Wellcome Sanger Institute	2018-01-05T09:40:57Z	2018-01-04T14:35:18Z	public	4b6213e0-c2ee-11e2-82f5-68b59976a382
ERR2234889	RNA-Seq	200	1855231200	PRJEB24220	SAMEA104452941	833204669	THE WELLCOME TRUST SANGER INSTITUTE	public	bam,run.zq,sra	ena,gs,ncbi,s3	ena,gs.us-east1,ncbi.public,s3.us-east-1	ERX2287191	Illumina HiSeq 2500	PAIRED	cDNA	TRANSCRIPTOMIC	Plasmodium knowlesi	ILLUMINA	2018-01-06T00:00:00Z	SAMEA104452941	ERP106029	2018-01-06T09:16:00Z	1						NT327775Q	4b7f5fe0-c2ee-11e2-82f5-68b59976a382		Plasmodium knowlesi	GCA_000006355.1	Plasmodium knowlesi	5/1/2018	5/1/2018	16/11/2018	4/1/2018	SAMEA104452941	SC	Wellcome Sanger Institute	2018-01-05T09:40:57Z	2018-01-04T14:35:19Z	public	4b7f5fe0-c2ee-11e2-82f5-68b59976a382
ERR2234890	RNA-Seq	200	1481767600	PRJEB24220	SAMEA104452942	652826357	THE WELLCOME TRUST SANGER INSTITUTE	public	bam,run.zq,sra	ena,gs,ncbi,s3	ena,gs.us-east1,ncbi.public,s3.us-east-1	ERX2287192	Illumina HiSeq 2500	PAIRED	cDNA	TRANSCRIPTOMIC	Plasmodium knowlesi	ILLUMINA	2018-01-06T00:00:00Z	SAMEA104452942	ERP106029	2018-01-06T09:18:00Z	1						NT327776R	4ba00740-c2ee-11e2-82f5-68b59976a382		Plasmodium knowlesi	GCA_000006355.1	Plasmodium knowlesi	5/1/2018	5/1/2018	16/11/2018	4/1/2018	SAMEA104452942	SC	Wellcome Sanger Institute	2018-01-05T09:40:57Z	2018-01-04T14:35:19Z	public	4ba00740-c2ee-11e2-82f5-68b59976a382
ERR2234891	RNA-Seq	200	1941688200	PRJEB24220	SAMEA104452943	854057730	THE WELLCOME TRUST SANGER INSTITUTE	public	bam,run.zq,sra	ena,gs,ncbi,s3	ena,gs.us-east1,ncbi.public,s3.us-east-1	ERX2287193	Illumina HiSeq 2500	PAIRED	cDNA	TRANSCRIPTOMIC	Plasmodium knowlesi	ILLUMINA	2018-01-06T00:00:00Z	SAMEA104452943	ERP106029	2018-01-06T09:17:00Z	1						NT327777S	4bba4600-c2ee-11e2-82f5-68b59976a382		Plasmodium knowlesi	GCA_000006355.1	Plasmodium knowlesi	5/1/2018	5/1/2018	16/11/2018	4/1/2018	SAMEA104452943	SC	Wellcome Sanger Institute	2018-01-05T09:40:57Z	2018-01-04T14:35:19Z	public	4bba4600-c2ee-11e2-82f5-68b59976a382
ERR2234892	RNA-Seq	200	1790978400	PRJEB24220	SAMEA104452944	767115762	THE WELLCOME TRUST SANGER INSTITUTE	public	bam,run.zq,sra	ena,gs,ncbi,s3	ena,gs.us-east1,ncbi.public,s3.us-east-1	ERX2287194	Illumina HiSeq 2500	PAIRED	cDNA	TRANSCRIPTOMIC	Plasmodium knowlesi	ILLUMINA	2018-01-06T00:00:00Z	SAMEA104452944	ERP106029	2018-01-06T09:16:00Z	1						NT327778T	4bd56f20-c2ee-11e2-82f5-68b59976a382		Plasmodium knowlesi	GCA_000006355.1	Plasmodium knowlesi	5/1/2018	5/1/2018	16/11/2018	4/1/2018	SAMEA104452944	SC	Wellcome Sanger Institute	2018-01-05T09:40:57Z	2018-01-04T14:35:19Z	public	4bd56f20-c2ee-11e2-82f5-68b59976a382
ERR2234893	RNA-Seq	200	2048637000	PRJEB24220	SAMEA104452945	896657649	THE WELLCOME TRUST SANGER INSTITUTE	public	bam,run.zq,sra	ena,gs,ncbi,s3	ena,gs.us-east1,ncbi.public,s3.us-east-1	ERX2287195	Illumina HiSeq 2500	PAIRED	cDNA	TRANSCRIPTOMIC	Plasmodium knowlesi	ILLUMINA	2018-01-06T00:00:00Z	SAMEA104452945	ERP106029	2018-01-06T09:17:00Z	1						NT327779U	4bef5fc0-c2ee-11e2-82f5-68b59976a382		Plasmodium knowlesi	GCA_000006355.1	Plasmodium knowlesi	5/1/2018	5/1/2018	16/11/2018	4/1/2018	SAMEA104452945	SC	Wellcome Sanger Institute	2018-01-05T09:40:57Z	2018-01-04T14:35:20Z	public	4bef5fc0-c2ee-11e2-82f5-68b59976a382
ERR2234894	RNA-Seq	200	1734618800	PRJEB24220	SAMEA104452946	735556029	THE WELLCOME TRUST SANGER INSTITUTE	public	bam,run.zq,sra	ena,gs,ncbi,s3	ena,gs.us-east1,ncbi.public,s3.us-east-1	ERX2287196	Illumina HiSeq 2500	PAIRED	cDNA	TRANSCRIPTOMIC	Plasmodium knowlesi	ILLUMINA	2018-01-06T00:00:00Z	SAMEA104452946	ERP106029	2018-01-06T09:16:00Z	1						NT327780N	4c24eeb0-c2ee-11e2-82f5-68b59976a382		Plasmodium knowlesi	GCA_000006355.1	Plasmodium knowlesi	5/1/2018	5/1/2018	16/11/2018	4/1/2018	SAMEA104452946	SC	Wellcome Sanger Institute	2018-01-05T09:40:57Z	2018-01-04T14:35:20Z	public	4c24eeb0-c2ee-11e2-82f5-68b59976a382
ERR2234895	RNA-Seq	200	2198481200	PRJEB24220	SAMEA104452947	1012623133	THE WELLCOME TRUST SANGER INSTITUTE	public	bam,run.zq,sra	ena,gs,ncbi,s3	ena,gs.us-east1,ncbi.public,s3.us-east-1	ERX2287197	Illumina HiSeq 2500	PAIRED	cDNA	TRANSCRIPTOMIC	Plasmodium knowlesi	ILLUMINA	2018-01-06T00:00:00Z	SAMEA104452947	ERP106029	2018-01-06T09:20:00Z	1						NT327781O	4c3bf920-c2ee-11e2-82f5-68b59976a382		Plasmodium knowlesi	GCA_000006355.1	Plasmodium knowlesi	5/1/2018	5/1/2018	16/11/2018	4/1/2018	SAMEA104452947	SC	Wellcome Sanger Institute	2018-01-05T09:40:57Z	2018-01-04T14:35:20Z	public	4c3bf920-c2ee-11e2-82f5-68b59976a382
ERR2234896	RNA-Seq	200	2644744800	PRJEB24220	SAMEA104452936	1425945060	THE WELLCOME TRUST SANGER INSTITUTE	public	bam,run.zq,sra	ena,gs,ncbi,s3	ena,gs.us-east1,ncbi.public,s3.us-east-1	ERX2287198	Illumina HiSeq 2500	PAIRED	cDNA	TRANSCRIPTOMIC	Plasmodium knowlesi	ILLUMINA	2018-01-06T00:00:00Z	SAMEA104452936	ERP106029	2018-01-06T09:19:00Z	1						NT327770L	4af5e490-c2ee-11e2-82f5-68b59976a382		Plasmodium knowlesi	GCA_000006355.1	Plasmodium knowlesi	5/1/2018	5/1/2018	16/11/2018	4/1/2018	SAMEA104452936	SC	Wellcome Sanger Institute	2018-01-05T09:40:57Z	2018-01-04T14:35:17Z	public	4af5e490-c2ee-11e2-82f5-68b59976a382
ERR2234897	RNA-Seq	200	2183786400	PRJEB24220	SAMEA104452937	980007828	THE WELLCOME TRUST SANGER INSTITUTE	public	bam,run.zq,sra	ena,gs,ncbi,s3	ena,gs.us-east1,ncbi.public,s3.us-east-1	ERX2287199	Illumina HiSeq 2500	PAIRED	cDNA	TRANSCRIPTOMIC	Plasmodium knowlesi	ILLUMINA	2018-01-06T00:00:00Z	SAMEA104452937	ERP106029	2018-01-06T09:20:00Z	1						NT327771M	4b1c3140-c2ee-11e2-82f5-68b59976a382		Plasmodium knowlesi	GCA_000006355.1	Plasmodium knowlesi	5/1/2018	5/1/2018	16/11/2018	4/1/2018	SAMEA104452937	SC	Wellcome Sanger Institute	2018-01-05T09:40:57Z	2018-01-04T14:35:18Z	public	4b1c3140-c2ee-11e2-82f5-68b59976a382
ERR2234898	RNA-Seq	200	2145964600	PRJEB24220	SAMEA104452938	919724286	THE WELLCOME TRUST SANGER INSTITUTE	public	bam,run.zq,sra	ena,gs,ncbi,s3	ena,gs.us-east1,ncbi.public,s3.us-east-1	ERX2287200	Illumina HiSeq 2500	PAIRED	cDNA	TRANSCRIPTOMIC	Plasmodium knowlesi	ILLUMINA	2018-01-06T00:00:00Z	SAMEA104452938	ERP106029	2018-01-06T09:20:00Z	1						NT327772N	4b342610-c2ee-11e2-82f5-68b59976a382		Plasmodium knowlesi	GCA_000006355.1	Plasmodium knowlesi	5/1/2018	5/1/2018	16/11/2018	4/1/2018	SAMEA104452938	SC	Wellcome Sanger Institute	2018-01-05T09:40:57Z	2018-01-04T14:35:18Z	public	4b342610-c2ee-11e2-82f5-68b59976a382
ERR2234899	RNA-Seq	200	2091268400	PRJEB24220	SAMEA104452939	939368314	THE WELLCOME TRUST SANGER INSTITUTE	public	bam,run.zq,sra	ena,gs,ncbi,s3	ena,gs.us-east1,ncbi.public,s3.us-east-1	ERX2287201	Illumina HiSeq 2500	PAIRED	cDNA	TRANSCRIPTOMIC	Plasmodium knowlesi	ILLUMINA	2018-01-06T00:00:00Z	SAMEA104452939	ERP106029	2018-01-06T09:17:00Z	1						NT327773O	4b4b5790-c2ee-11e2-82f5-68b59976a382		Plasmodium knowlesi	GCA_000006355.1	Plasmodium knowlesi	5/1/2018	5/1/2018	16/11/2018	4/1/2018	SAMEA104452939	SC	Wellcome Sanger Institute	2018-01-05T09:40:57Z	2018-01-04T14:35:18Z	public	4b4b5790-c2ee-11e2-82f5-68b59976a382
ERR2234900	RNA-Seq	200	2172955600	PRJEB24220	SAMEA104452940	928509644	THE WELLCOME TRUST SANGER INSTITUTE	public	bam,run.zq,sra	ena,gs,ncbi,s3	ena,gs.us-east1,ncbi.public,s3.us-east-1	ERX2287202	Illumina HiSeq 2500	PAIRED	cDNA	TRANSCRIPTOMIC	Plasmodium knowlesi	ILLUMINA	2018-01-06T00:00:00Z	SAMEA104452940	ERP106029	2018-01-06T09:18:00Z	1						NT327774P	4b6213e0-c2ee-11e2-82f5-68b59976a382		Plasmodium knowlesi	GCA_000006355.1	Plasmodium knowlesi	5/1/2018	5/1/2018	16/11/2018	4/1/2018	SAMEA104452940	SC	Wellcome Sanger Institute	2018-01-05T09:40:57Z	2018-01-04T14:35:18Z	public	4b6213e0-c2ee-11e2-82f5-68b59976a382
ERR2234901	RNA-Seq	200	1886713600	PRJEB24220	SAMEA104452941	848083282	THE WELLCOME TRUST SANGER INSTITUTE	public	bam,run.zq,sra	ena,gs,ncbi,s3	ena,gs.us-east1,ncbi.public,s3.us-east-1	ERX2287203	Illumina HiSeq 2500	PAIRED	cDNA	TRANSCRIPTOMIC	Plasmodium knowlesi	ILLUMINA	2018-01-06T00:00:00Z	SAMEA104452941	ERP106029	2018-01-06T09:19:00Z	1						NT327775Q	4b7f5fe0-c2ee-11e2-82f5-68b59976a382		Plasmodium knowlesi	GCA_000006355.1	Plasmodium knowlesi	5/1/2018	5/1/2018	16/11/2018	4/1/2018	SAMEA104452941	SC	Wellcome Sanger Institute	2018-01-05T09:40:57Z	2018-01-04T14:35:19Z	public	4b7f5fe0-c2ee-11e2-82f5-68b59976a382
ERR2234902	RNA-Seq	200	1505149400	PRJEB24220	SAMEA104452942	663088724	THE WELLCOME TRUST SANGER INSTITUTE	public	bam,run.zq,sra	ena,gs,ncbi,s3	ena,gs.us-east1,ncbi.public,s3.us-east-1	ERX2287204	Illumina HiSeq 2500	PAIRED	cDNA	TRANSCRIPTOMIC	Plasmodium knowlesi	ILLUMINA	2018-01-06T00:00:00Z	SAMEA104452942	ERP106029	2018-01-06T09:17:00Z	1						NT327776R	4ba00740-c2ee-11e2-82f5-68b59976a382		Plasmodium knowlesi	GCA_000006355.1	Plasmodium knowlesi	5/1/2018	5/1/2018	16/11/2018	4/1/2018	SAMEA104452942	SC	Wellcome Sanger Institute	2018-01-05T09:40:57Z	2018-01-04T14:35:19Z	public	4ba00740-c2ee-11e2-82f5-68b59976a382
ERR2234903	RNA-Seq	200	1974116200	PRJEB24220	SAMEA104452943	868725895	THE WELLCOME TRUST SANGER INSTITUTE	public	bam,run.zq,sra	ena,gs,ncbi,s3	ena,gs.us-east1,ncbi.public,s3.us-east-1	ERX2287205	Illumina HiSeq 2500	PAIRED	cDNA	TRANSCRIPTOMIC	Plasmodium knowlesi	ILLUMINA	2018-01-06T00:00:00Z	SAMEA104452943	ERP106029	2018-01-06T09:17:00Z	1						NT327777S	4bba4600-c2ee-11e2-82f5-68b59976a382		Plasmodium knowlesi	GCA_000006355.1	Plasmodium knowlesi	5/1/2018	5/1/2018	16/11/2018	4/1/2018	SAMEA104452943	SC	Wellcome Sanger Institute	2018-01-05T09:40:57Z	2018-01-04T14:35:19Z	public	4bba4600-c2ee-11e2-82f5-68b59976a382
ERR2234904	RNA-Seq	200	1819415000	PRJEB24220	SAMEA104452944	780068061	THE WELLCOME TRUST SANGER INSTITUTE	public	bam,run.zq,sra	ena,gs,ncbi,s3	ena,gs.us-east1,ncbi.public,s3.us-east-1	ERX2287206	Illumina HiSeq 2500	PAIRED	cDNA	TRANSCRIPTOMIC	Plasmodium knowlesi	ILLUMINA	2018-01-06T00:00:00Z	SAMEA104452944	ERP106029	2018-01-06T09:17:00Z	1						NT327778T	4bd56f20-c2ee-11e2-82f5-68b59976a382		Plasmodium knowlesi	GCA_000006355.1	Plasmodium knowlesi	5/1/2018	5/1/2018	16/11/2018	4/1/2018	SAMEA104452944	SC	Wellcome Sanger Institute	2018-01-05T09:40:57Z	2018-01-04T14:35:19Z	public	4bd56f20-c2ee-11e2-82f5-68b59976a382
ERR2234905	RNA-Seq	200	2082922600	PRJEB24220	SAMEA104452945	911417138	THE WELLCOME TRUST SANGER INSTITUTE	public	bam,run.zq,sra	ena,gs,ncbi,s3	ena,gs.us-east1,ncbi.public,s3.us-east-1	ERX2287207	Illumina HiSeq 2500	PAIRED	cDNA	TRANSCRIPTOMIC	Plasmodium knowlesi	ILLUMINA	2018-01-06T00:00:00Z	SAMEA104452945	ERP106029	2018-01-06T09:18:00Z	1						NT327779U	4bef5fc0-c2ee-11e2-82f5-68b59976a382		Plasmodium knowlesi	GCA_000006355.1	Plasmodium knowlesi	5/1/2018	5/1/2018	16/11/2018	4/1/2018	SAMEA104452945	SC	Wellcome Sanger Institute	2018-01-05T09:40:57Z	2018-01-04T14:35:20Z	public	4bef5fc0-c2ee-11e2-82f5-68b59976a382
ERR2234906	RNA-Seq	200	1762526800	PRJEB24220	SAMEA104452946	748505760	THE WELLCOME TRUST SANGER INSTITUTE	public	bam,run.zq,sra	ena,gs,ncbi,s3	ena,gs.us-east1,ncbi.public,s3.us-east-1	ERX2287208	Illumina HiSeq 2500	PAIRED	cDNA	TRANSCRIPTOMIC	Plasmodium knowlesi	ILLUMINA	2018-01-06T00:00:00Z	SAMEA104452946	ERP106029	2018-01-06T09:16:00Z	1						NT327780N	4c24eeb0-c2ee-11e2-82f5-68b59976a382		Plasmodium knowlesi	GCA_000006355.1	Plasmodium knowlesi	5/1/2018	5/1/2018	16/11/2018	4/1/2018	SAMEA104452946	SC	Wellcome Sanger Institute	2018-01-05T09:40:57Z	2018-01-04T14:35:20Z	public	4c24eeb0-c2ee-11e2-82f5-68b59976a382
ERR2234907	RNA-Seq	200	2234024800	PRJEB24220	SAMEA104452947	1028775802	THE WELLCOME TRUST SANGER INSTITUTE	public	bam,run.zq,sra	ena,gs,ncbi,s3	ena,gs.us-east1,ncbi.public,s3.us-east-1	ERX2287209	Illumina HiSeq 2500	PAIRED	cDNA	TRANSCRIPTOMIC	Plasmodium knowlesi	ILLUMINA	2018-01-06T00:00:00Z	SAMEA104452947	ERP106029	2018-01-06T09:19:00Z	1						NT327781O	4c3bf920-c2ee-11e2-82f5-68b59976a382		Plasmodium knowlesi	GCA_000006355.1	Plasmodium knowlesi	5/1/2018	5/1/2018	16/11/2018	4/1/2018	SAMEA104452947	SC	Wellcome Sanger Institute	2018-01-05T09:40:57Z	2018-01-04T14:35:20Z	public	4c3bf920-c2ee-11e2-82f5-68b59976a382
ERR2234921	RNA-Seq	150	2656414050	PRJEB24220	SAMEA104452924	510180860	THE WELLCOME TRUST SANGER INSTITUTE	public	cram,run.zq,sra	ena,gs,ncbi,s3	ena,gs.us-east1,ncbi.public,s3.us-east-1	ERX2287223	Illumina HiSeq 2500	PAIRED	cDNA	TRANSCRIPTOMIC	Plasmodium knowlesi	ILLUMINA	2018-01-06T00:00:00Z	SAMEA104452924	ERP106029	2018-01-06T09:24:00Z	1						NT714086F	1c2f5ff0-7bfc-11e5-99b5-68b59976a382		Plasmodium knowlesi	GCA_000006355.1	Plasmodium knowlesi	5/1/2018	5/1/2018	16/11/2018	4/1/2018	SAMEA104452924	SC	Wellcome Sanger Institute	2018-01-05T09:40:57Z	2018-01-04T14:35:14Z	public	1c2f5ff0-7bfc-11e5-99b5-68b59976a382				2408STDY6249114
SRR6761379	RNA-Seq	202	8347782916	PRJNA435509	SAMN08580604	3318974268	GEO	public	fastq,run.zq,sra	gs,ncbi,s3	gs.us-east1,ncbi.public,s3.us-east-1	SRX3733700	Illumina HiSeq 3000	PAIRED	cDNA	TRANSCRIPTOMIC	Plasmodium knowlesi	ILLUMINA	2019-03-27T00:00:00Z	GSM3019585	SRP189666	2018-02-22T11:39:00Z	1	male	GSM3019585	RQv9	Cultured Cells				Plasmodium knowlesi															RingStage
SRR6761380	RNA-Seq	202	8304696518	PRJNA435509	SAMN08580604	3245988326	GEO	public	fastq,run.zq,sra	gs,ncbi,s3	gs.us-east1,ncbi.public,s3.us-east-1	SRX3733700	Illumina HiSeq 3000	PAIRED	cDNA	TRANSCRIPTOMIC	Plasmodium knowlesi	ILLUMINA	2019-03-27T00:00:00Z	GSM3019585	SRP189666	2018-02-22T11:38:00Z	1	male	GSM3019585	RQv9	Cultured Cells				Plasmodium knowlesi															RingStage
SRR6761381	RNA-Seq	202	8281449752	PRJNA435509	SAMN08580604	3304922236	GEO	public	fastq,run.zq,sra	gs,ncbi,s3	gs.us-east1,ncbi.public,s3.us-east-1	SRX3733700	Illumina HiSeq 3000	PAIRED	cDNA	TRANSCRIPTOMIC	Plasmodium knowlesi	ILLUMINA	2019-03-27T00:00:00Z	GSM3019585	SRP189666	2018-02-22T11:29:00Z	1	male	GSM3019585	RQv9	Cultured Cells				Plasmodium knowlesi															RingStage
SRR6761382	RNA-Seq	202	2026118984	PRJNA435509	SAMN08580604	805689629	GEO	public	fastq,run.zq,sra	gs,ncbi,s3	gs.us-east1,ncbi.public,s3.us-east-1	SRX3733700	Illumina HiSeq 3000	PAIRED	cDNA	TRANSCRIPTOMIC	Plasmodium knowlesi	ILLUMINA	2019-03-27T00:00:00Z	GSM3019585	SRP189666	2018-02-22T10:57:00Z	1	male	GSM3019585	RQv9	Cultured Cells				Plasmodium knowlesi															RingStage
SRR6761383	RNA-Seq	202	8099443510	PRJNA435509	SAMN08580603	3163016066	GEO	public	fastq,run.zq,sra	gs,ncbi,s3	gs.us-east1,ncbi.public,s3.us-east-1	SRX3733701	Illumina HiSeq 3000	PAIRED	cDNA	TRANSCRIPTOMIC	Plasmodium knowlesi	ILLUMINA	2019-03-27T00:00:00Z	GSM3019586	SRP189666	2018-02-22T11:30:00Z	1	male	GSM3019586	RSg9	Cultured Cells				Plasmodium knowlesi															RingStage
SRR6761384	RNA-Seq	202	7993755292	PRJNA435509	SAMN08580603	3069182535	GEO	public	fastq,run.zq,sra	gs,ncbi,s3	gs.us-east1,ncbi.public,s3.us-east-1	SRX3733701	Illumina HiSeq 3000	PAIRED	cDNA	TRANSCRIPTOMIC	Plasmodium knowlesi	ILLUMINA	2019-03-27T00:00:00Z	GSM3019586	SRP189666	2018-02-22T11:18:00Z	1	male	GSM3019586	RSg9	Cultured Cells				Plasmodium knowlesi															RingStage
SRR6761385	RNA-Seq	202	7911452008	PRJNA435509	SAMN08580603	3099524700	GEO	public	fastq,run.zq,sra	gs,ncbi,s3	gs.us-east1,ncbi.public,s3.us-east-1	SRX3733701	Illumina HiSeq 3000	PAIRED	cDNA	TRANSCRIPTOMIC	Plasmodium knowlesi	ILLUMINA	2019-03-27T00:00:00Z	GSM3019586	SRP189666	2018-02-22T11:15:00Z	1	male	GSM3019586	RSg9	Cultured Cells				Plasmodium knowlesi															RingStage
SRR6761386	RNA-Seq	202	2018571254	PRJNA435509	SAMN08580603	788816494	GEO	public	fastq,run.zq,sra	gs,ncbi,s3	gs.us-east1,ncbi.public,s3.us-east-1	SRX3733701	Illumina HiSeq 3000	PAIRED	cDNA	TRANSCRIPTOMIC	Plasmodium knowlesi	ILLUMINA	2019-03-27T00:00:00Z	GSM3019586	SRP189666	2018-02-22T10:56:00Z	1	male	GSM3019586	RSg9	Cultured Cells				Plasmodium knowlesi															RingStage
SRR6761387	RNA-Seq	202	10442007412	PRJNA435509	SAMN08580602	4048091340	GEO	public	fastq,run.zq,sra	gs,ncbi,s3	gs.us-east1,ncbi.public,s3.us-east-1	SRX3733702	Illumina HiSeq 3000	PAIRED	cDNA	TRANSCRIPTOMIC	Plasmodium knowlesi	ILLUMINA	2019-03-27T00:00:00Z	GSM3019587	SRP189666	2018-02-22T11:20:00Z	1	male	GSM3019587	RGv9	Cultured Cells				Plasmodium knowlesi															RingStage
SRR6761388	RNA-Seq	202	10378085320	PRJNA435509	SAMN08580602	3962944746	GEO	public	fastq,run.zq,sra	gs,ncbi,s3	gs.us-east1,ncbi.public,s3.us-east-1	SRX3733702	Illumina HiSeq 3000	PAIRED	cDNA	TRANSCRIPTOMIC	Plasmodium knowlesi	ILLUMINA	2019-03-27T00:00:00Z	GSM3019587	SRP189666	2018-02-22T11:25:00Z	1	male	GSM3019587	RGv9	Cultured Cells				Plasmodium knowlesi															RingStage
SRR6761389	RNA-Seq	202	10403947986	PRJNA435509	SAMN08580602	4057142407	GEO	public	fastq,run.zq,sra	gs,ncbi,s3	gs.us-east1,ncbi.public,s3.us-east-1	SRX3733702	Illumina HiSeq 3000	PAIRED	cDNA	TRANSCRIPTOMIC	Plasmodium knowlesi	ILLUMINA	2019-03-27T00:00:00Z	GSM3019587	SRP189666	2018-02-22T11:42:00Z	1	male	GSM3019587	RGv9	Cultured Cells				Plasmodium knowlesi															RingStage
SRR6761390	RNA-Seq	202	2495172680	PRJNA435509	SAMN08580602	968367817	GEO	public	fastq,run.zq,sra	gs,ncbi,s3	gs.us-east1,ncbi.public,s3.us-east-1	SRX3733702	Illumina HiSeq 3000	PAIRED	cDNA	TRANSCRIPTOMIC	Plasmodium knowlesi	ILLUMINA	2019-03-27T00:00:00Z	GSM3019587	SRP189666	2018-02-22T10:57:00Z	1	male	GSM3019587	RGv9	Cultured Cells				Plasmodium knowlesi															RingStage
SRR6761391	RNA-Seq	202	6947540126	PRJNA435509	SAMN08580601	2695031536	GEO	public	fastq,run.zq,sra	gs,ncbi,s3	gs.us-east1,ncbi.public,s3.us-east-1	SRX3733703	Illumina HiSeq 3000	PAIRED	cDNA	TRANSCRIPTOMIC	Plasmodium knowlesi	ILLUMINA	2019-03-27T00:00:00Z	GSM3019588	SRP189666	2018-02-22T11:14:00Z	1	male	GSM3019588	ROc14	Cultured Cells				Plasmodium knowlesi															RingStage
SRR6761392	RNA-Seq	202	6873836386	PRJNA435509	SAMN08580601	2633795017	GEO	public	fastq,run.zq,sra	gs,ncbi,s3	gs.us-east1,ncbi.public,s3.us-east-1	SRX3733703	Illumina HiSeq 3000	PAIRED	cDNA	TRANSCRIPTOMIC	Plasmodium knowlesi	ILLUMINA	2019-03-27T00:00:00Z	GSM3019588	SRP189666	2018-02-22T11:22:00Z	1	male	GSM3019588	ROc14	Cultured Cells				Plasmodium knowlesi															RingStage
SRR6761393	RNA-Seq	202	6723317904	PRJNA435509	SAMN08580601	2632936331	GEO	public	fastq,run.zq,sra	gs,ncbi,s3	gs.us-east1,ncbi.public,s3.us-east-1	SRX3733703	Illumina HiSeq 3000	PAIRED	cDNA	TRANSCRIPTOMIC	Plasmodium knowlesi	ILLUMINA	2019-03-27T00:00:00Z	GSM3019588	SRP189666	2018-02-22T11:17:00Z	1	male	GSM3019588	ROc14	Cultured Cells				Plasmodium knowlesi															RingStage
SRR6761394	RNA-Seq	202	1629910528	PRJNA435509	SAMN08580601	637339900	GEO	public	fastq,run.zq,sra	gs,ncbi,s3	gs.us-east1,ncbi.public,s3.us-east-1	SRX3733703	Illumina HiSeq 3000	PAIRED	cDNA	TRANSCRIPTOMIC	Plasmodium knowlesi	ILLUMINA	2019-03-27T00:00:00Z	GSM3019588	SRP189666	2018-02-22T10:55:00Z	1	male	GSM3019588	ROc14	Cultured Cells				Plasmodium knowlesi															RingStage
SRR6761395	RNA-Seq	202	5956830116	PRJNA435509	SAMN08580600	2286664941	GEO	public	fastq,run.zq,sra	gs,ncbi,s3	gs.us-east1,ncbi.public,s3.us-east-1	SRX3733704	Illumina HiSeq 3000	PAIRED	cDNA	TRANSCRIPTOMIC	Plasmodium knowlesi	ILLUMINA	2019-03-27T00:00:00Z	GSM3019589	SRP189666	2018-02-22T11:19:00Z	1	male	GSM3019589	RDv7	Cultured Cells				Plasmodium knowlesi															RingStage
SRR6761396	RNA-Seq	202	5875086574	PRJNA435509	SAMN08580600	2223547710	GEO	public	fastq,run.zq,sra	gs,ncbi,s3	gs.us-east1,ncbi.public,s3.us-east-1	SRX3733704	Illumina HiSeq 3000	PAIRED	cDNA	TRANSCRIPTOMIC	Plasmodium knowlesi	ILLUMINA	2019-03-27T00:00:00Z	GSM3019589	SRP189666	2018-02-22T11:35:00Z	1	male	GSM3019589	RDv7	Cultured Cells				Plasmodium knowlesi															RingStage
SRR6761397	RNA-Seq	202	5902676542	PRJNA435509	SAMN08580600	2287966801	GEO	public	fastq,run.zq,sra	gs,ncbi,s3	gs.us-east1,ncbi.public,s3.us-east-1	SRX3733704	Illumina HiSeq 3000	PAIRED	cDNA	TRANSCRIPTOMIC	Plasmodium knowlesi	ILLUMINA	2019-03-27T00:00:00Z	GSM3019589	SRP189666	2018-02-22T11:07:00Z	1	male	GSM3019589	RDv7	Cultured Cells				Plasmodium knowlesi															RingStage
SRR6761398	RNA-Seq	202	1414061408	PRJNA435509	SAMN08580600	541810404	GEO	public	fastq,run.zq,sra	gs,ncbi,s3	gs.us-east1,ncbi.public,s3.us-east-1	SRX3733704	Illumina HiSeq 3000	PAIRED	cDNA	TRANSCRIPTOMIC	Plasmodium knowlesi	ILLUMINA	2019-03-27T00:00:00Z	GSM3019589	SRP189666	2018-02-22T10:55:00Z	1	male	GSM3019589	RDv7	Cultured Cells				Plasmodium knowlesi															RingStage
SRR6761399	RNA-Seq	202	7653434984	PRJNA435509	SAMN08580599	2956738341	GEO	public	fastq,run.zq,sra	gs,ncbi,s3	gs.us-east1,ncbi.public,s3.us-east-1	SRX3733705	Illumina HiSeq 3000	PAIRED	cDNA	TRANSCRIPTOMIC	Plasmodium knowlesi	ILLUMINA	2019-03-27T00:00:00Z	GSM3019590	SRP189666	2018-02-22T11:13:00Z	1	male	GSM3019590	NHPX	Cultured Cells				Plasmodium knowlesi															RingStage
SRR6761400	RNA-Seq	202	7586236654	PRJNA435509	SAMN08580599	2887437093	GEO	public	fastq,run.zq,sra	gs,ncbi,s3	gs.us-east1,ncbi.public,s3.us-east-1	SRX3733705	Illumina HiSeq 3000	PAIRED	cDNA	TRANSCRIPTOMIC	Plasmodium knowlesi	ILLUMINA	2019-03-27T00:00:00Z	GSM3019590	SRP189666	2018-02-22T11:32:00Z	1	male	GSM3019590	NHPX	Cultured Cells				Plasmodium knowlesi															RingStage
SRR6761401	RNA-Seq	202	7573164830	PRJNA435509	SAMN08580599	2942662817	GEO	public	fastq,run.zq,sra	gs,ncbi,s3	gs.us-east1,ncbi.public,s3.us-east-1	SRX3733705	Illumina HiSeq 3000	PAIRED	cDNA	TRANSCRIPTOMIC	Plasmodium knowlesi	ILLUMINA	2019-03-27T00:00:00Z	GSM3019590	SRP189666	2018-02-22T11:19:00Z	1	male	GSM3019590	NHPX	Cultured Cells				Plasmodium knowlesi															RingStage
SRR6761402	RNA-Seq	202	1833713782	PRJNA435509	SAMN08580599	710862504	GEO	public	fastq,run.zq,sra	gs,ncbi,s3	gs.us-east1,ncbi.public,s3.us-east-1	SRX3733705	Illumina HiSeq 3000	PAIRED	cDNA	TRANSCRIPTOMIC	Plasmodium knowlesi	ILLUMINA	2019-03-27T00:00:00Z	GSM3019590	SRP189666	2018-02-22T10:58:00Z	1	male	GSM3019590	NHPX	Cultured Cells				Plasmodium knowlesi															RingStage
SRR6761403	RNA-Seq	202	7938988244	PRJNA435509	SAMN08580598	3099414216	GEO	public	fastq,run.zq,sra	gs,ncbi,s3	gs.us-east1,ncbi.public,s3.us-east-1	SRX3733706	Illumina HiSeq 3000	PAIRED	cDNA	TRANSCRIPTOMIC	Plasmodium knowlesi	ILLUMINA	2019-03-27T00:00:00Z	GSM3019591	SRP189666	2018-02-22T11:15:00Z	1	male	GSM3019591	ROs9	Cultured Cells				Plasmodium knowlesi															RingStage
SRR6761404	RNA-Seq	202	7771574078	PRJNA435509	SAMN08580598	2987441351	GEO	public	fastq,run.zq,sra	gs,ncbi,s3	gs.us-east1,ncbi.public,s3.us-east-1	SRX3733706	Illumina HiSeq 3000	PAIRED	cDNA	TRANSCRIPTOMIC	Plasmodium knowlesi	ILLUMINA	2019-03-27T00:00:00Z	GSM3019591	SRP189666	2018-02-22T11:37:00Z	1	male	GSM3019591	ROs9	Cultured Cells				Plasmodium knowlesi															RingStage
SRR6761405	RNA-Seq	202	7834400926	PRJNA435509	SAMN08580598	3074492375	GEO	public	fastq,run.zq,sra	gs,ncbi,s3	gs.us-east1,ncbi.public,s3.us-east-1	SRX3733706	Illumina HiSeq 3000	PAIRED	cDNA	TRANSCRIPTOMIC	Plasmodium knowlesi	ILLUMINA	2019-03-27T00:00:00Z	GSM3019591	SRP189666	2018-02-22T11:21:00Z	1	male	GSM3019591	ROs9	Cultured Cells				Plasmodium knowlesi															RingStage
SRR6761406	RNA-Seq	202	1903410246	PRJNA435509	SAMN08580598	744583902	GEO	public	fastq,run.zq,sra	gs,ncbi,s3	gs.us-east1,ncbi.public,s3.us-east-1	SRX3733706	Illumina HiSeq 3000	PAIRED	cDNA	TRANSCRIPTOMIC	Plasmodium knowlesi	ILLUMINA	2019-03-27T00:00:00Z	GSM3019591	SRP189666	2018-02-22T10:56:00Z	1	male	GSM3019591	ROs9	Cultured Cells				Plasmodium knowlesi															RingStage
SRR6761407	RNA-Seq	202	8287194026	PRJNA435509	SAMN08580617	3251113490	GEO	public	fastq,run.zq,sra	gs,ncbi,s3	gs.us-east1,ncbi.public,s3.us-east-1	SRX3733707	Illumina HiSeq 3000	PAIRED	cDNA	TRANSCRIPTOMIC	Plasmodium knowlesi	ILLUMINA	2019-03-27T00:00:00Z	GSM3019592	SRP189666	2018-02-22T11:16:00Z	1	male	GSM3019592	RTf8	Cultured Cells				Plasmodium knowlesi															RingStage
SRR6761408	RNA-Seq	202	8228418490	PRJNA435509	SAMN08580617	3181212996	GEO	public	fastq,run.zq,sra	gs,ncbi,s3	gs.us-east1,ncbi.public,s3.us-east-1	SRX3733707	Illumina HiSeq 3000	PAIRED	cDNA	TRANSCRIPTOMIC	Plasmodium knowlesi	ILLUMINA	2019-03-27T00:00:00Z	GSM3019592	SRP189666	2018-02-22T11:15:00Z	1	male	GSM3019592	RTf8	Cultured Cells				Plasmodium knowlesi															RingStage
SRR6761409	RNA-Seq	202	8095741860	PRJNA435509	SAMN08580617	3194372005	GEO	public	fastq,run.zq,sra	gs,ncbi,s3	gs.us-east1,ncbi.public,s3.us-east-1	SRX3733707	Illumina HiSeq 3000	PAIRED	cDNA	TRANSCRIPTOMIC	Plasmodium knowlesi	ILLUMINA	2019-03-27T00:00:00Z	GSM3019592	SRP189666	2018-02-22T11:14:00Z	1	male	GSM3019592	RTf8	Cultured Cells				Plasmodium knowlesi															RingStage
SRR6761410	RNA-Seq	202	2073305578	PRJNA435509	SAMN08580617	817820525	GEO	public	fastq,run.zq,sra	gs,ncbi,s3	gs.us-east1,ncbi.public,s3.us-east-1	SRX3733707	Illumina HiSeq 3000	PAIRED	cDNA	TRANSCRIPTOMIC	Plasmodium knowlesi	ILLUMINA	2019-03-27T00:00:00Z	GSM3019592	SRP189666	2018-02-22T10:58:00Z	1	male	GSM3019592	RTf8	Cultured Cells				Plasmodium knowlesi															RingStage
SRR6761411	RNA-Seq	202	9429570888	PRJNA435509	SAMN08580597	3719413649	GEO	public	fastq,run.zq,sra	gs,ncbi,s3	gs.us-east1,ncbi.public,s3.us-east-1	SRX3733708	Illumina HiSeq 3000	PAIRED	cDNA	TRANSCRIPTOMIC	Plasmodium knowlesi	ILLUMINA	2019-03-27T00:00:00Z	GSM3019593	SRP189666	2018-02-22T11:38:00Z	1	male	GSM3019593	RYl8	Cultured Cells				Plasmodium knowlesi															RingStage
SRR6761412	RNA-Seq	202	9340319612	PRJNA435509	SAMN08580597	3616818070	GEO	public	fastq,run.zq,sra	gs,ncbi,s3	gs.us-east1,ncbi.public,s3.us-east-1	SRX3733708	Illumina HiSeq 3000	PAIRED	cDNA	TRANSCRIPTOMIC	Plasmodium knowlesi	ILLUMINA	2019-03-27T00:00:00Z	GSM3019593	SRP189666	2018-02-22T11:23:00Z	1	male	GSM3019593	RYl8	Cultured Cells				Plasmodium knowlesi															RingStage
SRR6761413	RNA-Seq	202	9197178574	PRJNA435509	SAMN08580597	3639935979	GEO	public	fastq,run.zq,sra	gs,ncbi,s3	gs.us-east1,ncbi.public,s3.us-east-1	SRX3733708	Illumina HiSeq 3000	PAIRED	cDNA	TRANSCRIPTOMIC	Plasmodium knowlesi	ILLUMINA	2019-03-27T00:00:00Z	GSM3019593	SRP189666	2018-02-22T11:22:00Z	1	male	GSM3019593	RYl8	Cultured Cells				Plasmodium knowlesi															RingStage
SRR6761414	RNA-Seq	202	2271629986	PRJNA435509	SAMN08580597	893040323	GEO	public	fastq,run.zq,sra	gs,ncbi,s3	gs.us-east1,ncbi.public,s3.us-east-1	SRX3733708	Illumina HiSeq 3000	PAIRED	cDNA	TRANSCRIPTOMIC	Plasmodium knowlesi	ILLUMINA	2019-03-27T00:00:00Z	GSM3019593	SRP189666	2018-02-22T10:59:00Z	1	male	GSM3019593	RYl8	Cultured Cells				Plasmodium knowlesi															RingStage
DRR343853	RNA-Seq	127	1195535542	PRJDB12907	SAMD00440655	619050550	NAGASAKI	public	sra,run.zq	gs,s3,ncbi	ncbi.public,gs.us-east1,s3.us-east-1	DRX332809	Illumina HiSeq 2500	PAIRED	Oligo-dT	TRANSCRIPTOMIC	Plasmodium knowlesi strain H	ILLUMINA	2022-01-30T00:00:00Z	SAMD00440655	DRP008121	2022-01-30T10:55:00Z	1				Cultured Cells			exp-1_6th pan 4h																	ATCC:30158	H
DRR343854	RNA-Seq	127	1445458564	PRJDB12907	SAMD00440656	752104916	NAGASAKI	public	sra,run.zq	s3,ncbi,gs	ncbi.public,s3.us-east-1,gs.us-east1	DRX332810	Illumina HiSeq 2500	PAIRED	Oligo-dT	TRANSCRIPTOMIC	Plasmodium knowlesi strain H	ILLUMINA	2022-01-30T00:00:00Z	SAMD00440656	DRP008121	2022-01-30T10:55:00Z	1				Cultured Cells			exp-1_6th pan 8h																	ATCC:30158	H
DRR343855	RNA-Seq	127	987382096	PRJDB12907	SAMD00440657	510243627	NAGASAKI	public	run.zq,sra	ncbi,s3,gs	s3.us-east-1,gs.us-east1,ncbi.public	DRX332811	Illumina HiSeq 2500	PAIRED	Oligo-dT	TRANSCRIPTOMIC	Plasmodium knowlesi strain H	ILLUMINA	2022-01-30T00:00:00Z	SAMD00440657	DRP008121	2022-01-30T10:55:00Z	1				Cultured Cells			exp-1_6th pan 24h																	ATCC:30158	H
DRR343856	RNA-Seq	126	1375325200	PRJDB12907	SAMD00440658	708549980	NAGASAKI	public	sra,run.zq	gs,s3,ncbi	s3.us-east-1,ncbi.public,gs.us-east1	DRX332812	Illumina HiSeq 2500	PAIRED	Oligo-dT	TRANSCRIPTOMIC	Plasmodium knowlesi strain H	ILLUMINA	2022-01-30T00:00:00Z	SAMD00440658	DRP008121	2022-01-30T10:55:00Z	1				Cultured Cells			exp-1_8th pan 4h																	ATCC:30158	H
DRR343858	RNA-Seq	125	1238364515	PRJDB12907	SAMD00440660	640174547	NAGASAKI	public	sra,run.zq	gs,s3,ncbi	gs.us-east1,s3.us-east-1,ncbi.public	DRX332814	Illumina HiSeq 2500	PAIRED	Oligo-dT	TRANSCRIPTOMIC	Plasmodium knowlesi strain H	ILLUMINA	2022-01-30T00:00:00Z	SAMD00440660	DRP008121	2022-01-30T10:55:00Z	1				Cultured Cells			exp-1_8th pan 24h																	ATCC:30158	H
DRR343859	RNA-Seq	126	1514130180	PRJDB12907	SAMD00440661	781586567	NAGASAKI	public	run.zq,sra	gs,ncbi,s3	gs.us-east1,ncbi.public,s3.us-east-1	DRX332815	Illumina HiSeq 2500	PAIRED	Oligo-dT	TRANSCRIPTOMIC	Plasmodium knowlesi strain H	ILLUMINA	2022-01-30T00:00:00Z	SAMD00440661	DRP008121	2022-01-30T10:55:00Z	1				Cultured Cells			exp-1_pre-1 4h																	ATCC:30158	H
DRR343861	RNA-Seq	125	1249401128	PRJDB12907	SAMD00440663	645295901	NAGASAKI	public	sra,run.zq	ncbi,s3,gs	gs.us-east1,s3.us-east-1,ncbi.public	DRX332817	Illumina HiSeq 2500	PAIRED	Oligo-dT	TRANSCRIPTOMIC	Plasmodium knowlesi strain H	ILLUMINA	2022-01-30T00:00:00Z	SAMD00440663	DRP008121	2022-01-30T10:54:00Z	1				Cultured Cells			exp-1_pre-1 24h																	ATCC:30158	H
DRR343864	RNA-Seq	126	1297214653	PRJDB12907	SAMD00440666	673370996	NAGASAKI	public	sra,run.zq	s3,ncbi,gs	s3.us-east-1,ncbi.public,gs.us-east1	DRX332820	Illumina HiSeq 2500	PAIRED	Oligo-dT	TRANSCRIPTOMIC	Plasmodium knowlesi strain H	ILLUMINA	2022-01-30T00:00:00Z	SAMD00440666	DRP008121	2022-01-30T10:55:00Z	1				Cultured Cells			exp-1_pre-2 24h																	ATCC:30158	H
DRR343865	RNA-Seq	300	8882273700	PRJDB12907	SAMD00440667	2905108189	NAGASAKI	public	sra,run.zq	ncbi,s3,gs	s3.us-east-1,gs.us-east1,ncbi.public	DRX332821	Illumina NovaSeq 6000	PAIRED	Oligo-dT	TRANSCRIPTOMIC	Plasmodium knowlesi strain H	ILLUMINA	2022-01-30T00:00:00Z	SAMD00440667	DRP008121	2022-01-30T10:58:00Z	1				Cultured Cells			exp-2_pre-3 4h																	ATCC:30158	H
DRR343866	RNA-Seq	300	9232209300	PRJDB12907	SAMD00440668	3050687712	NAGASAKI	public	sra,run.zq	s3,gs,ncbi	ncbi.public,s3.us-east-1,gs.us-east1	DRX332822	Illumina NovaSeq 6000	PAIRED	Oligo-dT	TRANSCRIPTOMIC	Plasmodium knowlesi strain H	ILLUMINA	2022-01-30T00:00:00Z	SAMD00440668	DRP008121	2022-01-30T10:55:00Z	1				Cultured Cells			exp-2_pre-3 8h																	ATCC:30158	H
DRR343867	RNA-Seq	300	9357058200	PRJDB12907	SAMD00440669	3062253789	NAGASAKI	public	sra,run.zq	gs,ncbi,s3	gs.us-east1,ncbi.public,s3.us-east-1	DRX332823	Illumina NovaSeq 6000	PAIRED	Oligo-dT	TRANSCRIPTOMIC	Plasmodium knowlesi strain H	ILLUMINA	2022-01-30T00:00:00Z	SAMD00440669	DRP008121	2022-01-30T10:56:00Z	1				Cultured Cells			exp-2_pre-3 24h																	ATCC:30158	H
DRR343869	RNA-Seq	300	6951406500	PRJDB12907	SAMD00440671	2281593641	NAGASAKI	public	run.zq,sra	gs,s3,ncbi	ncbi.public,gs.us-east1,s3.us-east-1	DRX332825	Illumina NovaSeq 6000	PAIRED	Oligo-dT	TRANSCRIPTOMIC	Plasmodium knowlesi strain H	ILLUMINA	2022-01-30T00:00:00Z	SAMD00440671	DRP008121	2022-01-30T10:54:00Z	1				Cultured Cells			exp-2_well-1 8h																	ATCC:30158	H
DRR343870	RNA-Seq	300	6679410000	PRJDB12907	SAMD00440672	2169983950	NAGASAKI	public	run.zq,sra	ncbi,gs,s3	s3.us-east-1,gs.us-east1,ncbi.public	DRX332826	Illumina NovaSeq 6000	PAIRED	Oligo-dT	TRANSCRIPTOMIC	Plasmodium knowlesi strain H	ILLUMINA	2022-01-30T00:00:00Z	SAMD00440672	DRP008121	2022-01-30T10:54:00Z	1				Cultured Cells			exp-2_well-1 24h																	ATCC:30158	H
DRR343872	RNA-Seq	300	6719470200	PRJDB12907	SAMD00440674	2208713495	NAGASAKI	public	run.zq,sra	s3,gs,ncbi	ncbi.public,gs.us-east1,s3.us-east-1	DRX332828	Illumina NovaSeq 6000	PAIRED	Oligo-dT	TRANSCRIPTOMIC	Plasmodium knowlesi strain H	ILLUMINA	2022-01-30T00:00:00Z	SAMD00440674	DRP008121	2022-01-30T10:54:00Z	1				Cultured Cells			exp-2_well-2 8h																	ATCC:30158	H
DRR343873	RNA-Seq	300	8168717400	PRJDB12907	SAMD00440675	2677397115	NAGASAKI	public	sra,run.zq	gs,ncbi,s3	gs.us-east1,s3.us-east-1,ncbi.public	DRX332829	Illumina NovaSeq 6000	PAIRED	Oligo-dT	TRANSCRIPTOMIC	Plasmodium knowlesi strain H	ILLUMINA	2022-01-30T00:00:00Z	SAMD00440675	DRP008121	2022-01-30T10:54:00Z	1				Cultured Cells			exp-2_well-2 24h																	ATCC:30158	H
DRR343857	RNA-Seq	127	1056694515	PRJDB12907	SAMD00440659	544382217	NAGASAKI	public	sra,run.zq	gs,s3,ncbi	s3.us-east-1,gs.us-east1,ncbi.public	DRX332813	Illumina HiSeq 2500	PAIRED	Oligo-dT	TRANSCRIPTOMIC	Plasmodium knowlesi strain H	ILLUMINA	2022-01-30T00:00:00Z	SAMD00440659	DRP008121	2022-01-30T10:53:00Z	1				Cultured Cells			exp-1_8th pan 8h																	ATCC:30158	H
DRR343863	RNA-Seq	127	1134956234	PRJDB12907	SAMD00440665	584898761	NAGASAKI	public	sra,run.zq	gs,s3,ncbi	ncbi.public,gs.us-east1,s3.us-east-1	DRX332819	Illumina HiSeq 2500	PAIRED	Oligo-dT	TRANSCRIPTOMIC	Plasmodium knowlesi strain H	ILLUMINA	2022-01-30T00:00:00Z	SAMD00440665	DRP008121	2022-01-30T10:55:00Z	1				Cultured Cells			exp-1_pre-2 8h																	ATCC:30158	H
DRR343868	RNA-Seq	300	11457156000	PRJDB12907	SAMD00440670	3743309247	NAGASAKI	public	run.zq,sra	s3,gs,ncbi	s3.us-east-1,gs.us-east1,ncbi.public	DRX332824	Illumina NovaSeq 6000	PAIRED	Oligo-dT	TRANSCRIPTOMIC	Plasmodium knowlesi strain H	ILLUMINA	2022-01-30T00:00:00Z	SAMD00440670	DRP008121	2022-01-30T10:57:00Z	1				Cultured Cells			exp-2_well-1 4h																	ATCC:30158	H
DRR343871	RNA-Seq	300	7638588600	PRJDB12907	SAMD00440673	2496413997	NAGASAKI	public	run.zq,sra	gs,ncbi,s3	ncbi.public,s3.us-east-1,gs.us-east1	DRX332827	Illumina NovaSeq 6000	PAIRED	Oligo-dT	TRANSCRIPTOMIC	Plasmodium knowlesi strain H	ILLUMINA	2022-01-30T00:00:00Z	SAMD00440673	DRP008121	2022-01-30T10:56:00Z	1				Cultured Cells			exp-2_well-2 4h																	ATCC:30158	H
SRR8708533	RNA-Seq	202	1099008876	PRJNA526495	SAMN11099913	502864001	GEO	public	fastq,run.zq,sra	gs,ncbi,s3	gs.us-east1,ncbi.public,s3.us-east-1	SRX5503946	Illumina HiSeq 3000	PAIRED	cDNA	TRANSCRIPTOMIC	Plasmodium knowlesi	ILLUMINA	2019-03-27T00:00:00Z	GSM3665060	SRP188112	2019-03-11T18:14:00Z	1	male	GSM3665060	11C131	Bone Marrow - Macaque	Bone Marrow
SRR8708534	RNA-Seq	202	1106608116	PRJNA526495	SAMN11099913	505970768	GEO	public	fastq,run.zq,sra	gs,ncbi,s3	gs.us-east1,ncbi.public,s3.us-east-1	SRX5503946	Illumina HiSeq 3000	PAIRED	cDNA	TRANSCRIPTOMIC	Plasmodium knowlesi	ILLUMINA	2019-03-27T00:00:00Z	GSM3665060	SRP188112	2019-03-11T18:14:00Z	1	male	GSM3665060	11C131	Bone Marrow - Macaque	Bone Marrow
SRR8708535	RNA-Seq	202	1096321872	PRJNA526495	SAMN11099913	500129128	GEO	public	fastq,run.zq,sra	gs,ncbi,s3	gs.us-east1,ncbi.public,s3.us-east-1	SRX5503946	Illumina HiSeq 3000	PAIRED	cDNA	TRANSCRIPTOMIC	Plasmodium knowlesi	ILLUMINA	2019-03-27T00:00:00Z	GSM3665060	SRP188112	2019-03-11T18:15:00Z	1	male	GSM3665060	11C131	Bone Marrow - Macaque	Bone Marrow
SRR8708537	RNA-Seq	202	1528520870	PRJNA526495	SAMN11099912	678490521	GEO	public	fastq,run.zq,sra	gs,ncbi,s3	gs.us-east1,ncbi.public,s3.us-east-1	SRX5503947	Illumina HiSeq 3000	PAIRED	cDNA	TRANSCRIPTOMIC	Plasmodium knowlesi	ILLUMINA	2019-03-27T00:00:00Z	GSM3665061	SRP188112	2019-03-11T18:15:00Z	1	male	GSM3665061	12C136	Bone Marrow - Macaque	Bone Marrow
SRR8708538	RNA-Seq	202	1506351572	PRJNA526495	SAMN11099912	673990645	GEO	public	fastq,run.zq,sra	gs,ncbi,s3	gs.us-east1,ncbi.public,s3.us-east-1	SRX5503947	Illumina HiSeq 3000	PAIRED	cDNA	TRANSCRIPTOMIC	Plasmodium knowlesi	ILLUMINA	2019-03-27T00:00:00Z	GSM3665061	SRP188112	2019-03-11T18:16:00Z	1	male	GSM3665061	12C136	Bone Marrow - Macaque	Bone Marrow
SRR8708539	RNA-Seq	202	1527616314	PRJNA526495	SAMN11099912	682725247	GEO	public	fastq,run.zq,sra	gs,ncbi,s3	gs.us-east1,ncbi.public,s3.us-east-1	SRX5503947	Illumina HiSeq 3000	PAIRED	cDNA	TRANSCRIPTOMIC	Plasmodium knowlesi	ILLUMINA	2019-03-27T00:00:00Z	GSM3665061	SRP188112	2019-03-11T18:15:00Z	1	male	GSM3665061	12C136	Bone Marrow - Macaque	Bone Marrow
SRR8708540	RNA-Seq	202	1551522004	PRJNA526495	SAMN11099912	693278204	GEO	public	fastq,run.zq,sra	gs,ncbi,s3	gs.us-east1,ncbi.public,s3.us-east-1	SRX5503947	Illumina HiSeq 3000	PAIRED	cDNA	TRANSCRIPTOMIC	Plasmodium knowlesi	ILLUMINA	2019-03-27T00:00:00Z	GSM3665061	SRP188112	2019-03-11T18:16:00Z	1	male	GSM3665061	12C136	Bone Marrow - Macaque	Bone Marrow
SRR8708541	RNA-Seq	202	1567728262	PRJNA526495	SAMN11099912	704163079	GEO	public	fastq,run.zq,sra	gs,ncbi,s3	gs.us-east1,ncbi.public,s3.us-east-1	SRX5503947	Illumina HiSeq 3000	PAIRED	cDNA	TRANSCRIPTOMIC	Plasmodium knowlesi	ILLUMINA	2019-03-27T00:00:00Z	GSM3665061	SRP188112	2019-03-11T18:16:00Z	1	male	GSM3665061	12C136	Bone Marrow - Macaque	Bone Marrow
SRR8708542	RNA-Seq	202	1572741700	PRJNA526495	SAMN11099912	707213580	GEO	public	fastq,run.zq,sra	gs,ncbi,s3	gs.us-east1,ncbi.public,s3.us-east-1	SRX5503947	Illumina HiSeq 3000	PAIRED	cDNA	TRANSCRIPTOMIC	Plasmodium knowlesi	ILLUMINA	2019-03-27T00:00:00Z	GSM3665061	SRP188112	2019-03-11T18:15:00Z	1	male	GSM3665061	12C136	Bone Marrow - Macaque	Bone Marrow
SRR8708543	RNA-Seq	202	1567299012	PRJNA526495	SAMN11099912	700230745	GEO	public	fastq,run.zq,sra	gs,ncbi,s3	gs.us-east1,ncbi.public,s3.us-east-1	SRX5503947	Illumina HiSeq 3000	PAIRED	cDNA	TRANSCRIPTOMIC	Plasmodium knowlesi	ILLUMINA	2019-03-27T00:00:00Z	GSM3665061	SRP188112	2019-03-11T18:15:00Z	1	male	GSM3665061	12C136	Bone Marrow - Macaque	Bone Marrow
SRR8708544	RNA-Seq	202	1530053242	PRJNA526495	SAMN11099912	682501552	GEO	public	fastq,run.zq,sra	gs,ncbi,s3	gs.us-east1,ncbi.public,s3.us-east-1	SRX5503947	Illumina HiSeq 3000	PAIRED	cDNA	TRANSCRIPTOMIC	Plasmodium knowlesi	ILLUMINA	2019-03-27T00:00:00Z	GSM3665061	SRP188112	2019-03-11T18:15:00Z	1	male	GSM3665061	12C136	Bone Marrow - Macaque	Bone Marrow
SRR8708545	RNA-Seq	202	1323374114	PRJNA526495	SAMN11099911	586407620	GEO	public	fastq,run.zq,sra	gs,ncbi,s3	gs.us-east1,ncbi.public,s3.us-east-1	SRX5503948	Illumina HiSeq 3000	PAIRED	cDNA	TRANSCRIPTOMIC	Plasmodium knowlesi	ILLUMINA	2019-03-27T00:00:00Z	GSM3665062	SRP188112	2019-03-11T18:15:00Z	1	male	GSM3665062	12C53	Bone Marrow - Macaque	Bone Marrow
SRR8708546	RNA-Seq	202	1313189678	PRJNA526495	SAMN11099911	586951314	GEO	public	fastq,run.zq,sra	gs,ncbi,s3	gs.us-east1,ncbi.public,s3.us-east-1	SRX5503948	Illumina HiSeq 3000	PAIRED	cDNA	TRANSCRIPTOMIC	Plasmodium knowlesi	ILLUMINA	2019-03-27T00:00:00Z	GSM3665062	SRP188112	2019-03-11T18:15:00Z	1	male	GSM3665062	12C53	Bone Marrow - Macaque	Bone Marrow
SRR8708547	RNA-Seq	202	1326287156	PRJNA526495	SAMN11099911	591636002	GEO	public	fastq,run.zq,sra	gs,ncbi,s3	gs.us-east1,ncbi.public,s3.us-east-1	SRX5503948	Illumina HiSeq 3000	PAIRED	cDNA	TRANSCRIPTOMIC	Plasmodium knowlesi	ILLUMINA	2019-03-27T00:00:00Z	GSM3665062	SRP188112	2019-03-11T18:15:00Z	1	male	GSM3665062	12C53	Bone Marrow - Macaque	Bone Marrow
SRR8708548	RNA-Seq	202	1338727730	PRJNA526495	SAMN11099911	596644013	GEO	public	fastq,run.zq,sra	gs,ncbi,s3	gs.us-east1,ncbi.public,s3.us-east-1	SRX5503948	Illumina HiSeq 3000	PAIRED	cDNA	TRANSCRIPTOMIC	Plasmodium knowlesi	ILLUMINA	2019-03-27T00:00:00Z	GSM3665062	SRP188112	2019-03-11T18:15:00Z	1	male	GSM3665062	12C53	Bone Marrow - Macaque	Bone Marrow
SRR8708549	RNA-Seq	202	1347724608	PRJNA526495	SAMN11099911	603429637	GEO	public	fastq,run.zq,sra	gs,ncbi,s3	gs.us-east1,ncbi.public,s3.us-east-1	SRX5503948	Illumina HiSeq 3000	PAIRED	cDNA	TRANSCRIPTOMIC	Plasmodium knowlesi	ILLUMINA	2019-03-27T00:00:00Z	GSM3665062	SRP188112	2019-03-11T18:15:00Z	1	male	GSM3665062	12C53	Bone Marrow - Macaque	Bone Marrow
SRR8708550	RNA-Seq	202	1348870554	PRJNA526495	SAMN11099911	604258465	GEO	public	fastq,run.zq,sra	gs,ncbi,s3	gs.us-east1,ncbi.public,s3.us-east-1	SRX5503948	Illumina HiSeq 3000	PAIRED	cDNA	TRANSCRIPTOMIC	Plasmodium knowlesi	ILLUMINA	2019-03-27T00:00:00Z	GSM3665062	SRP188112	2019-03-11T18:15:00Z	1	male	GSM3665062	12C53	Bone Marrow - Macaque	Bone Marrow
SRR8708551	RNA-Seq	202	1349010540	PRJNA526495	SAMN11099911	600583103	GEO	public	fastq,run.zq,sra	gs,ncbi,s3	gs.us-east1,ncbi.public,s3.us-east-1	SRX5503948	Illumina HiSeq 3000	PAIRED	cDNA	TRANSCRIPTOMIC	Plasmodium knowlesi	ILLUMINA	2019-03-27T00:00:00Z	GSM3665062	SRP188112	2019-03-11T18:15:00Z	1	male	GSM3665062	12C53	Bone Marrow - Macaque	Bone Marrow
SRR8708552	RNA-Seq	202	1314899608	PRJNA526495	SAMN11099911	584555776	GEO	public	fastq,run.zq,sra	gs,ncbi,s3	gs.us-east1,ncbi.public,s3.us-east-1	SRX5503948	Illumina HiSeq 3000	PAIRED	cDNA	TRANSCRIPTOMIC	Plasmodium knowlesi	ILLUMINA	2019-03-27T00:00:00Z	GSM3665062	SRP188112	2019-03-11T18:15:00Z	1	male	GSM3665062	12C53	Bone Marrow - Macaque	Bone Marrow
SRR8708553	RNA-Seq	202	1413438036	PRJNA526495	SAMN11099910	641773689	GEO	public	fastq,run.zq,sra	gs,ncbi,s3	gs.us-east1,ncbi.public,s3.us-east-1	SRX5503949	Illumina HiSeq 3000	PAIRED	cDNA	TRANSCRIPTOMIC	Plasmodium knowlesi	ILLUMINA	2019-03-27T00:00:00Z	GSM3665063	SRP188112	2019-03-11T18:15:00Z	1	male	GSM3665063	12C44	Bone Marrow - Macaque	Bone Marrow
SRR8708554	RNA-Seq	202	1398069472	PRJNA526495	SAMN11099910	642844488	GEO	public	fastq,run.zq,sra	gs,ncbi,s3	gs.us-east1,ncbi.public,s3.us-east-1	SRX5503949	Illumina HiSeq 3000	PAIRED	cDNA	TRANSCRIPTOMIC	Plasmodium knowlesi	ILLUMINA	2019-03-27T00:00:00Z	GSM3665063	SRP188112	2019-03-11T18:15:00Z	1	male	GSM3665063	12C44	Bone Marrow - Macaque	Bone Marrow
SRR8708555	RNA-Seq	202	1418346030	PRJNA526495	SAMN11099910	654744553	GEO	public	fastq,run.zq,sra	gs,ncbi,s3	gs.us-east1,ncbi.public,s3.us-east-1	SRX5503949	Illumina HiSeq 3000	PAIRED	cDNA	TRANSCRIPTOMIC	Plasmodium knowlesi	ILLUMINA	2019-03-27T00:00:00Z	GSM3665063	SRP188112	2019-03-11T18:16:00Z	1	male	GSM3665063	12C44	Bone Marrow - Macaque	Bone Marrow
SRR8708556	RNA-Seq	202	1436496538	PRJNA526495	SAMN11099910	660593568	GEO	public	fastq,run.zq,sra	gs,ncbi,s3	gs.us-east1,ncbi.public,s3.us-east-1	SRX5503949	Illumina HiSeq 3000	PAIRED	cDNA	TRANSCRIPTOMIC	Plasmodium knowlesi	ILLUMINA	2019-03-27T00:00:00Z	GSM3665063	SRP188112	2019-03-11T18:16:00Z	1	male	GSM3665063	12C44	Bone Marrow - Macaque	Bone Marrow
SRR8708557	RNA-Seq	202	1453926714	PRJNA526495	SAMN11099910	674347014	GEO	public	fastq,run.zq,sra	gs,ncbi,s3	gs.us-east1,ncbi.public,s3.us-east-1	SRX5503949	Illumina HiSeq 3000	PAIRED	cDNA	TRANSCRIPTOMIC	Plasmodium knowlesi	ILLUMINA	2019-03-27T00:00:00Z	GSM3665063	SRP188112	2019-03-11T18:17:00Z	1	male	GSM3665063	12C44	Bone Marrow - Macaque	Bone Marrow
SRR8708558	RNA-Seq	202	1459373644	PRJNA526495	SAMN11099910	680738303	GEO	public	fastq,run.zq,sra	gs,ncbi,s3	gs.us-east1,ncbi.public,s3.us-east-1	SRX5503949	Illumina HiSeq 3000	PAIRED	cDNA	TRANSCRIPTOMIC	Plasmodium knowlesi	ILLUMINA	2019-03-27T00:00:00Z	GSM3665063	SRP188112	2019-03-11T18:15:00Z	1	male	GSM3665063	12C44	Bone Marrow - Macaque	Bone Marrow
SRR8708559	RNA-Seq	202	1451936408	PRJNA526495	SAMN11099910	672068253	GEO	public	fastq,run.zq,sra	gs,ncbi,s3	gs.us-east1,ncbi.public,s3.us-east-1	SRX5503949	Illumina HiSeq 3000	PAIRED	cDNA	TRANSCRIPTOMIC	Plasmodium knowlesi	ILLUMINA	2019-03-27T00:00:00Z	GSM3665063	SRP188112	2019-03-11T18:16:00Z	1	male	GSM3665063	12C44	Bone Marrow - Macaque	Bone Marrow
SRR8708560	RNA-Seq	202	1417975360	PRJNA526495	SAMN11099910	650004212	GEO	public	fastq,run.zq,sra	gs,ncbi,s3	gs.us-east1,ncbi.public,s3.us-east-1	SRX5503949	Illumina HiSeq 3000	PAIRED	cDNA	TRANSCRIPTOMIC	Plasmodium knowlesi	ILLUMINA	2019-03-27T00:00:00Z	GSM3665063	SRP188112	2019-03-11T18:17:00Z	1	male	GSM3665063	12C44	Bone Marrow - Macaque	Bone Marrow
SRR8708561	RNA-Seq	202	1250005694	PRJNA526495	SAMN11099909	555826115	GEO	public	fastq,run.zq,sra	gs,ncbi,s3	gs.us-east1,ncbi.public,s3.us-east-1	SRX5503950	Illumina HiSeq 3000	PAIRED	cDNA	TRANSCRIPTOMIC	Plasmodium knowlesi	ILLUMINA	2019-03-27T00:00:00Z	GSM3665064	SRP188112	2019-03-11T18:15:00Z	1	male	GSM3665064	11C166	Bone Marrow - Macaque	Bone Marrow
SRR8708562	RNA-Seq	202	1232962550	PRJNA526495	SAMN11099909	552586539	GEO	public	fastq,run.zq,sra	gs,ncbi,s3	gs.us-east1,ncbi.public,s3.us-east-1	SRX5503950	Illumina HiSeq 3000	PAIRED	cDNA	TRANSCRIPTOMIC	Plasmodium knowlesi	ILLUMINA	2019-03-27T00:00:00Z	GSM3665064	SRP188112	2019-03-11T18:17:00Z	1	male	GSM3665064	11C166	Bone Marrow - Macaque	Bone Marrow
SRR8708563	RNA-Seq	202	1253198102	PRJNA526495	SAMN11099909	560879758	GEO	public	fastq,run.zq,sra	gs,ncbi,s3	gs.us-east1,ncbi.public,s3.us-east-1	SRX5503950	Illumina HiSeq 3000	PAIRED	cDNA	TRANSCRIPTOMIC	Plasmodium knowlesi	ILLUMINA	2019-03-27T00:00:00Z	GSM3665064	SRP188112	2019-03-11T18:15:00Z	1	male	GSM3665064	11C166	Bone Marrow - Macaque	Bone Marrow
SRR8708564	RNA-Seq	202	1269655042	PRJNA526495	SAMN11099909	568202438	GEO	public	fastq,run.zq,sra	gs,ncbi,s3	gs.us-east1,ncbi.public,s3.us-east-1	SRX5503950	Illumina HiSeq 3000	PAIRED	cDNA	TRANSCRIPTOMIC	Plasmodium knowlesi	ILLUMINA	2019-03-27T00:00:00Z	GSM3665064	SRP188112	2019-03-11T18:16:00Z	1	male	GSM3665064	11C166	Bone Marrow - Macaque	Bone Marrow
SRR8708565	RNA-Seq	202	1285104204	PRJNA526495	SAMN11099909	578090173	GEO	public	fastq,run.zq,sra	gs,ncbi,s3	gs.us-east1,ncbi.public,s3.us-east-1	SRX5503950	Illumina HiSeq 3000	PAIRED	cDNA	TRANSCRIPTOMIC	Plasmodium knowlesi	ILLUMINA	2019-03-27T00:00:00Z	GSM3665064	SRP188112	2019-03-11T18:16:00Z	1	male	GSM3665064	11C166	Bone Marrow - Macaque	Bone Marrow
SRR8708566	RNA-Seq	202	1289963516	PRJNA526495	SAMN11099909	580910699	GEO	public	fastq,run.zq,sra	gs,ncbi,s3	gs.us-east1,ncbi.public,s3.us-east-1	SRX5503950	Illumina HiSeq 3000	PAIRED	cDNA	TRANSCRIPTOMIC	Plasmodium knowlesi	ILLUMINA	2019-03-27T00:00:00Z	GSM3665064	SRP188112	2019-03-11T18:16:00Z	1	male	GSM3665064	11C166	Bone Marrow - Macaque	Bone Marrow
SRR8708567	RNA-Seq	202	1288116630	PRJNA526495	SAMN11099909	576380207	GEO	public	fastq,run.zq,sra	gs,ncbi,s3	gs.us-east1,ncbi.public,s3.us-east-1	SRX5503950	Illumina HiSeq 3000	PAIRED	cDNA	TRANSCRIPTOMIC	Plasmodium knowlesi	ILLUMINA	2019-03-27T00:00:00Z	GSM3665064	SRP188112	2019-03-11T18:15:00Z	1	male	GSM3665064	11C166	Bone Marrow - Macaque	Bone Marrow
SRR8708568	RNA-Seq	202	1252404242	PRJNA526495	SAMN11099909	559584033	GEO	public	fastq,run.zq,sra	gs,ncbi,s3	gs.us-east1,ncbi.public,s3.us-east-1	SRX5503950	Illumina HiSeq 3000	PAIRED	cDNA	TRANSCRIPTOMIC	Plasmodium knowlesi	ILLUMINA	2019-03-27T00:00:00Z	GSM3665064	SRP188112	2019-03-11T18:16:00Z	1	male	GSM3665064	11C166	Bone Marrow - Macaque	Bone Marrow
SRR8708569	RNA-Seq	202	1350222944	PRJNA526495	SAMN11099908	597084350	GEO	public	fastq,run.zq,sra	gs,ncbi,s3	gs.us-east1,ncbi.public,s3.us-east-1	SRX5503951	Illumina HiSeq 3000	PAIRED	cDNA	TRANSCRIPTOMIC	Plasmodium knowlesi	ILLUMINA	2019-03-27T00:00:00Z	GSM3665065	SRP188112	2019-03-11T18:16:00Z	1	male	GSM3665065	H12C8	Bone Marrow - Macaque	Bone Marrow
SRR8708570	RNA-Seq	202	1333276760	PRJNA526495	SAMN11099908	594904262	GEO	public	fastq,run.zq,sra	gs,ncbi,s3	gs.us-east1,ncbi.public,s3.us-east-1	SRX5503951	Illumina HiSeq 3000	PAIRED	cDNA	TRANSCRIPTOMIC	Plasmodium knowlesi	ILLUMINA	2019-03-27T00:00:00Z	GSM3665065	SRP188112	2019-03-11T18:16:00Z	1	male	GSM3665065	H12C8	Bone Marrow - Macaque	Bone Marrow
SRR8708571	RNA-Seq	202	1347965998	PRJNA526495	SAMN11099908	600484072	GEO	public	fastq,run.zq,sra	gs,ncbi,s3	gs.us-east1,ncbi.public,s3.us-east-1	SRX5503951	Illumina HiSeq 3000	PAIRED	cDNA	TRANSCRIPTOMIC	Plasmodium knowlesi	ILLUMINA	2019-03-27T00:00:00Z	GSM3665065	SRP188112	2019-03-11T18:15:00Z	1	male	GSM3665065	H12C8	Bone Marrow - Macaque	Bone Marrow
SRR8708572	RNA-Seq	202	1370108834	PRJNA526495	SAMN11099908	610117705	GEO	public	fastq,run.zq,sra	gs,ncbi,s3	gs.us-east1,ncbi.public,s3.us-east-1	SRX5503951	Illumina HiSeq 3000	PAIRED	cDNA	TRANSCRIPTOMIC	Plasmodium knowlesi	ILLUMINA	2019-03-27T00:00:00Z	GSM3665065	SRP188112	2019-03-11T18:16:00Z	1	male	GSM3665065	H12C8	Bone Marrow - Macaque	Bone Marrow
SRR8708573	RNA-Seq	202	1382284788	PRJNA526495	SAMN11099908	618567673	GEO	public	fastq,run.zq,sra	gs,ncbi,s3	gs.us-east1,ncbi.public,s3.us-east-1	SRX5503951	Illumina HiSeq 3000	PAIRED	cDNA	TRANSCRIPTOMIC	Plasmodium knowlesi	ILLUMINA	2019-03-27T00:00:00Z	GSM3665065	SRP188112	2019-03-11T18:16:00Z	1	male	GSM3665065	H12C8	Bone Marrow - Macaque	Bone Marrow
SRR8708574	RNA-Seq	202	1387017446	PRJNA526495	SAMN11099908	621227930	GEO	public	fastq,run.zq,sra	gs,ncbi,s3	gs.us-east1,ncbi.public,s3.us-east-1	SRX5503951	Illumina HiSeq 3000	PAIRED	cDNA	TRANSCRIPTOMIC	Plasmodium knowlesi	ILLUMINA	2019-03-27T00:00:00Z	GSM3665065	SRP188112	2019-03-11T18:16:00Z	1	male	GSM3665065	H12C8	Bone Marrow - Macaque	Bone Marrow
SRR8708575	RNA-Seq	202	1373887244	PRJNA526495	SAMN11099908	611239403	GEO	public	fastq,run.zq,sra	gs,ncbi,s3	gs.us-east1,ncbi.public,s3.us-east-1	SRX5503951	Illumina HiSeq 3000	PAIRED	cDNA	TRANSCRIPTOMIC	Plasmodium knowlesi	ILLUMINA	2019-03-27T00:00:00Z	GSM3665065	SRP188112	2019-03-11T18:16:00Z	1	male	GSM3665065	H12C8	Bone Marrow - Macaque	Bone Marrow
SRR8708576	RNA-Seq	202	1347701984	PRJNA526495	SAMN11099908	598631003	GEO	public	fastq,run.zq,sra	gs,ncbi,s3	gs.us-east1,ncbi.public,s3.us-east-1	SRX5503951	Illumina HiSeq 3000	PAIRED	cDNA	TRANSCRIPTOMIC	Plasmodium knowlesi	ILLUMINA	2019-03-27T00:00:00Z	GSM3665065	SRP188112	2019-03-11T18:16:00Z	1	male	GSM3665065	H12C8	Bone Marrow - Macaque	Bone Marrow
SRR8708577	RNA-Seq	202	1472131964	PRJNA526495	SAMN11099907	657937387	GEO	public	fastq,run.zq,sra	gs,ncbi,s3	gs.us-east1,ncbi.public,s3.us-east-1	SRX5503952	Illumina HiSeq 3000	PAIRED	cDNA	TRANSCRIPTOMIC	Plasmodium knowlesi	ILLUMINA	2019-03-27T00:00:00Z	GSM3665066	SRP188112	2019-03-11T18:16:00Z	1	male	GSM3665066	H12C59	Bone Marrow - Macaque	Bone Marrow
SRR8708578	RNA-Seq	202	1450121438	PRJNA526495	SAMN11099907	653978465	GEO	public	fastq,run.zq,sra	gs,ncbi,s3	gs.us-east1,ncbi.public,s3.us-east-1	SRX5503952	Illumina HiSeq 3000	PAIRED	cDNA	TRANSCRIPTOMIC	Plasmodium knowlesi	ILLUMINA	2019-03-27T00:00:00Z	GSM3665066	SRP188112	2019-03-11T18:16:00Z	1	male	GSM3665066	H12C59	Bone Marrow - Macaque	Bone Marrow
SRR8708579	RNA-Seq	202	1469419710	PRJNA526495	SAMN11099907	662246676	GEO	public	fastq,run.zq,sra	gs,ncbi,s3	gs.us-east1,ncbi.public,s3.us-east-1	SRX5503952	Illumina HiSeq 3000	PAIRED	cDNA	TRANSCRIPTOMIC	Plasmodium knowlesi	ILLUMINA	2019-03-27T00:00:00Z	GSM3665066	SRP188112	2019-03-11T18:16:00Z	1	male	GSM3665066	H12C59	Bone Marrow - Macaque	Bone Marrow
SRR8708580	RNA-Seq	202	1493159760	PRJNA526495	SAMN11099907	672675454	GEO	public	fastq,run.zq,sra	gs,ncbi,s3	gs.us-east1,ncbi.public,s3.us-east-1	SRX5503952	Illumina HiSeq 3000	PAIRED	cDNA	TRANSCRIPTOMIC	Plasmodium knowlesi	ILLUMINA	2019-03-27T00:00:00Z	GSM3665066	SRP188112	2019-03-11T18:16:00Z	1	male	GSM3665066	H12C59	Bone Marrow - Macaque	Bone Marrow
SRR8708581	RNA-Seq	202	1511270878	PRJNA526495	SAMN11099907	684786462	GEO	public	fastq,run.zq,sra	gs,ncbi,s3	gs.us-east1,ncbi.public,s3.us-east-1	SRX5503952	Illumina HiSeq 3000	PAIRED	cDNA	TRANSCRIPTOMIC	Plasmodium knowlesi	ILLUMINA	2019-03-27T00:00:00Z	GSM3665066	SRP188112	2019-03-11T18:16:00Z	1	male	GSM3665066	H12C59	Bone Marrow - Macaque	Bone Marrow
SRR8708582	RNA-Seq	202	1516854158	PRJNA526495	SAMN11099907	688545468	GEO	public	fastq,run.zq,sra	gs,ncbi,s3	gs.us-east1,ncbi.public,s3.us-east-1	SRX5503952	Illumina HiSeq 3000	PAIRED	cDNA	TRANSCRIPTOMIC	Plasmodium knowlesi	ILLUMINA	2019-03-27T00:00:00Z	GSM3665066	SRP188112	2019-03-11T18:16:00Z	1	male	GSM3665066	H12C59	Bone Marrow - Macaque	Bone Marrow
SRR8708583	RNA-Seq	202	1503388434	PRJNA526495	SAMN11099907	677317053	GEO	public	fastq,run.zq,sra	gs,ncbi,s3	gs.us-east1,ncbi.public,s3.us-east-1	SRX5503952	Illumina HiSeq 3000	PAIRED	cDNA	TRANSCRIPTOMIC	Plasmodium knowlesi	ILLUMINA	2019-03-27T00:00:00Z	GSM3665066	SRP188112	2019-03-11T18:16:00Z	1	male	GSM3665066	H12C59	Bone Marrow - Macaque	Bone Marrow
SRR8708584	RNA-Seq	202	1474268114	PRJNA526495	SAMN11099907	662472858	GEO	public	fastq,run.zq,sra	gs,ncbi,s3	gs.us-east1,ncbi.public,s3.us-east-1	SRX5503952	Illumina HiSeq 3000	PAIRED	cDNA	TRANSCRIPTOMIC	Plasmodium knowlesi	ILLUMINA	2019-03-27T00:00:00Z	GSM3665066	SRP188112	2019-03-11T18:16:00Z	1	male	GSM3665066	H12C59	Bone Marrow - Macaque	Bone Marrow
SRR8708585	RNA-Seq	202	1525956682	PRJNA526495	SAMN11099906	675597671	GEO	public	fastq,run.zq,sra	gs,ncbi,s3	gs.us-east1,ncbi.public,s3.us-east-1	SRX5503953	Illumina HiSeq 3000	PAIRED	cDNA	TRANSCRIPTOMIC	Plasmodium knowlesi	ILLUMINA	2019-03-27T00:00:00Z	GSM3665067	SRP188112	2019-03-11T18:16:00Z	1	male	GSM3665067	11C131	Bone Marrow - Macaque	Bone Marrow
SRR8708586	RNA-Seq	202	1508913942	PRJNA526495	SAMN11099906	673892297	GEO	public	fastq,run.zq,sra	gs,ncbi,s3	gs.us-east1,ncbi.public,s3.us-east-1	SRX5503953	Illumina HiSeq 3000	PAIRED	cDNA	TRANSCRIPTOMIC	Plasmodium knowlesi	ILLUMINA	2019-03-27T00:00:00Z	GSM3665067	SRP188112	2019-03-11T18:16:00Z	1	male	GSM3665067	11C131	Bone Marrow - Macaque	Bone Marrow
SRR8708587	RNA-Seq	202	1529895076	PRJNA526495	SAMN11099906	682071212	GEO	public	fastq,run.zq,sra	gs,ncbi,s3	gs.us-east1,ncbi.public,s3.us-east-1	SRX5503953	Illumina HiSeq 3000	PAIRED	cDNA	TRANSCRIPTOMIC	Plasmodium knowlesi	ILLUMINA	2019-03-27T00:00:00Z	GSM3665067	SRP188112	2019-03-11T18:16:00Z	1	male	GSM3665067	11C131	Bone Marrow - Macaque	Bone Marrow
SRR8708588	RNA-Seq	202	1550526548	PRJNA526495	SAMN11099906	690882489	GEO	public	fastq,run.zq,sra	gs,ncbi,s3	gs.us-east1,ncbi.public,s3.us-east-1	SRX5503953	Illumina HiSeq 3000	PAIRED	cDNA	TRANSCRIPTOMIC	Plasmodium knowlesi	ILLUMINA	2019-03-27T00:00:00Z	GSM3665067	SRP188112	2019-03-11T18:16:00Z	1	male	GSM3665067	11C131	Bone Marrow - Macaque	Bone Marrow
SRR8708589	RNA-Seq	202	1565213564	PRJNA526495	SAMN11099906	700841704	GEO	public	fastq,run.zq,sra	gs,ncbi,s3	gs.us-east1,ncbi.public,s3.us-east-1	SRX5503953	Illumina HiSeq 3000	PAIRED	cDNA	TRANSCRIPTOMIC	Plasmodium knowlesi	ILLUMINA	2019-03-27T00:00:00Z	GSM3665067	SRP188112	2019-03-11T18:16:00Z	1	male	GSM3665067	11C131	Bone Marrow - Macaque	Bone Marrow
SRR8708590	RNA-Seq	202	1568736848	PRJNA526495	SAMN11099906	702849025	GEO	public	fastq,run.zq,sra	gs,ncbi,s3	gs.us-east1,ncbi.public,s3.us-east-1	SRX5503953	Illumina HiSeq 3000	PAIRED	cDNA	TRANSCRIPTOMIC	Plasmodium knowlesi	ILLUMINA	2019-03-27T00:00:00Z	GSM3665067	SRP188112	2019-03-11T18:16:00Z	1	male	GSM3665067	11C131	Bone Marrow - Macaque	Bone Marrow
SRR8708591	RNA-Seq	202	1562268202	PRJNA526495	SAMN11099906	695630197	GEO	public	fastq,run.zq,sra	gs,ncbi,s3	gs.us-east1,ncbi.public,s3.us-east-1	SRX5503953	Illumina HiSeq 3000	PAIRED	cDNA	TRANSCRIPTOMIC	Plasmodium knowlesi	ILLUMINA	2019-03-27T00:00:00Z	GSM3665067	SRP188112	2019-03-11T18:17:00Z	1	male	GSM3665067	11C131	Bone Marrow - Macaque	Bone Marrow
SRR8708592	RNA-Seq	202	1523946984	PRJNA526495	SAMN11099906	677496393	GEO	public	fastq,run.zq,sra	gs,ncbi,s3	gs.us-east1,ncbi.public,s3.us-east-1	SRX5503953	Illumina HiSeq 3000	PAIRED	cDNA	TRANSCRIPTOMIC	Plasmodium knowlesi	ILLUMINA	2019-03-27T00:00:00Z	GSM3665067	SRP188112	2019-03-11T18:16:00Z	1	male	GSM3665067	11C131	Bone Marrow - Macaque	Bone Marrow
SRR8708593	RNA-Seq	202	1417385722	PRJNA526495	SAMN11099905	630052737	GEO	public	fastq,run.zq,sra	gs,ncbi,s3	gs.us-east1,ncbi.public,s3.us-east-1	SRX5503954	Illumina HiSeq 3000	PAIRED	cDNA	TRANSCRIPTOMIC	Plasmodium knowlesi	ILLUMINA	2019-03-27T00:00:00Z	GSM3665068	SRP188112	2019-03-11T18:17:00Z	1	male	GSM3665068	12C136	Bone Marrow - Macaque	Bone Marrow
SRR8708594	RNA-Seq	202	1396975642	PRJNA526495	SAMN11099905	625493929	GEO	public	fastq,run.zq,sra	gs,ncbi,s3	gs.us-east1,ncbi.public,s3.us-east-1	SRX5503954	Illumina HiSeq 3000	PAIRED	cDNA	TRANSCRIPTOMIC	Plasmodium knowlesi	ILLUMINA	2019-03-27T00:00:00Z	GSM3665068	SRP188112	2019-03-11T18:16:00Z	1	male	GSM3665068	12C136	Bone Marrow - Macaque	Bone Marrow
SRR8708595	RNA-Seq	202	1413066154	PRJNA526495	SAMN11099905	631925051	GEO	public	fastq,run.zq,sra	gs,ncbi,s3	gs.us-east1,ncbi.public,s3.us-east-1	SRX5503954	Illumina HiSeq 3000	PAIRED	cDNA	TRANSCRIPTOMIC	Plasmodium knowlesi	ILLUMINA	2019-03-27T00:00:00Z	GSM3665068	SRP188112	2019-03-11T18:16:00Z	1	male	GSM3665068	12C136	Bone Marrow - Macaque	Bone Marrow
SRR8708596	RNA-Seq	202	1434383820	PRJNA526495	SAMN11099905	641453474	GEO	public	fastq,run.zq,sra	gs,ncbi,s3	gs.us-east1,ncbi.public,s3.us-east-1	SRX5503954	Illumina HiSeq 3000	PAIRED	cDNA	TRANSCRIPTOMIC	Plasmodium knowlesi	ILLUMINA	2019-03-27T00:00:00Z	GSM3665068	SRP188112	2019-03-11T18:16:00Z	1	male	GSM3665068	12C136	Bone Marrow - Macaque	Bone Marrow
SRR8708597	RNA-Seq	202	1448541596	PRJNA526495	SAMN11099905	651452910	GEO	public	fastq,run.zq,sra	gs,ncbi,s3	gs.us-east1,ncbi.public,s3.us-east-1	SRX5503954	Illumina HiSeq 3000	PAIRED	cDNA	TRANSCRIPTOMIC	Plasmodium knowlesi	ILLUMINA	2019-03-27T00:00:00Z	GSM3665068	SRP188112	2019-03-11T18:16:00Z	1	male	GSM3665068	12C136	Bone Marrow - Macaque	Bone Marrow
SRR8708598	RNA-Seq	202	1451403128	PRJNA526495	SAMN11099905	653668652	GEO	public	fastq,run.zq,sra	gs,ncbi,s3	gs.us-east1,ncbi.public,s3.us-east-1	SRX5503954	Illumina HiSeq 3000	PAIRED	cDNA	TRANSCRIPTOMIC	Plasmodium knowlesi	ILLUMINA	2019-03-27T00:00:00Z	GSM3665068	SRP188112	2019-03-11T18:17:00Z	1	male	GSM3665068	12C136	Bone Marrow - Macaque	Bone Marrow
SRR8708599	RNA-Seq	202	1447046796	PRJNA526495	SAMN11099905	647182180	GEO	public	fastq,run.zq,sra	gs,ncbi,s3	gs.us-east1,ncbi.public,s3.us-east-1	SRX5503954	Illumina HiSeq 3000	PAIRED	cDNA	TRANSCRIPTOMIC	Plasmodium knowlesi	ILLUMINA	2019-03-27T00:00:00Z	GSM3665068	SRP188112	2019-03-11T18:16:00Z	1	male	GSM3665068	12C136	Bone Marrow - Macaque	Bone Marrow
SRR8708600	RNA-Seq	202	1416452886	PRJNA526495	SAMN11099905	632653925	GEO	public	fastq,run.zq,sra	gs,ncbi,s3	gs.us-east1,ncbi.public,s3.us-east-1	SRX5503954	Illumina HiSeq 3000	PAIRED	cDNA	TRANSCRIPTOMIC	Plasmodium knowlesi	ILLUMINA	2019-03-27T00:00:00Z	GSM3665068	SRP188112	2019-03-11T18:16:00Z	1	male	GSM3665068	12C136	Bone Marrow - Macaque	Bone Marrow
SRR8708601	RNA-Seq	202	1281262366	PRJNA526495	SAMN11099904	569937847	GEO	public	fastq,run.zq,sra	gs,ncbi,s3	gs.us-east1,ncbi.public,s3.us-east-1	SRX5503955	Illumina HiSeq 3000	PAIRED	cDNA	TRANSCRIPTOMIC	Plasmodium knowlesi	ILLUMINA	2019-03-27T00:00:00Z	GSM3665069	SRP188112	2019-03-11T18:17:00Z	1	male	GSM3665069	12C53	Bone Marrow - Macaque	Bone Marrow
SRR8708602	RNA-Seq	202	1265515254	PRJNA526495	SAMN11099904	567741215	GEO	public	fastq,run.zq,sra	gs,ncbi,s3	gs.us-east1,ncbi.public,s3.us-east-1	SRX5503955	Illumina HiSeq 3000	PAIRED	cDNA	TRANSCRIPTOMIC	Plasmodium knowlesi	ILLUMINA	2019-03-27T00:00:00Z	GSM3665069	SRP188112	2019-03-11T18:16:00Z	1	male	GSM3665069	12C53	Bone Marrow - Macaque	Bone Marrow
SRR8708603	RNA-Seq	202	1281375284	PRJNA526495	SAMN11099904	573984679	GEO	public	fastq,run.zq,sra	gs,ncbi,s3	gs.us-east1,ncbi.public,s3.us-east-1	SRX5503955	Illumina HiSeq 3000	PAIRED	cDNA	TRANSCRIPTOMIC	Plasmodium knowlesi	ILLUMINA	2019-03-27T00:00:00Z	GSM3665069	SRP188112	2019-03-11T18:16:00Z	1	male	GSM3665069	12C53	Bone Marrow - Macaque	Bone Marrow
SRR8708604	RNA-Seq	202	1302588718	PRJNA526495	SAMN11099904	583111311	GEO	public	fastq,run.zq,sra	gs,ncbi,s3	gs.us-east1,ncbi.public,s3.us-east-1	SRX5503955	Illumina HiSeq 3000	PAIRED	cDNA	TRANSCRIPTOMIC	Plasmodium knowlesi	ILLUMINA	2019-03-27T00:00:00Z	GSM3665069	SRP188112	2019-03-11T18:16:00Z	1	male	GSM3665069	12C53	Bone Marrow - Macaque	Bone Marrow
SRR8708605	RNA-Seq	202	1316065148	PRJNA526495	SAMN11099904	592307139	GEO	public	fastq,run.zq,sra	gs,ncbi,s3	gs.us-east1,ncbi.public,s3.us-east-1	SRX5503955	Illumina HiSeq 3000	PAIRED	cDNA	TRANSCRIPTOMIC	Plasmodium knowlesi	ILLUMINA	2019-03-27T00:00:00Z	GSM3665069	SRP188112	2019-03-11T18:16:00Z	1	male	GSM3665069	12C53	Bone Marrow - Macaque	Bone Marrow
SRR8708606	RNA-Seq	202	1320515006	PRJNA526495	SAMN11099904	594858284	GEO	public	fastq,run.zq,sra	gs,ncbi,s3	gs.us-east1,ncbi.public,s3.us-east-1	SRX5503955	Illumina HiSeq 3000	PAIRED	cDNA	TRANSCRIPTOMIC	Plasmodium knowlesi	ILLUMINA	2019-03-27T00:00:00Z	GSM3665069	SRP188112	2019-03-11T18:16:00Z	1	male	GSM3665069	12C53	Bone Marrow - Macaque	Bone Marrow
SRR8708607	RNA-Seq	202	1306153412	PRJNA526495	SAMN11099904	584519731	GEO	public	fastq,run.zq,sra	gs,ncbi,s3	gs.us-east1,ncbi.public,s3.us-east-1	SRX5503955	Illumina HiSeq 3000	PAIRED	cDNA	TRANSCRIPTOMIC	Plasmodium knowlesi	ILLUMINA	2019-03-27T00:00:00Z	GSM3665069	SRP188112	2019-03-11T18:17:00Z	1	male	GSM3665069	12C53	Bone Marrow - Macaque	Bone Marrow
SRR8708608	RNA-Seq	202	1282792516	PRJNA526495	SAMN11099904	573157647	GEO	public	fastq,run.zq,sra	gs,ncbi,s3	gs.us-east1,ncbi.public,s3.us-east-1	SRX5503955	Illumina HiSeq 3000	PAIRED	cDNA	TRANSCRIPTOMIC	Plasmodium knowlesi	ILLUMINA	2019-03-27T00:00:00Z	GSM3665069	SRP188112	2019-03-11T18:16:00Z	1	male	GSM3665069	12C53	Bone Marrow - Macaque	Bone Marrow
SRR8708609	RNA-Seq	202	1396711224	PRJNA526495	SAMN11099903	618230126	GEO	public	fastq,run.zq,sra	gs,ncbi,s3	gs.us-east1,ncbi.public,s3.us-east-1	SRX5503956	Illumina HiSeq 3000	PAIRED	cDNA	TRANSCRIPTOMIC	Plasmodium knowlesi	ILLUMINA	2019-03-27T00:00:00Z	GSM3665070	SRP188112	2019-03-11T18:16:00Z	1	male	GSM3665070	12C44	Bone Marrow - Macaque	Bone Marrow
SRR8708610	RNA-Seq	202	1377870684	PRJNA526495	SAMN11099903	614777496	GEO	public	fastq,run.zq,sra	gs,ncbi,s3	gs.us-east1,ncbi.public,s3.us-east-1	SRX5503956	Illumina HiSeq 3000	PAIRED	cDNA	TRANSCRIPTOMIC	Plasmodium knowlesi	ILLUMINA	2019-03-27T00:00:00Z	GSM3665070	SRP188112	2019-03-11T18:16:00Z	1	male	GSM3665070	12C44	Bone Marrow - Macaque	Bone Marrow
SRR8708611	RNA-Seq	202	1389642436	PRJNA526495	SAMN11099903	619102306	GEO	public	fastq,run.zq,sra	gs,ncbi,s3	gs.us-east1,ncbi.public,s3.us-east-1	SRX5503956	Illumina HiSeq 3000	PAIRED	cDNA	TRANSCRIPTOMIC	Plasmodium knowlesi	ILLUMINA	2019-03-27T00:00:00Z	GSM3665070	SRP188112	2019-03-11T18:16:00Z	1	male	GSM3665070	12C44	Bone Marrow - Macaque	Bone Marrow
SRR8708612	RNA-Seq	202	1409287542	PRJNA526495	SAMN11099903	627746896	GEO	public	fastq,run.zq,sra	gs,ncbi,s3	gs.us-east1,ncbi.public,s3.us-east-1	SRX5503956	Illumina HiSeq 3000	PAIRED	cDNA	TRANSCRIPTOMIC	Plasmodium knowlesi	ILLUMINA	2019-03-27T00:00:00Z	GSM3665070	SRP188112	2019-03-11T18:16:00Z	1	male	GSM3665070	12C44	Bone Marrow - Macaque	Bone Marrow
SRR8708613	RNA-Seq	202	1418223012	PRJNA526495	SAMN11099903	634918926	GEO	public	fastq,run.zq,sra	gs,ncbi,s3	gs.us-east1,ncbi.public,s3.us-east-1	SRX5503956	Illumina HiSeq 3000	PAIRED	cDNA	TRANSCRIPTOMIC	Plasmodium knowlesi	ILLUMINA	2019-03-27T00:00:00Z	GSM3665070	SRP188112	2019-03-11T18:16:00Z	1	male	GSM3665070	12C44	Bone Marrow - Macaque	Bone Marrow
SRR8708614	RNA-Seq	202	1420537326	PRJNA526495	SAMN11099903	636490558	GEO	public	fastq,run.zq,sra	gs,ncbi,s3	gs.us-east1,ncbi.public,s3.us-east-1	SRX5503956	Illumina HiSeq 3000	PAIRED	cDNA	TRANSCRIPTOMIC	Plasmodium knowlesi	ILLUMINA	2019-03-27T00:00:00Z	GSM3665070	SRP188112	2019-03-11T18:16:00Z	1	male	GSM3665070	12C44	Bone Marrow - Macaque	Bone Marrow
SRR8708615	RNA-Seq	202	1419054646	PRJNA526495	SAMN11099903	631955292	GEO	public	fastq,run.zq,sra	gs,ncbi,s3	gs.us-east1,ncbi.public,s3.us-east-1	SRX5503956	Illumina HiSeq 3000	PAIRED	cDNA	TRANSCRIPTOMIC	Plasmodium knowlesi	ILLUMINA	2019-03-27T00:00:00Z	GSM3665070	SRP188112	2019-03-11T18:16:00Z	1	male	GSM3665070	12C44	Bone Marrow - Macaque	Bone Marrow
SRR8708616	RNA-Seq	202	1390917662	PRJNA526495	SAMN11099903	618463890	GEO	public	fastq,run.zq,sra	gs,ncbi,s3	gs.us-east1,ncbi.public,s3.us-east-1	SRX5503956	Illumina HiSeq 3000	PAIRED	cDNA	TRANSCRIPTOMIC	Plasmodium knowlesi	ILLUMINA	2019-03-27T00:00:00Z	GSM3665070	SRP188112	2019-03-11T18:16:00Z	1	male	GSM3665070	12C44	Bone Marrow - Macaque	Bone Marrow
SRR8708617	RNA-Seq	202	1263034088	PRJNA526495	SAMN11099902	563475298	GEO	public	fastq,run.zq,sra	gs,ncbi,s3	gs.us-east1,ncbi.public,s3.us-east-1	SRX5503957	Illumina HiSeq 3000	PAIRED	cDNA	TRANSCRIPTOMIC	Plasmodium knowlesi	ILLUMINA	2019-03-27T00:00:00Z	GSM3665071	SRP188112	2019-03-11T18:16:00Z	1	male	GSM3665071	11C166	Bone Marrow - Macaque	Bone Marrow
SRR8708618	RNA-Seq	202	1244820354	PRJNA526495	SAMN11099902	559471764	GEO	public	fastq,run.zq,sra	gs,ncbi,s3	gs.us-east1,ncbi.public,s3.us-east-1	SRX5503957	Illumina HiSeq 3000	PAIRED	cDNA	TRANSCRIPTOMIC	Plasmodium knowlesi	ILLUMINA	2019-03-27T00:00:00Z	GSM3665071	SRP188112	2019-03-11T18:16:00Z	1	male	GSM3665071	11C166	Bone Marrow - Macaque	Bone Marrow
SRR8708619	RNA-Seq	202	1265898246	PRJNA526495	SAMN11099902	568486380	GEO	public	fastq,run.zq,sra	gs,ncbi,s3	gs.us-east1,ncbi.public,s3.us-east-1	SRX5503957	Illumina HiSeq 3000	PAIRED	cDNA	TRANSCRIPTOMIC	Plasmodium knowlesi	ILLUMINA	2019-03-27T00:00:00Z	GSM3665071	SRP188112	2019-03-11T18:16:00Z	1	male	GSM3665071	11C166	Bone Marrow - Macaque	Bone Marrow
SRR8708620	RNA-Seq	202	1286180864	PRJNA526495	SAMN11099902	577585402	GEO	public	fastq,run.zq,sra	gs,ncbi,s3	gs.us-east1,ncbi.public,s3.us-east-1	SRX5503957	Illumina HiSeq 3000	PAIRED	cDNA	TRANSCRIPTOMIC	Plasmodium knowlesi	ILLUMINA	2019-03-27T00:00:00Z	GSM3665071	SRP188112	2019-03-11T18:16:00Z	1	male	GSM3665071	11C166	Bone Marrow - Macaque	Bone Marrow
SRR8708621	RNA-Seq	202	1303945754	PRJNA526495	SAMN11099902	589025914	GEO	public	fastq,run.zq,sra	gs,ncbi,s3	gs.us-east1,ncbi.public,s3.us-east-1	SRX5503957	Illumina HiSeq 3000	PAIRED	cDNA	TRANSCRIPTOMIC	Plasmodium knowlesi	ILLUMINA	2019-03-27T00:00:00Z	GSM3665071	SRP188112	2019-03-11T18:16:00Z	1	male	GSM3665071	11C166	Bone Marrow - Macaque	Bone Marrow
SRR8708622	RNA-Seq	202	1307726184	PRJNA526495	SAMN11099902	591597006	GEO	public	fastq,run.zq,sra	gs,ncbi,s3	gs.us-east1,ncbi.public,s3.us-east-1	SRX5503957	Illumina HiSeq 3000	PAIRED	cDNA	TRANSCRIPTOMIC	Plasmodium knowlesi	ILLUMINA	2019-03-27T00:00:00Z	GSM3665071	SRP188112	2019-03-11T18:16:00Z	1	male	GSM3665071	11C166	Bone Marrow - Macaque	Bone Marrow
SRR8708623	RNA-Seq	202	1304467520	PRJNA526495	SAMN11099902	585972442	GEO	public	fastq,run.zq,sra	gs,ncbi,s3	gs.us-east1,ncbi.public,s3.us-east-1	SRX5503957	Illumina HiSeq 3000	PAIRED	cDNA	TRANSCRIPTOMIC	Plasmodium knowlesi	ILLUMINA	2019-03-27T00:00:00Z	GSM3665071	SRP188112	2019-03-11T18:17:00Z	1	male	GSM3665071	11C166	Bone Marrow - Macaque	Bone Marrow
SRR8708624	RNA-Seq	202	1273074296	PRJNA526495	SAMN11099902	571162392	GEO	public	fastq,run.zq,sra	gs,ncbi,s3	gs.us-east1,ncbi.public,s3.us-east-1	SRX5503957	Illumina HiSeq 3000	PAIRED	cDNA	TRANSCRIPTOMIC	Plasmodium knowlesi	ILLUMINA	2019-03-27T00:00:00Z	GSM3665071	SRP188112	2019-03-11T18:16:00Z	1	male	GSM3665071	11C166	Bone Marrow - Macaque	Bone Marrow
SRR8708625	RNA-Seq	202	1631593390	PRJNA526495	SAMN11099901	724620572	GEO	public	fastq,run.zq,sra	gs,ncbi,s3	gs.us-east1,ncbi.public,s3.us-east-1	SRX5503958	Illumina HiSeq 3000	PAIRED	cDNA	TRANSCRIPTOMIC	Plasmodium knowlesi	ILLUMINA	2019-03-27T00:00:00Z	GSM3665072	SRP188112	2019-03-11T18:16:00Z	1	male	GSM3665072	H12C8	Bone Marrow - Macaque	Bone Marrow
SRR8708626	RNA-Seq	202	1608087256	PRJNA526495	SAMN11099901	720187856	GEO	public	fastq,run.zq,sra	gs,ncbi,s3	gs.us-east1,ncbi.public,s3.us-east-1	SRX5503958	Illumina HiSeq 3000	PAIRED	cDNA	TRANSCRIPTOMIC	Plasmodium knowlesi	ILLUMINA	2019-03-27T00:00:00Z	GSM3665072	SRP188112	2019-03-11T18:17:00Z	1	male	GSM3665072	H12C8	Bone Marrow - Macaque	Bone Marrow
SRR8708627	RNA-Seq	202	1618449654	PRJNA526495	SAMN11099901	723830890	GEO	public	fastq,run.zq,sra	gs,ncbi,s3	gs.us-east1,ncbi.public,s3.us-east-1	SRX5503958	Illumina HiSeq 3000	PAIRED	cDNA	TRANSCRIPTOMIC	Plasmodium knowlesi	ILLUMINA	2019-03-27T00:00:00Z	GSM3665072	SRP188112	2019-03-11T18:16:00Z	1	male	GSM3665072	H12C8	Bone Marrow - Macaque	Bone Marrow
SRR8708628	RNA-Seq	202	1648397770	PRJNA526495	SAMN11099901	737221938	GEO	public	fastq,run.zq,sra	gs,ncbi,s3	gs.us-east1,ncbi.public,s3.us-east-1	SRX5503958	Illumina HiSeq 3000	PAIRED	cDNA	TRANSCRIPTOMIC	Plasmodium knowlesi	ILLUMINA	2019-03-27T00:00:00Z	GSM3665072	SRP188112	2019-03-11T18:17:00Z	1	male	GSM3665072	H12C8	Bone Marrow - Macaque	Bone Marrow
SRR8708629	RNA-Seq	202	1662450304	PRJNA526495	SAMN11099901	747436270	GEO	public	fastq,run.zq,sra	gs,ncbi,s3	gs.us-east1,ncbi.public,s3.us-east-1	SRX5503958	Illumina HiSeq 3000	PAIRED	cDNA	TRANSCRIPTOMIC	Plasmodium knowlesi	ILLUMINA	2019-03-27T00:00:00Z	GSM3665072	SRP188112	2019-03-11T18:17:00Z	1	male	GSM3665072	H12C8	Bone Marrow - Macaque	Bone Marrow
SRR8708630	RNA-Seq	202	1669106406	PRJNA526495	SAMN11099901	751254189	GEO	public	fastq,run.zq,sra	gs,ncbi,s3	gs.us-east1,ncbi.public,s3.us-east-1	SRX5503958	Illumina HiSeq 3000	PAIRED	cDNA	TRANSCRIPTOMIC	Plasmodium knowlesi	ILLUMINA	2019-03-27T00:00:00Z	GSM3665072	SRP188112	2019-03-11T18:17:00Z	1	male	GSM3665072	H12C8	Bone Marrow - Macaque	Bone Marrow
SRR8708631	RNA-Seq	202	1642612894	PRJNA526495	SAMN11099901	733978756	GEO	public	fastq,run.zq,sra	gs,ncbi,s3	gs.us-east1,ncbi.public,s3.us-east-1	SRX5503958	Illumina HiSeq 3000	PAIRED	cDNA	TRANSCRIPTOMIC	Plasmodium knowlesi	ILLUMINA	2019-03-27T00:00:00Z	GSM3665072	SRP188112	2019-03-11T18:16:00Z	1	male	GSM3665072	H12C8	Bone Marrow - Macaque	Bone Marrow
SRR8708632	RNA-Seq	202	1628287458	PRJNA526495	SAMN11099901	726605053	GEO	public	fastq,run.zq,sra	gs,ncbi,s3	gs.us-east1,ncbi.public,s3.us-east-1	SRX5503958	Illumina HiSeq 3000	PAIRED	cDNA	TRANSCRIPTOMIC	Plasmodium knowlesi	ILLUMINA	2019-03-27T00:00:00Z	GSM3665072	SRP188112	2019-03-11T18:17:00Z	1	male	GSM3665072	H12C8	Bone Marrow - Macaque	Bone Marrow
SRR8708633	RNA-Seq	202	1313098980	PRJNA526495	SAMN11099900	593187760	GEO	public	fastq,run.zq,sra	gs,ncbi,s3	gs.us-east1,ncbi.public,s3.us-east-1	SRX5503959	Illumina HiSeq 3000	PAIRED	cDNA	TRANSCRIPTOMIC	Plasmodium knowlesi	ILLUMINA	2019-03-27T00:00:00Z	GSM3665073	SRP188112	2019-03-11T18:16:00Z	1	male	GSM3665073	H12C59	Bone Marrow - Macaque	Bone Marrow
SRR8708634	RNA-Seq	202	1299490644	PRJNA526495	SAMN11099900	594563966	GEO	public	fastq,run.zq,sra	gs,ncbi,s3	gs.us-east1,ncbi.public,s3.us-east-1	SRX5503959	Illumina HiSeq 3000	PAIRED	cDNA	TRANSCRIPTOMIC	Plasmodium knowlesi	ILLUMINA	2019-03-27T00:00:00Z	GSM3665073	SRP188112	2019-03-11T18:16:00Z	1	male	GSM3665073	H12C59	Bone Marrow - Macaque	Bone Marrow
SRR8708635	RNA-Seq	202	1310048578	PRJNA526495	SAMN11099900	601677617	GEO	public	fastq,run.zq,sra	gs,ncbi,s3	gs.us-east1,ncbi.public,s3.us-east-1	SRX5503959	Illumina HiSeq 3000	PAIRED	cDNA	TRANSCRIPTOMIC	Plasmodium knowlesi	ILLUMINA	2019-03-27T00:00:00Z	GSM3665073	SRP188112	2019-03-11T18:16:00Z	1	male	GSM3665073	H12C59	Bone Marrow - Macaque	Bone Marrow
SRR8708636	RNA-Seq	202	1324588740	PRJNA526495	SAMN11099900	605820458	GEO	public	fastq,run.zq,sra	gs,ncbi,s3	gs.us-east1,ncbi.public,s3.us-east-1	SRX5503959	Illumina HiSeq 3000	PAIRED	cDNA	TRANSCRIPTOMIC	Plasmodium knowlesi	ILLUMINA	2019-03-27T00:00:00Z	GSM3665073	SRP188112	2019-03-11T18:16:00Z	1	male	GSM3665073	H12C59	Bone Marrow - Macaque	Bone Marrow
SRR8708637	RNA-Seq	202	1331507038	PRJNA526495	SAMN11099900	614110828	GEO	public	fastq,run.zq,sra	gs,ncbi,s3	gs.us-east1,ncbi.public,s3.us-east-1	SRX5503959	Illumina HiSeq 3000	PAIRED	cDNA	TRANSCRIPTOMIC	Plasmodium knowlesi	ILLUMINA	2019-03-27T00:00:00Z	GSM3665073	SRP188112	2019-03-11T18:17:00Z	1	male	GSM3665073	H12C59	Bone Marrow - Macaque	Bone Marrow
SRR8708638	RNA-Seq	202	1333208686	PRJNA526495	SAMN11099900	618261858	GEO	public	fastq,run.zq,sra	gs,ncbi,s3	gs.us-east1,ncbi.public,s3.us-east-1	SRX5503959	Illumina HiSeq 3000	PAIRED	cDNA	TRANSCRIPTOMIC	Plasmodium knowlesi	ILLUMINA	2019-03-27T00:00:00Z	GSM3665073	SRP188112	2019-03-11T18:16:00Z	1	male	GSM3665073	H12C59	Bone Marrow - Macaque	Bone Marrow
SRR8708639	RNA-Seq	202	1330538246	PRJNA526495	SAMN11099900	612116798	GEO	public	fastq,run.zq,sra	gs,ncbi,s3	gs.us-east1,ncbi.public,s3.us-east-1	SRX5503959	Illumina HiSeq 3000	PAIRED	cDNA	TRANSCRIPTOMIC	Plasmodium knowlesi	ILLUMINA	2019-03-27T00:00:00Z	GSM3665073	SRP188112	2019-03-11T18:16:00Z	1	male	GSM3665073	H12C59	Bone Marrow - Macaque	Bone Marrow
SRR8708640	RNA-Seq	202	1303705778	PRJNA526495	SAMN11099900	594081308	GEO	public	fastq,run.zq,sra	gs,ncbi,s3	gs.us-east1,ncbi.public,s3.us-east-1	SRX5503959	Illumina HiSeq 3000	PAIRED	cDNA	TRANSCRIPTOMIC	Plasmodium knowlesi	ILLUMINA	2019-03-27T00:00:00Z	GSM3665073	SRP188112	2019-03-11T18:15:00Z	1	male	GSM3665073	H12C59	Bone Marrow - Macaque	Bone Marrow
SRR8708641	RNA-Seq	202	1320324520	PRJNA526495	SAMN11099899	597883442	GEO	public	fastq,run.zq,sra	gs,ncbi,s3	gs.us-east1,ncbi.public,s3.us-east-1	SRX5503960	Illumina HiSeq 3000	PAIRED	cDNA	TRANSCRIPTOMIC	Plasmodium knowlesi	ILLUMINA	2019-03-27T00:00:00Z	GSM3665074	SRP188112	2019-03-11T18:16:00Z	1	male	GSM3665074	RAw8	Bone Marrow - Macaque	Bone Marrow
SRR8708642	RNA-Seq	202	1301641136	PRJNA526495	SAMN11099899	596721462	GEO	public	fastq,run.zq,sra	gs,ncbi,s3	gs.us-east1,ncbi.public,s3.us-east-1	SRX5503960	Illumina HiSeq 3000	PAIRED	cDNA	TRANSCRIPTOMIC	Plasmodium knowlesi	ILLUMINA	2019-03-27T00:00:00Z	GSM3665074	SRP188112	2019-03-11T18:17:00Z	1	male	GSM3665074	RAw8	Bone Marrow - Macaque	Bone Marrow
SRR8708643	RNA-Seq	202	1316529344	PRJNA526495	SAMN11099899	605744154	GEO	public	fastq,run.zq,sra	gs,ncbi,s3	gs.us-east1,ncbi.public,s3.us-east-1	SRX5503960	Illumina HiSeq 3000	PAIRED	cDNA	TRANSCRIPTOMIC	Plasmodium knowlesi	ILLUMINA	2019-03-27T00:00:00Z	GSM3665074	SRP188112	2019-03-11T18:16:00Z	1	male	GSM3665074	RAw8	Bone Marrow - Macaque	Bone Marrow
SRR8708644	RNA-Seq	202	1337191318	PRJNA526495	SAMN11099899	612969885	GEO	public	fastq,run.zq,sra	gs,ncbi,s3	gs.us-east1,ncbi.public,s3.us-east-1	SRX5503960	Illumina HiSeq 3000	PAIRED	cDNA	TRANSCRIPTOMIC	Plasmodium knowlesi	ILLUMINA	2019-03-27T00:00:00Z	GSM3665074	SRP188112	2019-03-11T18:16:00Z	1	male	GSM3665074	RAw8	Bone Marrow - Macaque	Bone Marrow
SRR8708645	RNA-Seq	202	1353369902	PRJNA526495	SAMN11099899	625545327	GEO	public	fastq,run.zq,sra	gs,ncbi,s3	gs.us-east1,ncbi.public,s3.us-east-1	SRX5503960	Illumina HiSeq 3000	PAIRED	cDNA	TRANSCRIPTOMIC	Plasmodium knowlesi	ILLUMINA	2019-03-27T00:00:00Z	GSM3665074	SRP188112	2019-03-11T18:16:00Z	1	male	GSM3665074	RAw8	Bone Marrow - Macaque	Bone Marrow
SRR8708646	RNA-Seq	202	1359987220	PRJNA526495	SAMN11099899	632218538	GEO	public	fastq,run.zq,sra	gs,ncbi,s3	gs.us-east1,ncbi.public,s3.us-east-1	SRX5503960	Illumina HiSeq 3000	PAIRED	cDNA	TRANSCRIPTOMIC	Plasmodium knowlesi	ILLUMINA	2019-03-27T00:00:00Z	GSM3665074	SRP188112	2019-03-11T18:16:00Z	1	male	GSM3665074	RAw8	Bone Marrow - Macaque	Bone Marrow
SRR8708647	RNA-Seq	202	1348038112	PRJNA526495	SAMN11099899	621839585	GEO	public	fastq,run.zq,sra	gs,ncbi,s3	gs.us-east1,ncbi.public,s3.us-east-1	SRX5503960	Illumina HiSeq 3000	PAIRED	cDNA	TRANSCRIPTOMIC	Plasmodium knowlesi	ILLUMINA	2019-03-27T00:00:00Z	GSM3665074	SRP188112	2019-03-11T18:16:00Z	1	male	GSM3665074	RAw8	Bone Marrow - Macaque	Bone Marrow
SRR8708648	RNA-Seq	202	1319559748	PRJNA526495	SAMN11099899	602942021	GEO	public	fastq,run.zq,sra	gs,ncbi,s3	gs.us-east1,ncbi.public,s3.us-east-1	SRX5503960	Illumina HiSeq 3000	PAIRED	cDNA	TRANSCRIPTOMIC	Plasmodium knowlesi	ILLUMINA	2019-03-27T00:00:00Z	GSM3665074	SRP188112	2019-03-11T18:16:00Z	1	male	GSM3665074	RAw8	Bone Marrow - Macaque	Bone Marrow
SRR8708649	RNA-Seq	202	1279073292	PRJNA526495	SAMN11099898	566096394	GEO	public	fastq,run.zq,sra	gs,ncbi,s3	gs.us-east1,ncbi.public,s3.us-east-1	SRX5503961	Illumina HiSeq 3000	PAIRED	cDNA	TRANSCRIPTOMIC	Plasmodium knowlesi	ILLUMINA	2019-03-27T00:00:00Z	GSM3665075	SRP188112	2019-03-11T18:16:00Z	1	male	GSM3665075	11C131	Bone Marrow - Macaque	Bone Marrow
SRR8708650	RNA-Seq	202	1261609988	PRJNA526495	SAMN11099898	562982636	GEO	public	fastq,run.zq,sra	gs,ncbi,s3	gs.us-east1,ncbi.public,s3.us-east-1	SRX5503961	Illumina HiSeq 3000	PAIRED	cDNA	TRANSCRIPTOMIC	Plasmodium knowlesi	ILLUMINA	2019-03-27T00:00:00Z	GSM3665075	SRP188112	2019-03-11T18:16:00Z	1	male	GSM3665075	11C131	Bone Marrow - Macaque	Bone Marrow
SRR8708651	RNA-Seq	202	1273679488	PRJNA526495	SAMN11099898	567523340	GEO	public	fastq,run.zq,sra	gs,ncbi,s3	gs.us-east1,ncbi.public,s3.us-east-1	SRX5503961	Illumina HiSeq 3000	PAIRED	cDNA	TRANSCRIPTOMIC	Plasmodium knowlesi	ILLUMINA	2019-03-27T00:00:00Z	GSM3665075	SRP188112	2019-03-11T18:16:00Z	1	male	GSM3665075	11C131	Bone Marrow - Macaque	Bone Marrow
SRR8708652	RNA-Seq	202	1297072300	PRJNA526495	SAMN11099898	577605489	GEO	public	fastq,run.zq,sra	gs,ncbi,s3	gs.us-east1,ncbi.public,s3.us-east-1	SRX5503961	Illumina HiSeq 3000	PAIRED	cDNA	TRANSCRIPTOMIC	Plasmodium knowlesi	ILLUMINA	2019-03-27T00:00:00Z	GSM3665075	SRP188112	2019-03-11T18:16:00Z	1	male	GSM3665075	11C131	Bone Marrow - Macaque	Bone Marrow
SRR8708653	RNA-Seq	202	1308830720	PRJNA526495	SAMN11099898	585738520	GEO	public	fastq,run.zq,sra	gs,ncbi,s3	gs.us-east1,ncbi.public,s3.us-east-1	SRX5503961	Illumina HiSeq 3000	PAIRED	cDNA	TRANSCRIPTOMIC	Plasmodium knowlesi	ILLUMINA	2019-03-27T00:00:00Z	GSM3665075	SRP188112	2019-03-11T18:16:00Z	1	male	GSM3665075	11C131	Bone Marrow - Macaque	Bone Marrow
SRR8708654	RNA-Seq	202	1315398548	PRJNA526495	SAMN11099898	589272164	GEO	public	fastq,run.zq,sra	gs,ncbi,s3	gs.us-east1,ncbi.public,s3.us-east-1	SRX5503961	Illumina HiSeq 3000	PAIRED	cDNA	TRANSCRIPTOMIC	Plasmodium knowlesi	ILLUMINA	2019-03-27T00:00:00Z	GSM3665075	SRP188112	2019-03-11T18:16:00Z	1	male	GSM3665075	11C131	Bone Marrow - Macaque	Bone Marrow
SRR8708655	RNA-Seq	202	1299458930	PRJNA526495	SAMN11099898	578455953	GEO	public	fastq,run.zq,sra	gs,ncbi,s3	gs.us-east1,ncbi.public,s3.us-east-1	SRX5503961	Illumina HiSeq 3000	PAIRED	cDNA	TRANSCRIPTOMIC	Plasmodium knowlesi	ILLUMINA	2019-03-27T00:00:00Z	GSM3665075	SRP188112	2019-03-11T18:16:00Z	1	male	GSM3665075	11C131	Bone Marrow - Macaque	Bone Marrow
SRR8708656	RNA-Seq	202	1276135000	PRJNA526495	SAMN11099898	567123895	GEO	public	fastq,run.zq,sra	gs,ncbi,s3	gs.us-east1,ncbi.public,s3.us-east-1	SRX5503961	Illumina HiSeq 3000	PAIRED	cDNA	TRANSCRIPTOMIC	Plasmodium knowlesi	ILLUMINA	2019-03-27T00:00:00Z	GSM3665075	SRP188112	2019-03-11T18:16:00Z	1	male	GSM3665075	11C131	Bone Marrow - Macaque	Bone Marrow
SRR8708657	RNA-Seq	202	1342005786	PRJNA526495	SAMN11099897	595315933	GEO	public	fastq,run.zq,sra	gs,ncbi,s3	gs.us-east1,ncbi.public,s3.us-east-1	SRX5503962	Illumina HiSeq 3000	PAIRED	cDNA	TRANSCRIPTOMIC	Plasmodium knowlesi	ILLUMINA	2019-03-27T00:00:00Z	GSM3665076	SRP188112	2019-03-11T18:16:00Z	1	male	GSM3665076	12C136	Bone Marrow - Macaque	Bone Marrow
SRR8708658	RNA-Seq	202	1325280388	PRJNA526495	SAMN11099897	592779899	GEO	public	fastq,run.zq,sra	gs,ncbi,s3	gs.us-east1,ncbi.public,s3.us-east-1	SRX5503962	Illumina HiSeq 3000	PAIRED	cDNA	TRANSCRIPTOMIC	Plasmodium knowlesi	ILLUMINA	2019-03-27T00:00:00Z	GSM3665076	SRP188112	2019-03-11T18:16:00Z	1	male	GSM3665076	12C136	Bone Marrow - Macaque	Bone Marrow
SRR8708659	RNA-Seq	202	1330834782	PRJNA526495	SAMN11099897	594601413	GEO	public	fastq,run.zq,sra	gs,ncbi,s3	gs.us-east1,ncbi.public,s3.us-east-1	SRX5503962	Illumina HiSeq 3000	PAIRED	cDNA	TRANSCRIPTOMIC	Plasmodium knowlesi	ILLUMINA	2019-03-27T00:00:00Z	GSM3665076	SRP188112	2019-03-11T18:17:00Z	1	male	GSM3665076	12C136	Bone Marrow - Macaque	Bone Marrow
SRR8708660	RNA-Seq	202	1349272332	PRJNA526495	SAMN11099897	602285314	GEO	public	fastq,run.zq,sra	gs,ncbi,s3	gs.us-east1,ncbi.public,s3.us-east-1	SRX5503962	Illumina HiSeq 3000	PAIRED	cDNA	TRANSCRIPTOMIC	Plasmodium knowlesi	ILLUMINA	2019-03-27T00:00:00Z	GSM3665076	SRP188112	2019-03-11T18:16:00Z	1	male	GSM3665076	12C136	Bone Marrow - Macaque	Bone Marrow
SRR8708661	RNA-Seq	202	1357740980	PRJNA526495	SAMN11099897	609399307	GEO	public	fastq,run.zq,sra	gs,ncbi,s3	gs.us-east1,ncbi.public,s3.us-east-1	SRX5503962	Illumina HiSeq 3000	PAIRED	cDNA	TRANSCRIPTOMIC	Plasmodium knowlesi	ILLUMINA	2019-03-27T00:00:00Z	GSM3665076	SRP188112	2019-03-11T18:17:00Z	1	male	GSM3665076	12C136	Bone Marrow - Macaque	Bone Marrow
SRR8708662	RNA-Seq	202	1361484646	PRJNA526495	SAMN11099897	611873171	GEO	public	fastq,run.zq,sra	gs,ncbi,s3	gs.us-east1,ncbi.public,s3.us-east-1	SRX5503962	Illumina HiSeq 3000	PAIRED	cDNA	TRANSCRIPTOMIC	Plasmodium knowlesi	ILLUMINA	2019-03-27T00:00:00Z	GSM3665076	SRP188112	2019-03-11T18:16:00Z	1	male	GSM3665076	12C136	Bone Marrow - Macaque	Bone Marrow
SRR8708663	RNA-Seq	202	1354981458	PRJNA526495	SAMN11099897	605306444	GEO	public	fastq,run.zq,sra	gs,ncbi,s3	gs.us-east1,ncbi.public,s3.us-east-1	SRX5503962	Illumina HiSeq 3000	PAIRED	cDNA	TRANSCRIPTOMIC	Plasmodium knowlesi	ILLUMINA	2019-03-27T00:00:00Z	GSM3665076	SRP188112	2019-03-11T18:16:00Z	1	male	GSM3665076	12C136	Bone Marrow - Macaque	Bone Marrow
SRR8708664	RNA-Seq	202	1332918412	PRJNA526495	SAMN11099897	593709715	GEO	public	fastq,run.zq,sra	gs,ncbi,s3	gs.us-east1,ncbi.public,s3.us-east-1	SRX5503962	Illumina HiSeq 3000	PAIRED	cDNA	TRANSCRIPTOMIC	Plasmodium knowlesi	ILLUMINA	2019-03-27T00:00:00Z	GSM3665076	SRP188112	2019-03-11T18:15:00Z	1	male	GSM3665076	12C136	Bone Marrow - Macaque	Bone Marrow
SRR8708665	RNA-Seq	202	1347058614	PRJNA526495	SAMN11099896	598628909	GEO	public	fastq,run.zq,sra	gs,ncbi,s3	gs.us-east1,ncbi.public,s3.us-east-1	SRX5503963	Illumina HiSeq 3000	PAIRED	cDNA	TRANSCRIPTOMIC	Plasmodium knowlesi	ILLUMINA	2019-03-27T00:00:00Z	GSM3665077	SRP188112	2019-03-11T18:16:00Z	1	male	GSM3665077	12C53	Bone Marrow - Macaque	Bone Marrow
SRR8708666	RNA-Seq	202	1329655708	PRJNA526495	SAMN11099896	595566844	GEO	public	fastq,run.zq,sra	gs,ncbi,s3	gs.us-east1,ncbi.public,s3.us-east-1	SRX5503963	Illumina HiSeq 3000	PAIRED	cDNA	TRANSCRIPTOMIC	Plasmodium knowlesi	ILLUMINA	2019-03-27T00:00:00Z	GSM3665077	SRP188112	2019-03-11T18:16:00Z	1	male	GSM3665077	12C53	Bone Marrow - Macaque	Bone Marrow
SRR8708667	RNA-Seq	202	1332482092	PRJNA526495	SAMN11099896	595885864	GEO	public	fastq,run.zq,sra	gs,ncbi,s3	gs.us-east1,ncbi.public,s3.us-east-1	SRX5503963	Illumina HiSeq 3000	PAIRED	cDNA	TRANSCRIPTOMIC	Plasmodium knowlesi	ILLUMINA	2019-03-27T00:00:00Z	GSM3665077	SRP188112	2019-03-11T18:16:00Z	1	male	GSM3665077	12C53	Bone Marrow - Macaque	Bone Marrow
SRR8708668	RNA-Seq	202	1355752290	PRJNA526495	SAMN11099896	606102016	GEO	public	fastq,run.zq,sra	gs,ncbi,s3	gs.us-east1,ncbi.public,s3.us-east-1	SRX5503963	Illumina HiSeq 3000	PAIRED	cDNA	TRANSCRIPTOMIC	Plasmodium knowlesi	ILLUMINA	2019-03-27T00:00:00Z	GSM3665077	SRP188112	2019-03-11T18:16:00Z	1	male	GSM3665077	12C53	Bone Marrow - Macaque	Bone Marrow
SRR8708669	RNA-Seq	202	1362604938	PRJNA526495	SAMN11099896	612313110	GEO	public	fastq,run.zq,sra	gs,ncbi,s3	gs.us-east1,ncbi.public,s3.us-east-1	SRX5503963	Illumina HiSeq 3000	PAIRED	cDNA	TRANSCRIPTOMIC	Plasmodium knowlesi	ILLUMINA	2019-03-27T00:00:00Z	GSM3665077	SRP188112	2019-03-11T18:17:00Z	1	male	GSM3665077	12C53	Bone Marrow - Macaque	Bone Marrow
SRR8708670	RNA-Seq	202	1368438092	PRJNA526495	SAMN11099896	615542723	GEO	public	fastq,run.zq,sra	gs,ncbi,s3	gs.us-east1,ncbi.public,s3.us-east-1	SRX5503963	Illumina HiSeq 3000	PAIRED	cDNA	TRANSCRIPTOMIC	Plasmodium knowlesi	ILLUMINA	2019-03-27T00:00:00Z	GSM3665077	SRP188112	2019-03-11T18:16:00Z	1	male	GSM3665077	12C53	Bone Marrow - Macaque	Bone Marrow
SRR8708671	RNA-Seq	202	1351476960	PRJNA526495	SAMN11099896	603828222	GEO	public	fastq,run.zq,sra	gs,ncbi,s3	gs.us-east1,ncbi.public,s3.us-east-1	SRX5503963	Illumina HiSeq 3000	PAIRED	cDNA	TRANSCRIPTOMIC	Plasmodium knowlesi	ILLUMINA	2019-03-27T00:00:00Z	GSM3665077	SRP188112	2019-03-11T18:16:00Z	1	male	GSM3665077	12C53	Bone Marrow - Macaque	Bone Marrow
SRR8708672	RNA-Seq	202	1337784996	PRJNA526495	SAMN11099896	596900435	GEO	public	fastq,run.zq,sra	gs,ncbi,s3	gs.us-east1,ncbi.public,s3.us-east-1	SRX5503963	Illumina HiSeq 3000	PAIRED	cDNA	TRANSCRIPTOMIC	Plasmodium knowlesi	ILLUMINA	2019-03-27T00:00:00Z	GSM3665077	SRP188112	2019-03-11T18:16:00Z	1	male	GSM3665077	12C53	Bone Marrow - Macaque	Bone Marrow
SRR8708673	RNA-Seq	202	1293959076	PRJNA526495	SAMN11099895	574729950	GEO	public	fastq,run.zq,sra	gs,ncbi,s3	gs.us-east1,ncbi.public,s3.us-east-1	SRX5503964	Illumina HiSeq 3000	PAIRED	cDNA	TRANSCRIPTOMIC	Plasmodium knowlesi	ILLUMINA	2019-03-27T00:00:00Z	GSM3665078	SRP188112	2019-03-11T18:16:00Z	1	male	GSM3665078	12C44	Bone Marrow - Macaque	Bone Marrow
SRR8708674	RNA-Seq	202	1278182674	PRJNA526495	SAMN11099895	572711197	GEO	public	fastq,run.zq,sra	gs,ncbi,s3	gs.us-east1,ncbi.public,s3.us-east-1	SRX5503964	Illumina HiSeq 3000	PAIRED	cDNA	TRANSCRIPTOMIC	Plasmodium knowlesi	ILLUMINA	2019-03-27T00:00:00Z	GSM3665078	SRP188112	2019-03-11T18:15:00Z	1	male	GSM3665078	12C44	Bone Marrow - Macaque	Bone Marrow
SRR8708675	RNA-Seq	202	1288338022	PRJNA526495	SAMN11099895	576446269	GEO	public	fastq,run.zq,sra	gs,ncbi,s3	gs.us-east1,ncbi.public,s3.us-east-1	SRX5503964	Illumina HiSeq 3000	PAIRED	cDNA	TRANSCRIPTOMIC	Plasmodium knowlesi	ILLUMINA	2019-03-27T00:00:00Z	GSM3665078	SRP188112	2019-03-11T18:16:00Z	1	male	GSM3665078	12C44	Bone Marrow - Macaque	Bone Marrow
SRR8708676	RNA-Seq	202	1308743456	PRJNA526495	SAMN11099895	585297298	GEO	public	fastq,run.zq,sra	gs,ncbi,s3	gs.us-east1,ncbi.public,s3.us-east-1	SRX5503964	Illumina HiSeq 3000	PAIRED	cDNA	TRANSCRIPTOMIC	Plasmodium knowlesi	ILLUMINA	2019-03-27T00:00:00Z	GSM3665078	SRP188112	2019-03-11T18:16:00Z	1	male	GSM3665078	12C44	Bone Marrow - Macaque	Bone Marrow
SRR8708677	RNA-Seq	202	1320262708	PRJNA526495	SAMN11099895	593459534	GEO	public	fastq,run.zq,sra	gs,ncbi,s3	gs.us-east1,ncbi.public,s3.us-east-1	SRX5503964	Illumina HiSeq 3000	PAIRED	cDNA	TRANSCRIPTOMIC	Plasmodium knowlesi	ILLUMINA	2019-03-27T00:00:00Z	GSM3665078	SRP188112	2019-03-11T18:16:00Z	1	male	GSM3665078	12C44	Bone Marrow - Macaque	Bone Marrow
SRR8708678	RNA-Seq	202	1325117172	PRJNA526495	SAMN11099895	596173323	GEO	public	fastq,run.zq,sra	gs,ncbi,s3	gs.us-east1,ncbi.public,s3.us-east-1	SRX5503964	Illumina HiSeq 3000	PAIRED	cDNA	TRANSCRIPTOMIC	Plasmodium knowlesi	ILLUMINA	2019-03-27T00:00:00Z	GSM3665078	SRP188112	2019-03-11T18:16:00Z	1	male	GSM3665078	12C44	Bone Marrow - Macaque	Bone Marrow
SRR8708679	RNA-Seq	202	1312489344	PRJNA526495	SAMN11099895	586802156	GEO	public	fastq,run.zq,sra	gs,ncbi,s3	gs.us-east1,ncbi.public,s3.us-east-1	SRX5503964	Illumina HiSeq 3000	PAIRED	cDNA	TRANSCRIPTOMIC	Plasmodium knowlesi	ILLUMINA	2019-03-27T00:00:00Z	GSM3665078	SRP188112	2019-03-11T18:15:00Z	1	male	GSM3665078	12C44	Bone Marrow - Macaque	Bone Marrow
SRR8708680	RNA-Seq	202	1287236112	PRJNA526495	SAMN11099895	574341449	GEO	public	fastq,run.zq,sra	gs,ncbi,s3	gs.us-east1,ncbi.public,s3.us-east-1	SRX5503964	Illumina HiSeq 3000	PAIRED	cDNA	TRANSCRIPTOMIC	Plasmodium knowlesi	ILLUMINA	2019-03-27T00:00:00Z	GSM3665078	SRP188112	2019-03-11T18:16:00Z	1	male	GSM3665078	12C44	Bone Marrow - Macaque	Bone Marrow
SRR8708681	RNA-Seq	202	1370514854	PRJNA526495	SAMN11099894	610250223	GEO	public	fastq,run.zq,sra	gs,ncbi,s3	gs.us-east1,ncbi.public,s3.us-east-1	SRX5503965	Illumina HiSeq 3000	PAIRED	cDNA	TRANSCRIPTOMIC	Plasmodium knowlesi	ILLUMINA	2019-03-27T00:00:00Z	GSM3665079	SRP188112	2019-03-11T18:16:00Z	1	male	GSM3665079	11C166	Bone Marrow - Macaque	Bone Marrow
SRR8708682	RNA-Seq	202	1352114068	PRJNA526495	SAMN11099894	607193261	GEO	public	fastq,run.zq,sra	gs,ncbi,s3	gs.us-east1,ncbi.public,s3.us-east-1	SRX5503965	Illumina HiSeq 3000	PAIRED	cDNA	TRANSCRIPTOMIC	Plasmodium knowlesi	ILLUMINA	2019-03-27T00:00:00Z	GSM3665079	SRP188112	2019-03-11T18:17:00Z	1	male	GSM3665079	11C166	Bone Marrow - Macaque	Bone Marrow
SRR8708683	RNA-Seq	202	1366389812	PRJNA526495	SAMN11099894	613130842	GEO	public	fastq,run.zq,sra	gs,ncbi,s3	gs.us-east1,ncbi.public,s3.us-east-1	SRX5503965	Illumina HiSeq 3000	PAIRED	cDNA	TRANSCRIPTOMIC	Plasmodium knowlesi	ILLUMINA	2019-03-27T00:00:00Z	GSM3665079	SRP188112	2019-03-11T18:16:00Z	1	male	GSM3665079	11C166	Bone Marrow - Macaque	Bone Marrow
SRR8708684	RNA-Seq	202	1386591428	PRJNA526495	SAMN11099894	621865194	GEO	public	fastq,run.zq,sra	gs,ncbi,s3	gs.us-east1,ncbi.public,s3.us-east-1	SRX5503965	Illumina HiSeq 3000	PAIRED	cDNA	TRANSCRIPTOMIC	Plasmodium knowlesi	ILLUMINA	2019-03-27T00:00:00Z	GSM3665079	SRP188112	2019-03-11T18:16:00Z	1	male	GSM3665079	11C166	Bone Marrow - Macaque	Bone Marrow
SRR8708685	RNA-Seq	202	1399569524	PRJNA526495	SAMN11099894	631170425	GEO	public	fastq,run.zq,sra	gs,ncbi,s3	gs.us-east1,ncbi.public,s3.us-east-1	SRX5503965	Illumina HiSeq 3000	PAIRED	cDNA	TRANSCRIPTOMIC	Plasmodium knowlesi	ILLUMINA	2019-03-27T00:00:00Z	GSM3665079	SRP188112	2019-03-11T18:16:00Z	1	male	GSM3665079	11C166	Bone Marrow - Macaque	Bone Marrow
SRR8708686	RNA-Seq	202	1402773648	PRJNA526495	SAMN11099894	633655201	GEO	public	fastq,run.zq,sra	gs,ncbi,s3	gs.us-east1,ncbi.public,s3.us-east-1	SRX5503965	Illumina HiSeq 3000	PAIRED	cDNA	TRANSCRIPTOMIC	Plasmodium knowlesi	ILLUMINA	2019-03-27T00:00:00Z	GSM3665079	SRP188112	2019-03-11T18:16:00Z	1	male	GSM3665079	11C166	Bone Marrow - Macaque	Bone Marrow
SRR8708687	RNA-Seq	202	1397026142	PRJNA526495	SAMN11099894	627070511	GEO	public	fastq,run.zq,sra	gs,ncbi,s3	gs.us-east1,ncbi.public,s3.us-east-1	SRX5503965	Illumina HiSeq 3000	PAIRED	cDNA	TRANSCRIPTOMIC	Plasmodium knowlesi	ILLUMINA	2019-03-27T00:00:00Z	GSM3665079	SRP188112	2019-03-11T18:16:00Z	1	male	GSM3665079	11C166	Bone Marrow - Macaque	Bone Marrow
SRR8708688	RNA-Seq	202	1369293360	PRJNA526495	SAMN11099894	612769007	GEO	public	fastq,run.zq,sra	gs,ncbi,s3	gs.us-east1,ncbi.public,s3.us-east-1	SRX5503965	Illumina HiSeq 3000	PAIRED	cDNA	TRANSCRIPTOMIC	Plasmodium knowlesi	ILLUMINA	2019-03-27T00:00:00Z	GSM3665079	SRP188112	2019-03-11T18:16:00Z	1	male	GSM3665079	11C166	Bone Marrow - Macaque	Bone Marrow
SRR8708689	RNA-Seq	202	1247988724	PRJNA526495	SAMN11099893	552545065	GEO	public	fastq,run.zq,sra	gs,ncbi,s3	gs.us-east1,ncbi.public,s3.us-east-1	SRX5503966	Illumina HiSeq 3000	PAIRED	cDNA	TRANSCRIPTOMIC	Plasmodium knowlesi	ILLUMINA	2019-03-27T00:00:00Z	GSM3665080	SRP188112	2019-03-11T18:16:00Z	1	male	GSM3665080	H12C8	Bone Marrow - Macaque	Bone Marrow
SRR8708690	RNA-Seq	202	1235927304	PRJNA526495	SAMN11099893	551770251	GEO	public	fastq,run.zq,sra	gs,ncbi,s3	gs.us-east1,ncbi.public,s3.us-east-1	SRX5503966	Illumina HiSeq 3000	PAIRED	cDNA	TRANSCRIPTOMIC	Plasmodium knowlesi	ILLUMINA	2019-03-27T00:00:00Z	GSM3665080	SRP188112	2019-03-11T18:15:00Z	1	male	GSM3665080	H12C8	Bone Marrow - Macaque	Bone Marrow
SRR8708691	RNA-Seq	202	1251079930	PRJNA526495	SAMN11099893	557682350	GEO	public	fastq,run.zq,sra	gs,ncbi,s3	gs.us-east1,ncbi.public,s3.us-east-1	SRX5503966	Illumina HiSeq 3000	PAIRED	cDNA	TRANSCRIPTOMIC	Plasmodium knowlesi	ILLUMINA	2019-03-27T00:00:00Z	GSM3665080	SRP188112	2019-03-11T18:16:00Z	1	male	GSM3665080	H12C8	Bone Marrow - Macaque	Bone Marrow
SRR8708692	RNA-Seq	202	1264978742	PRJNA526495	SAMN11099893	563717712	GEO	public	fastq,run.zq,sra	gs,ncbi,s3	gs.us-east1,ncbi.public,s3.us-east-1	SRX5503966	Illumina HiSeq 3000	PAIRED	cDNA	TRANSCRIPTOMIC	Plasmodium knowlesi	ILLUMINA	2019-03-27T00:00:00Z	GSM3665080	SRP188112	2019-03-11T18:16:00Z	1	male	GSM3665080	H12C8	Bone Marrow - Macaque	Bone Marrow
SRR8708693	RNA-Seq	202	1277694238	PRJNA526495	SAMN11099893	572300524	GEO	public	fastq,run.zq,sra	gs,ncbi,s3	gs.us-east1,ncbi.public,s3.us-east-1	SRX5503966	Illumina HiSeq 3000	PAIRED	cDNA	TRANSCRIPTOMIC	Plasmodium knowlesi	ILLUMINA	2019-03-27T00:00:00Z	GSM3665080	SRP188112	2019-03-11T18:16:00Z	1	male	GSM3665080	H12C8	Bone Marrow - Macaque	Bone Marrow
SRR8708694	RNA-Seq	202	1279532034	PRJNA526495	SAMN11099893	573942502	GEO	public	fastq,run.zq,sra	gs,ncbi,s3	gs.us-east1,ncbi.public,s3.us-east-1	SRX5503966	Illumina HiSeq 3000	PAIRED	cDNA	TRANSCRIPTOMIC	Plasmodium knowlesi	ILLUMINA	2019-03-27T00:00:00Z	GSM3665080	SRP188112	2019-03-11T18:16:00Z	1	male	GSM3665080	H12C8	Bone Marrow - Macaque	Bone Marrow
SRR8708695	RNA-Seq	202	1276307710	PRJNA526495	SAMN11099893	568302502	GEO	public	fastq,run.zq,sra	gs,ncbi,s3	gs.us-east1,ncbi.public,s3.us-east-1	SRX5503966	Illumina HiSeq 3000	PAIRED	cDNA	TRANSCRIPTOMIC	Plasmodium knowlesi	ILLUMINA	2019-03-27T00:00:00Z	GSM3665080	SRP188112	2019-03-11T18:16:00Z	1	male	GSM3665080	H12C8	Bone Marrow - Macaque	Bone Marrow
SRR8708696	RNA-Seq	202	1245173248	PRJNA526495	SAMN11099893	553698711	GEO	public	fastq,run.zq,sra	gs,ncbi,s3	gs.us-east1,ncbi.public,s3.us-east-1	SRX5503966	Illumina HiSeq 3000	PAIRED	cDNA	TRANSCRIPTOMIC	Plasmodium knowlesi	ILLUMINA	2019-03-27T00:00:00Z	GSM3665080	SRP188112	2019-03-11T18:16:00Z	1	male	GSM3665080	H12C8	Bone Marrow - Macaque	Bone Marrow
SRR8708697	RNA-Seq	202	1429326952	PRJNA526495	SAMN11099892	636035194	GEO	public	fastq,run.zq,sra	gs,ncbi,s3	gs.us-east1,ncbi.public,s3.us-east-1	SRX5503967	Illumina HiSeq 3000	PAIRED	cDNA	TRANSCRIPTOMIC	Plasmodium knowlesi	ILLUMINA	2019-03-27T00:00:00Z	GSM3665081	SRP188112	2019-03-11T18:16:00Z	1	male	GSM3665081	H12C59	Bone Marrow - Macaque	Bone Marrow
SRR8708698	RNA-Seq	202	1411314814	PRJNA526495	SAMN11099892	633190294	GEO	public	fastq,run.zq,sra	gs,ncbi,s3	gs.us-east1,ncbi.public,s3.us-east-1	SRX5503967	Illumina HiSeq 3000	PAIRED	cDNA	TRANSCRIPTOMIC	Plasmodium knowlesi	ILLUMINA	2019-03-27T00:00:00Z	GSM3665081	SRP188112	2019-03-11T18:16:00Z	1	male	GSM3665081	H12C59	Bone Marrow - Macaque	Bone Marrow
SRR8708699	RNA-Seq	202	1423330178	PRJNA526495	SAMN11099892	637829790	GEO	public	fastq,run.zq,sra	gs,ncbi,s3	gs.us-east1,ncbi.public,s3.us-east-1	SRX5503967	Illumina HiSeq 3000	PAIRED	cDNA	TRANSCRIPTOMIC	Plasmodium knowlesi	ILLUMINA	2019-03-27T00:00:00Z	GSM3665081	SRP188112	2019-03-11T18:16:00Z	1	male	GSM3665081	H12C59	Bone Marrow - Macaque	Bone Marrow
SRR8708700	RNA-Seq	202	1443490586	PRJNA526495	SAMN11099892	646890779	GEO	public	fastq,run.zq,sra	gs,ncbi,s3	gs.us-east1,ncbi.public,s3.us-east-1	SRX5503967	Illumina HiSeq 3000	PAIRED	cDNA	TRANSCRIPTOMIC	Plasmodium knowlesi	ILLUMINA	2019-03-27T00:00:00Z	GSM3665081	SRP188112	2019-03-11T18:16:00Z	1	male	GSM3665081	H12C59	Bone Marrow - Macaque	Bone Marrow
SRR8708701	RNA-Seq	202	1453746934	PRJNA526495	SAMN11099892	655080087	GEO	public	fastq,run.zq,sra	gs,ncbi,s3	gs.us-east1,ncbi.public,s3.us-east-1	SRX5503967	Illumina HiSeq 3000	PAIRED	cDNA	TRANSCRIPTOMIC	Plasmodium knowlesi	ILLUMINA	2019-03-27T00:00:00Z	GSM3665081	SRP188112	2019-03-11T18:16:00Z	1	male	GSM3665081	H12C59	Bone Marrow - Macaque	Bone Marrow
SRR8708702	RNA-Seq	202	1457301932	PRJNA526495	SAMN11099892	657521357	GEO	public	fastq,run.zq,sra	gs,ncbi,s3	gs.us-east1,ncbi.public,s3.us-east-1	SRX5503967	Illumina HiSeq 3000	PAIRED	cDNA	TRANSCRIPTOMIC	Plasmodium knowlesi	ILLUMINA	2019-03-27T00:00:00Z	GSM3665081	SRP188112	2019-03-11T18:17:00Z	1	male	GSM3665081	H12C59	Bone Marrow - Macaque	Bone Marrow
SRR8708703	RNA-Seq	202	1448553918	PRJNA526495	SAMN11099892	648826681	GEO	public	fastq,run.zq,sra	gs,ncbi,s3	gs.us-east1,ncbi.public,s3.us-east-1	SRX5503967	Illumina HiSeq 3000	PAIRED	cDNA	TRANSCRIPTOMIC	Plasmodium knowlesi	ILLUMINA	2019-03-27T00:00:00Z	GSM3665081	SRP188112	2019-03-11T18:16:00Z	1	male	GSM3665081	H12C59	Bone Marrow - Macaque	Bone Marrow
SRR8708704	RNA-Seq	202	1424162620	PRJNA526495	SAMN11099892	636949360	GEO	public	fastq,run.zq,sra	gs,ncbi,s3	gs.us-east1,ncbi.public,s3.us-east-1	SRX5503967	Illumina HiSeq 3000	PAIRED	cDNA	TRANSCRIPTOMIC	Plasmodium knowlesi	ILLUMINA	2019-03-27T00:00:00Z	GSM3665081	SRP188112	2019-03-11T18:16:00Z	1	male	GSM3665081	H12C59	Bone Marrow - Macaque	Bone Marrow
SRR8708705	RNA-Seq	202	1420529246	PRJNA526495	SAMN11099891	629120705	GEO	public	fastq,run.zq,sra	gs,ncbi,s3	gs.us-east1,ncbi.public,s3.us-east-1	SRX5503968	Illumina HiSeq 3000	PAIRED	cDNA	TRANSCRIPTOMIC	Plasmodium knowlesi	ILLUMINA	2019-03-27T00:00:00Z	GSM3665082	SRP188112	2019-03-11T18:16:00Z	1	male	GSM3665082	RAw8	Bone Marrow - Macaque	Bone Marrow
SRR8708706	RNA-Seq	202	1401538620	PRJNA526495	SAMN11099891	625591916	GEO	public	fastq,run.zq,sra	gs,ncbi,s3	gs.us-east1,ncbi.public,s3.us-east-1	SRX5503968	Illumina HiSeq 3000	PAIRED	cDNA	TRANSCRIPTOMIC	Plasmodium knowlesi	ILLUMINA	2019-03-27T00:00:00Z	GSM3665082	SRP188112	2019-03-11T18:16:00Z	1	male	GSM3665082	RAw8	Bone Marrow - Macaque	Bone Marrow
SRR8708707	RNA-Seq	202	1411314006	PRJNA526495	SAMN11099891	628907181	GEO	public	fastq,run.zq,sra	gs,ncbi,s3	gs.us-east1,ncbi.public,s3.us-east-1	SRX5503968	Illumina HiSeq 3000	PAIRED	cDNA	TRANSCRIPTOMIC	Plasmodium knowlesi	ILLUMINA	2019-03-27T00:00:00Z	GSM3665082	SRP188112	2019-03-11T18:17:00Z	1	male	GSM3665082	RAw8	Bone Marrow - Macaque	Bone Marrow
SRR8708708	RNA-Seq	202	1434281204	PRJNA526495	SAMN11099891	639162081	GEO	public	fastq,run.zq,sra	gs,ncbi,s3	gs.us-east1,ncbi.public,s3.us-east-1	SRX5503968	Illumina HiSeq 3000	PAIRED	cDNA	TRANSCRIPTOMIC	Plasmodium knowlesi	ILLUMINA	2019-03-27T00:00:00Z	GSM3665082	SRP188112	2019-03-11T18:16:00Z	1	male	GSM3665082	RAw8	Bone Marrow - Macaque	Bone Marrow
SRR8708709	RNA-Seq	202	1441820248	PRJNA526495	SAMN11099891	645826924	GEO	public	fastq,run.zq,sra	gs,ncbi,s3	gs.us-east1,ncbi.public,s3.us-east-1	SRX5503968	Illumina HiSeq 3000	PAIRED	cDNA	TRANSCRIPTOMIC	Plasmodium knowlesi	ILLUMINA	2019-03-27T00:00:00Z	GSM3665082	SRP188112	2019-03-11T18:16:00Z	1	male	GSM3665082	RAw8	Bone Marrow - Macaque	Bone Marrow
SRR8708710	RNA-Seq	202	1444019624	PRJNA526495	SAMN11099891	647552016	GEO	public	fastq,run.zq,sra	gs,ncbi,s3	gs.us-east1,ncbi.public,s3.us-east-1	SRX5503968	Illumina HiSeq 3000	PAIRED	cDNA	TRANSCRIPTOMIC	Plasmodium knowlesi	ILLUMINA	2019-03-27T00:00:00Z	GSM3665082	SRP188112	2019-03-11T18:17:00Z	1	male	GSM3665082	RAw8	Bone Marrow - Macaque	Bone Marrow
SRR8708711	RNA-Seq	202	1438540374	PRJNA526495	SAMN11099891	640994487	GEO	public	fastq,run.zq,sra	gs,ncbi,s3	gs.us-east1,ncbi.public,s3.us-east-1	SRX5503968	Illumina HiSeq 3000	PAIRED	cDNA	TRANSCRIPTOMIC	Plasmodium knowlesi	ILLUMINA	2019-03-27T00:00:00Z	GSM3665082	SRP188112	2019-03-11T18:16:00Z	1	male	GSM3665082	RAw8	Bone Marrow - Macaque	Bone Marrow
SRR8708712	RNA-Seq	202	1412929602	PRJNA526495	SAMN11099891	628636022	GEO	public	fastq,run.zq,sra	gs,ncbi,s3	gs.us-east1,ncbi.public,s3.us-east-1	SRX5503968	Illumina HiSeq 3000	PAIRED	cDNA	TRANSCRIPTOMIC	Plasmodium knowlesi	ILLUMINA	2019-03-27T00:00:00Z	GSM3665082	SRP188112	2019-03-11T18:16:00Z	1	male	GSM3665082	RAw8	Bone Marrow - Macaque	Bone Marrow
SRR8708713	RNA-Seq	202	1459430406	PRJNA526495	SAMN11099890	646388727	GEO	public	fastq,run.zq,sra	gs,ncbi,s3	gs.us-east1,ncbi.public,s3.us-east-1	SRX5503969	Illumina HiSeq 3000	PAIRED	cDNA	TRANSCRIPTOMIC	Plasmodium knowlesi	ILLUMINA	2019-03-27T00:00:00Z	GSM3665083	SRP188112	2019-03-11T18:17:00Z	1	male	GSM3665083	11C131	Bone Marrow - Macaque	Bone Marrow
SRR8708714	RNA-Seq	202	1438749646	PRJNA526495	SAMN11099890	642087869	GEO	public	fastq,run.zq,sra	gs,ncbi,s3	gs.us-east1,ncbi.public,s3.us-east-1	SRX5503969	Illumina HiSeq 3000	PAIRED	cDNA	TRANSCRIPTOMIC	Plasmodium knowlesi	ILLUMINA	2019-03-27T00:00:00Z	GSM3665083	SRP188112	2019-03-11T18:16:00Z	1	male	GSM3665083	11C131	Bone Marrow - Macaque	Bone Marrow
SRR8708715	RNA-Seq	202	1442792676	PRJNA526495	SAMN11099890	642892428	GEO	public	fastq,run.zq,sra	gs,ncbi,s3	gs.us-east1,ncbi.public,s3.us-east-1	SRX5503969	Illumina HiSeq 3000	PAIRED	cDNA	TRANSCRIPTOMIC	Plasmodium knowlesi	ILLUMINA	2019-03-27T00:00:00Z	GSM3665083	SRP188112	2019-03-11T18:16:00Z	1	male	GSM3665083	11C131	Bone Marrow - Macaque	Bone Marrow
SRR8708716	RNA-Seq	202	1470766242	PRJNA526495	SAMN11099890	655240899	GEO	public	fastq,run.zq,sra	gs,ncbi,s3	gs.us-east1,ncbi.public,s3.us-east-1	SRX5503969	Illumina HiSeq 3000	PAIRED	cDNA	TRANSCRIPTOMIC	Plasmodium knowlesi	ILLUMINA	2019-03-27T00:00:00Z	GSM3665083	SRP188112	2019-03-11T18:16:00Z	1	male	GSM3665083	11C131	Bone Marrow - Macaque	Bone Marrow
SRR8708717	RNA-Seq	202	1479808166	PRJNA526495	SAMN11099890	662525995	GEO	public	fastq,run.zq,sra	gs,ncbi,s3	gs.us-east1,ncbi.public,s3.us-east-1	SRX5503969	Illumina HiSeq 3000	PAIRED	cDNA	TRANSCRIPTOMIC	Plasmodium knowlesi	ILLUMINA	2019-03-27T00:00:00Z	GSM3665083	SRP188112	2019-03-11T18:16:00Z	1	male	GSM3665083	11C131	Bone Marrow - Macaque	Bone Marrow
SRR8708718	RNA-Seq	202	1483545570	PRJNA526495	SAMN11099890	664925619	GEO	public	fastq,run.zq,sra	gs,ncbi,s3	gs.us-east1,ncbi.public,s3.us-east-1	SRX5503969	Illumina HiSeq 3000	PAIRED	cDNA	TRANSCRIPTOMIC	Plasmodium knowlesi	ILLUMINA	2019-03-27T00:00:00Z	GSM3665083	SRP188112	2019-03-11T18:17:00Z	1	male	GSM3665083	11C131	Bone Marrow - Macaque	Bone Marrow
SRR8708719	RNA-Seq	202	1465170034	PRJNA526495	SAMN11099890	652494090	GEO	public	fastq,run.zq,sra	gs,ncbi,s3	gs.us-east1,ncbi.public,s3.us-east-1	SRX5503969	Illumina HiSeq 3000	PAIRED	cDNA	TRANSCRIPTOMIC	Plasmodium knowlesi	ILLUMINA	2019-03-27T00:00:00Z	GSM3665083	SRP188112	2019-03-11T18:16:00Z	1	male	GSM3665083	11C131	Bone Marrow - Macaque	Bone Marrow
SRR8708720	RNA-Seq	202	1451062960	PRJNA526495	SAMN11099890	645178535	GEO	public	fastq,run.zq,sra	gs,ncbi,s3	gs.us-east1,ncbi.public,s3.us-east-1	SRX5503969	Illumina HiSeq 3000	PAIRED	cDNA	TRANSCRIPTOMIC	Plasmodium knowlesi	ILLUMINA	2019-03-27T00:00:00Z	GSM3665083	SRP188112	2019-03-11T18:17:00Z	1	male	GSM3665083	11C131	Bone Marrow - Macaque	Bone Marrow
SRR8708721	RNA-Seq	202	1156438284	PRJNA526495	SAMN11099889	523069337	GEO	public	fastq,run.zq,sra	gs,ncbi,s3	gs.us-east1,ncbi.public,s3.us-east-1	SRX5503970	Illumina HiSeq 3000	PAIRED	cDNA	TRANSCRIPTOMIC	Plasmodium knowlesi	ILLUMINA	2019-03-27T00:00:00Z	GSM3665084	SRP188112	2019-03-11T18:16:00Z	1	male	GSM3665084	12C136	Bone Marrow - Macaque	Bone Marrow
SRR8708722	RNA-Seq	202	1144727738	PRJNA526495	SAMN11099889	524351414	GEO	public	fastq,run.zq	gs,ncbi,s3	gs.us-east1,ncbi.public,s3.us-east-1	SRX5503970	Illumina HiSeq 3000	PAIRED	cDNA	TRANSCRIPTOMIC	Plasmodium knowlesi	ILLUMINA	2019-03-27T00:00:00Z	GSM3665084	SRP188112		NA	male	GSM3665084	12C136	Bone Marrow - Macaque	Bone Marrow
SRR8708723	RNA-Seq	202	1153341826	PRJNA526495	SAMN11099889	530089413	GEO	public	fastq,run.zq,sra	gs,ncbi,s3	gs.us-east1,ncbi.public,s3.us-east-1	SRX5503970	Illumina HiSeq 3000	PAIRED	cDNA	TRANSCRIPTOMIC	Plasmodium knowlesi	ILLUMINA	2019-03-27T00:00:00Z	GSM3665084	SRP188112	2019-03-11T18:15:00Z	1	male	GSM3665084	12C136	Bone Marrow - Macaque	Bone Marrow
SRR8708724	RNA-Seq	202	1165961574	PRJNA526495	SAMN11099889	533650910	GEO	public	fastq,run.zq,sra	gs,ncbi,s3	gs.us-east1,ncbi.public,s3.us-east-1	SRX5503970	Illumina HiSeq 3000	PAIRED	cDNA	TRANSCRIPTOMIC	Plasmodium knowlesi	ILLUMINA	2019-03-27T00:00:00Z	GSM3665084	SRP188112	2019-03-11T18:16:00Z	1	male	GSM3665084	12C136	Bone Marrow - Macaque	Bone Marrow
SRR8708725	RNA-Seq	202	1176254484	PRJNA526495	SAMN11099889	542827812	GEO	public	fastq,run.zq,sra	gs,ncbi,s3	gs.us-east1,ncbi.public,s3.us-east-1	SRX5503970	Illumina HiSeq 3000	PAIRED	cDNA	TRANSCRIPTOMIC	Plasmodium knowlesi	ILLUMINA	2019-03-27T00:00:00Z	GSM3665084	SRP188112	2019-03-11T18:16:00Z	1	male	GSM3665084	12C136	Bone Marrow - Macaque	Bone Marrow
SRR8708726	RNA-Seq	202	1177763626	PRJNA526495	SAMN11099889	546347116	GEO	public	fastq,run.zq,sra	gs,ncbi,s3	gs.us-east1,ncbi.public,s3.us-east-1	SRX5503970	Illumina HiSeq 3000	PAIRED	cDNA	TRANSCRIPTOMIC	Plasmodium knowlesi	ILLUMINA	2019-03-27T00:00:00Z	GSM3665084	SRP188112	2019-03-11T18:16:00Z	1	male	GSM3665084	12C136	Bone Marrow - Macaque	Bone Marrow
SRR8708727	RNA-Seq	202	1174534454	PRJNA526495	SAMN11099889	540862413	GEO	public	fastq,run.zq,sra	gs,ncbi,s3	gs.us-east1,ncbi.public,s3.us-east-1	SRX5503970	Illumina HiSeq 3000	PAIRED	cDNA	TRANSCRIPTOMIC	Plasmodium knowlesi	ILLUMINA	2019-03-27T00:00:00Z	GSM3665084	SRP188112	2019-03-11T18:15:00Z	1	male	GSM3665084	12C136	Bone Marrow - Macaque	Bone Marrow
SRR8708728	RNA-Seq	202	1149611896	PRJNA526495	SAMN11099889	524540856	GEO	public	fastq,run.zq,sra	gs,ncbi,s3	gs.us-east1,ncbi.public,s3.us-east-1	SRX5503970	Illumina HiSeq 3000	PAIRED	cDNA	TRANSCRIPTOMIC	Plasmodium knowlesi	ILLUMINA	2019-03-27T00:00:00Z	GSM3665084	SRP188112	2019-03-11T18:16:00Z	1	male	GSM3665084	12C136	Bone Marrow - Macaque	Bone Marrow
SRR8708729	RNA-Seq	202	1200837682	PRJNA526495	SAMN11099888	533087246	GEO	public	fastq,run.zq,sra	gs,ncbi,s3	gs.us-east1,ncbi.public,s3.us-east-1	SRX5503971	Illumina HiSeq 3000	PAIRED	cDNA	TRANSCRIPTOMIC	Plasmodium knowlesi	ILLUMINA	2019-03-27T00:00:00Z	GSM3665085	SRP188112	2019-03-11T18:16:00Z	1	male	GSM3665085	12C53	Bone Marrow - Macaque	Bone Marrow
SRR8708730	RNA-Seq	202	1186542950	PRJNA526495	SAMN11099888	530714680	GEO	public	fastq,run.zq,sra	gs,ncbi,s3	gs.us-east1,ncbi.public,s3.us-east-1	SRX5503971	Illumina HiSeq 3000	PAIRED	cDNA	TRANSCRIPTOMIC	Plasmodium knowlesi	ILLUMINA	2019-03-27T00:00:00Z	GSM3665085	SRP188112	2019-03-11T18:16:00Z	1	male	GSM3665085	12C53	Bone Marrow - Macaque	Bone Marrow
SRR8708731	RNA-Seq	202	1202632856	PRJNA526495	SAMN11099888	537047495	GEO	public	fastq,run.zq,sra	gs,ncbi,s3	gs.us-east1,ncbi.public,s3.us-east-1	SRX5503971	Illumina HiSeq 3000	PAIRED	cDNA	TRANSCRIPTOMIC	Plasmodium knowlesi	ILLUMINA	2019-03-27T00:00:00Z	GSM3665085	SRP188112	2019-03-11T18:16:00Z	1	male	GSM3665085	12C53	Bone Marrow - Macaque	Bone Marrow
SRR8708732	RNA-Seq	202	1217644284	PRJNA526495	SAMN11099888	543808616	GEO	public	fastq,run.zq,sra	gs,ncbi,s3	gs.us-east1,ncbi.public,s3.us-east-1	SRX5503971	Illumina HiSeq 3000	PAIRED	cDNA	TRANSCRIPTOMIC	Plasmodium knowlesi	ILLUMINA	2019-03-27T00:00:00Z	GSM3665085	SRP188112	2019-03-11T18:16:00Z	1	male	GSM3665085	12C53	Bone Marrow - Macaque	Bone Marrow
SRR8708733	RNA-Seq	202	1231780244	PRJNA526495	SAMN11099888	553176647	GEO	public	fastq,run.zq,sra	gs,ncbi,s3	gs.us-east1,ncbi.public,s3.us-east-1	SRX5503971	Illumina HiSeq 3000	PAIRED	cDNA	TRANSCRIPTOMIC	Plasmodium knowlesi	ILLUMINA	2019-03-27T00:00:00Z	GSM3665085	SRP188112	2019-03-11T18:16:00Z	1	male	GSM3665085	12C53	Bone Marrow - Macaque	Bone Marrow
SRR8708734	RNA-Seq	202	1235267572	PRJNA526495	SAMN11099888	555532288	GEO	public	fastq,run.zq,sra	gs,ncbi,s3	gs.us-east1,ncbi.public,s3.us-east-1	SRX5503971	Illumina HiSeq 3000	PAIRED	cDNA	TRANSCRIPTOMIC	Plasmodium knowlesi	ILLUMINA	2019-03-27T00:00:00Z	GSM3665085	SRP188112	2019-03-11T18:16:00Z	1	male	GSM3665085	12C53	Bone Marrow - Macaque	Bone Marrow
SRR8708735	RNA-Seq	202	1230553094	PRJNA526495	SAMN11099888	549436281	GEO	public	fastq,run.zq,sra	gs,ncbi,s3	gs.us-east1,ncbi.public,s3.us-east-1	SRX5503971	Illumina HiSeq 3000	PAIRED	cDNA	TRANSCRIPTOMIC	Plasmodium knowlesi	ILLUMINA	2019-03-27T00:00:00Z	GSM3665085	SRP188112	2019-03-11T18:16:00Z	1	male	GSM3665085	12C53	Bone Marrow - Macaque	Bone Marrow
SRR8708736	RNA-Seq	202	1202305212	PRJNA526495	SAMN11099888	536126786	GEO	public	fastq,run.zq,sra	gs,ncbi,s3	gs.us-east1,ncbi.public,s3.us-east-1	SRX5503971	Illumina HiSeq 3000	PAIRED	cDNA	TRANSCRIPTOMIC	Plasmodium knowlesi	ILLUMINA	2019-03-27T00:00:00Z	GSM3665085	SRP188112	2019-03-11T18:16:00Z	1	male	GSM3665085	12C53	Bone Marrow - Macaque	Bone Marrow
SRR8708745	RNA-Seq	202	1477105810	PRJNA526495	SAMN11099886	669681406	GEO	public	fastq,run.zq,sra	gs,ncbi,s3	gs.us-east1,ncbi.public,s3.us-east-1	SRX5503973	Illumina HiSeq 3000	PAIRED	cDNA	TRANSCRIPTOMIC	Plasmodium knowlesi	ILLUMINA	2019-03-27T00:00:00Z	GSM3665087	SRP188112	2019-03-11T18:16:00Z	1	male	GSM3665087	11C166	Bone Marrow - Macaque	Bone Marrow
SRR8708746	RNA-Seq	202	1457059330	PRJNA526495	SAMN11099886	668984003	GEO	public	fastq,run.zq,sra	gs,ncbi,s3	gs.us-east1,ncbi.public,s3.us-east-1	SRX5503973	Illumina HiSeq 3000	PAIRED	cDNA	TRANSCRIPTOMIC	Plasmodium knowlesi	ILLUMINA	2019-03-27T00:00:00Z	GSM3665087	SRP188112	2019-03-11T18:16:00Z	1	male	GSM3665087	11C166	Bone Marrow - Macaque	Bone Marrow
SRR8708747	RNA-Seq	202	1476649290	PRJNA526495	SAMN11099886	680444656	GEO	public	fastq,run.zq,sra	gs,ncbi,s3	gs.us-east1,ncbi.public,s3.us-east-1	SRX5503973	Illumina HiSeq 3000	PAIRED	cDNA	TRANSCRIPTOMIC	Plasmodium knowlesi	ILLUMINA	2019-03-27T00:00:00Z	GSM3665087	SRP188112	2019-03-11T18:16:00Z	1	male	GSM3665087	11C166	Bone Marrow - Macaque	Bone Marrow
SRR8708748	RNA-Seq	202	1500855960	PRJNA526495	SAMN11099886	689189653	GEO	public	fastq,run.zq,sra	gs,ncbi,s3	gs.us-east1,ncbi.public,s3.us-east-1	SRX5503973	Illumina HiSeq 3000	PAIRED	cDNA	TRANSCRIPTOMIC	Plasmodium knowlesi	ILLUMINA	2019-03-27T00:00:00Z	GSM3665087	SRP188112	2019-03-11T18:16:00Z	1	male	GSM3665087	11C166	Bone Marrow - Macaque	Bone Marrow
SRR8708749	RNA-Seq	202	1519763766	PRJNA526495	SAMN11099886	703623480	GEO	public	fastq,run.zq,sra	gs,ncbi,s3	gs.us-east1,ncbi.public,s3.us-east-1	SRX5503973	Illumina HiSeq 3000	PAIRED	cDNA	TRANSCRIPTOMIC	Plasmodium knowlesi	ILLUMINA	2019-03-27T00:00:00Z	GSM3665087	SRP188112	2019-03-11T18:17:00Z	1	male	GSM3665087	11C166	Bone Marrow - Macaque	Bone Marrow
SRR8708750	RNA-Seq	202	1525689234	PRJNA526495	SAMN11099886	710428584	GEO	public	fastq,run.zq,sra	gs,ncbi,s3	gs.us-east1,ncbi.public,s3.us-east-1	SRX5503973	Illumina HiSeq 3000	PAIRED	cDNA	TRANSCRIPTOMIC	Plasmodium knowlesi	ILLUMINA	2019-03-27T00:00:00Z	GSM3665087	SRP188112	2019-03-11T18:16:00Z	1	male	GSM3665087	11C166	Bone Marrow - Macaque	Bone Marrow
SRR8708751	RNA-Seq	202	1514492980	PRJNA526495	SAMN11099886	699380410	GEO	public	fastq,run.zq,sra	gs,ncbi,s3	gs.us-east1,ncbi.public,s3.us-east-1	SRX5503973	Illumina HiSeq 3000	PAIRED	cDNA	TRANSCRIPTOMIC	Plasmodium knowlesi	ILLUMINA	2019-03-27T00:00:00Z	GSM3665087	SRP188112	2019-03-11T18:17:00Z	1	male	GSM3665087	11C166	Bone Marrow - Macaque	Bone Marrow
SRR8708752	RNA-Seq	202	1479373058	PRJNA526495	SAMN11099886	676890375	GEO	public	fastq,run.zq,sra	gs,ncbi,s3	gs.us-east1,ncbi.public,s3.us-east-1	SRX5503973	Illumina HiSeq 3000	PAIRED	cDNA	TRANSCRIPTOMIC	Plasmodium knowlesi	ILLUMINA	2019-03-27T00:00:00Z	GSM3665087	SRP188112	2019-03-11T18:16:00Z	1	male	GSM3665087	11C166	Bone Marrow - Macaque	Bone Marrow
SRR8708753	RNA-Seq	202	1519699530	PRJNA526495	SAMN11099820	692418141	GEO	public	fastq,run.zq,sra	gs,ncbi,s3	gs.us-east1,ncbi.public,s3.us-east-1	SRX5503974	Illumina HiSeq 3000	PAIRED	cDNA	TRANSCRIPTOMIC	Plasmodium knowlesi	ILLUMINA	2019-03-27T00:00:00Z	GSM3665088	SRP188112	2019-03-11T18:16:00Z	1	male	GSM3665088	H12C8	Bone Marrow - Macaque	Bone Marrow
SRR8708754	RNA-Seq	202	1495903122	PRJNA526495	SAMN11099820	689559648	GEO	public	fastq,run.zq,sra	gs,ncbi,s3	gs.us-east1,ncbi.public,s3.us-east-1	SRX5503974	Illumina HiSeq 3000	PAIRED	cDNA	TRANSCRIPTOMIC	Plasmodium knowlesi	ILLUMINA	2019-03-27T00:00:00Z	GSM3665088	SRP188112	2019-03-11T18:16:00Z	1	male	GSM3665088	H12C8	Bone Marrow - Macaque	Bone Marrow
SRR8708755	RNA-Seq	202	1514536814	PRJNA526495	SAMN11099820	701349716	GEO	public	fastq,run.zq,sra	gs,ncbi,s3	gs.us-east1,ncbi.public,s3.us-east-1	SRX5503974	Illumina HiSeq 3000	PAIRED	cDNA	TRANSCRIPTOMIC	Plasmodium knowlesi	ILLUMINA	2019-03-27T00:00:00Z	GSM3665088	SRP188112	2019-03-11T18:16:00Z	1	male	GSM3665088	H12C8	Bone Marrow - Macaque	Bone Marrow
SRR8708756	RNA-Seq	202	1542892766	PRJNA526495	SAMN11099820	712036670	GEO	public	fastq,run.zq,sra	gs,ncbi,s3	gs.us-east1,ncbi.public,s3.us-east-1	SRX5503974	Illumina HiSeq 3000	PAIRED	cDNA	TRANSCRIPTOMIC	Plasmodium knowlesi	ILLUMINA	2019-03-27T00:00:00Z	GSM3665088	SRP188112	2019-03-11T18:17:00Z	1	male	GSM3665088	H12C8	Bone Marrow - Macaque	Bone Marrow
SRR8708757	RNA-Seq	202	1566218716	PRJNA526495	SAMN11099820	728660143	GEO	public	fastq,run.zq,sra	gs,ncbi,s3	gs.us-east1,ncbi.public,s3.us-east-1	SRX5503974	Illumina HiSeq 3000	PAIRED	cDNA	TRANSCRIPTOMIC	Plasmodium knowlesi	ILLUMINA	2019-03-27T00:00:00Z	GSM3665088	SRP188112	2019-03-11T18:17:00Z	1	male	GSM3665088	H12C8	Bone Marrow - Macaque	Bone Marrow
SRR8708758	RNA-Seq	202	1579498600	PRJNA526495	SAMN11099820	739103726	GEO	public	fastq,run.zq,sra	gs,ncbi,s3	gs.us-east1,ncbi.public,s3.us-east-1	SRX5503974	Illumina HiSeq 3000	PAIRED	cDNA	TRANSCRIPTOMIC	Plasmodium knowlesi	ILLUMINA	2019-03-27T00:00:00Z	GSM3665088	SRP188112	2019-03-11T18:17:00Z	1	male	GSM3665088	H12C8	Bone Marrow - Macaque	Bone Marrow
SRR8708759	RNA-Seq	202	1556101344	PRJNA526495	SAMN11099820	721923457	GEO	public	fastq,run.zq,sra	gs,ncbi,s3	gs.us-east1,ncbi.public,s3.us-east-1	SRX5503974	Illumina HiSeq 3000	PAIRED	cDNA	TRANSCRIPTOMIC	Plasmodium knowlesi	ILLUMINA	2019-03-27T00:00:00Z	GSM3665088	SRP188112	2019-03-11T18:17:00Z	1	male	GSM3665088	H12C8	Bone Marrow - Macaque	Bone Marrow
SRR8708760	RNA-Seq	202	1523944762	PRJNA526495	SAMN11099820	700907312	GEO	public	fastq,run.zq,sra	gs,ncbi,s3	gs.us-east1,ncbi.public,s3.us-east-1	SRX5503974	Illumina HiSeq 3000	PAIRED	cDNA	TRANSCRIPTOMIC	Plasmodium knowlesi	ILLUMINA	2019-03-27T00:00:00Z	GSM3665088	SRP188112	2019-03-11T18:16:00Z	1	male	GSM3665088	H12C8	Bone Marrow - Macaque	Bone Marrow
SRR8708761	RNA-Seq	202	1468807246	PRJNA526495	SAMN11099884	650187106	GEO	public	fastq,run.zq,sra	gs,ncbi,s3	gs.us-east1,ncbi.public,s3.us-east-1	SRX5503975	Illumina HiSeq 3000	PAIRED	cDNA	TRANSCRIPTOMIC	Plasmodium knowlesi	ILLUMINA	2019-03-27T00:00:00Z	GSM3665089	SRP188112	2019-03-11T18:17:00Z	1	male	GSM3665089	H12C59	Bone Marrow - Macaque	Bone Marrow
SRR8708762	RNA-Seq	202	1450025084	PRJNA526495	SAMN11099884	647519903	GEO	public	fastq,run.zq,sra	gs,ncbi,s3	gs.us-east1,ncbi.public,s3.us-east-1	SRX5503975	Illumina HiSeq 3000	PAIRED	cDNA	TRANSCRIPTOMIC	Plasmodium knowlesi	ILLUMINA	2019-03-27T00:00:00Z	GSM3665089	SRP188112	2019-03-11T18:17:00Z	1	male	GSM3665089	H12C59	Bone Marrow - Macaque	Bone Marrow
SRR8708763	RNA-Seq	202	1457662704	PRJNA526495	SAMN11099884	650056396	GEO	public	fastq,run.zq,sra	gs,ncbi,s3	gs.us-east1,ncbi.public,s3.us-east-1	SRX5503975	Illumina HiSeq 3000	PAIRED	cDNA	TRANSCRIPTOMIC	Plasmodium knowlesi	ILLUMINA	2019-03-27T00:00:00Z	GSM3665089	SRP188112	2019-03-11T18:16:00Z	1	male	GSM3665089	H12C59	Bone Marrow - Macaque	Bone Marrow
SRR8708764	RNA-Seq	202	1480894118	PRJNA526495	SAMN11099884	660164853	GEO	public	fastq,run.zq,sra	gs,ncbi,s3	gs.us-east1,ncbi.public,s3.us-east-1	SRX5503975	Illumina HiSeq 3000	PAIRED	cDNA	TRANSCRIPTOMIC	Plasmodium knowlesi	ILLUMINA	2019-03-27T00:00:00Z	GSM3665089	SRP188112	2019-03-11T18:16:00Z	1	male	GSM3665089	H12C59	Bone Marrow - Macaque	Bone Marrow
SRR8708765	RNA-Seq	202	1489515478	PRJNA526495	SAMN11099884	667472734	GEO	public	fastq,run.zq,sra	gs,ncbi,s3	gs.us-east1,ncbi.public,s3.us-east-1	SRX5503975	Illumina HiSeq 3000	PAIRED	cDNA	TRANSCRIPTOMIC	Plasmodium knowlesi	ILLUMINA	2019-03-27T00:00:00Z	GSM3665089	SRP188112	2019-03-11T18:17:00Z	1	male	GSM3665089	H12C59	Bone Marrow - Macaque	Bone Marrow
SRR8708766	RNA-Seq	202	1493496292	PRJNA526495	SAMN11099884	669934965	GEO	public	fastq,run.zq,sra	gs,ncbi,s3	gs.us-east1,ncbi.public,s3.us-east-1	SRX5503975	Illumina HiSeq 3000	PAIRED	cDNA	TRANSCRIPTOMIC	Plasmodium knowlesi	ILLUMINA	2019-03-27T00:00:00Z	GSM3665089	SRP188112	2019-03-11T18:17:00Z	1	male	GSM3665089	H12C59	Bone Marrow - Macaque	Bone Marrow
SRR8708767	RNA-Seq	202	1478390126	PRJNA526495	SAMN11099884	658795966	GEO	public	fastq,run.zq,sra	gs,ncbi,s3	gs.us-east1,ncbi.public,s3.us-east-1	SRX5503975	Illumina HiSeq 3000	PAIRED	cDNA	TRANSCRIPTOMIC	Plasmodium knowlesi	ILLUMINA	2019-03-27T00:00:00Z	GSM3665089	SRP188112	2019-03-11T18:19:00Z	1	male	GSM3665089	H12C59	Bone Marrow - Macaque	Bone Marrow
SRR8708768	RNA-Seq	202	1457373036	PRJNA526495	SAMN11099884	647874152	GEO	public	fastq,run.zq,sra	gs,ncbi,s3	gs.us-east1,ncbi.public,s3.us-east-1	SRX5503975	Illumina HiSeq 3000	PAIRED	cDNA	TRANSCRIPTOMIC	Plasmodium knowlesi	ILLUMINA	2019-03-27T00:00:00Z	GSM3665089	SRP188112	2019-03-11T18:17:00Z	1	male	GSM3665089	H12C59	Bone Marrow - Macaque	Bone Marrow
SRR8708769	RNA-Seq	202	4813986028	PRJNA526495	SAMN11099883	1978450274	GEO	public	fastq,run.zq,sra	gs,ncbi,s3	gs.us-east1,ncbi.public,s3.us-east-1	SRX5503976	Illumina HiSeq 3000	PAIRED	cDNA	TRANSCRIPTOMIC	Plasmodium knowlesi	ILLUMINA	2019-03-27T00:00:00Z	GSM3665090	SRP188112	2019-03-11T18:23:00Z	1	male	GSM3665090	RAw8	Bone Marrow - Macaque	Bone Marrow
SRR8708770	RNA-Seq	202	1233312414	PRJNA526495	SAMN11099883	547095546	GEO	public	fastq,run.zq,sra	gs,ncbi,s3	gs.us-east1,ncbi.public,s3.us-east-1	SRX5503976	Illumina HiSeq 3000	PAIRED	cDNA	TRANSCRIPTOMIC	Plasmodium knowlesi	ILLUMINA	2019-03-27T00:00:00Z	GSM3665090	SRP188112	2019-03-11T18:16:00Z	1	male	GSM3665090	RAw8	Bone Marrow - Macaque	Bone Marrow
SRR8708771	RNA-Seq	202	3235877592	PRJNA526495	SAMN11099883	1336450163	GEO	public	fastq,run.zq,sra	gs,ncbi,s3	gs.us-east1,ncbi.public,s3.us-east-1	SRX5503976	Illumina HiSeq 3000	PAIRED	cDNA	TRANSCRIPTOMIC	Plasmodium knowlesi	ILLUMINA	2019-03-27T00:00:00Z	GSM3665090	SRP188112	2019-03-11T18:21:00Z	1	male	GSM3665090	RAw8	Bone Marrow - Macaque	Bone Marrow
SRR8708772	RNA-Seq	202	1242902970	PRJNA526495	SAMN11099883	549158478	GEO	public	fastq,run.zq,sra	gs,ncbi,s3	gs.us-east1,ncbi.public,s3.us-east-1	SRX5503976	Illumina HiSeq 3000	PAIRED	cDNA	TRANSCRIPTOMIC	Plasmodium knowlesi	ILLUMINA	2019-03-27T00:00:00Z	GSM3665090	SRP188112	2019-03-11T18:17:00Z	1	male	GSM3665090	RAw8	Bone Marrow - Macaque	Bone Marrow
SRR8708773	RNA-Seq	202	1225813568	PRJNA526495	SAMN11099883	546219302	GEO	public	fastq,run.zq,sra	gs,ncbi,s3	gs.us-east1,ncbi.public,s3.us-east-1	SRX5503976	Illumina HiSeq 3000	PAIRED	cDNA	TRANSCRIPTOMIC	Plasmodium knowlesi	ILLUMINA	2019-03-27T00:00:00Z	GSM3665090	SRP188112	2019-03-11T18:17:00Z	1	male	GSM3665090	RAw8	Bone Marrow - Macaque	Bone Marrow
SRR8708774	RNA-Seq	202	1232652682	PRJNA526495	SAMN11099883	548270610	GEO	public	fastq,run.zq,sra	gs,ncbi,s3	gs.us-east1,ncbi.public,s3.us-east-1	SRX5503976	Illumina HiSeq 3000	PAIRED	cDNA	TRANSCRIPTOMIC	Plasmodium knowlesi	ILLUMINA	2019-03-27T00:00:00Z	GSM3665090	SRP188112	2019-03-11T18:18:00Z	1	male	GSM3665090	RAw8	Bone Marrow - Macaque	Bone Marrow
SRR8708775	RNA-Seq	202	1253858036	PRJNA526495	SAMN11099883	557382845	GEO	public	fastq,run.zq,sra	gs,ncbi,s3	gs.us-east1,ncbi.public,s3.us-east-1	SRX5503976	Illumina HiSeq 3000	PAIRED	cDNA	TRANSCRIPTOMIC	Plasmodium knowlesi	ILLUMINA	2019-03-27T00:00:00Z	GSM3665090	SRP188112	2019-03-11T18:17:00Z	1	male	GSM3665090	RAw8	Bone Marrow - Macaque	Bone Marrow
SRR8708776	RNA-Seq	202	1262826634	PRJNA526495	SAMN11099883	564105509	GEO	public	fastq,run.zq,sra	gs,ncbi,s3	gs.us-east1,ncbi.public,s3.us-east-1	SRX5503976	Illumina HiSeq 3000	PAIRED	cDNA	TRANSCRIPTOMIC	Plasmodium knowlesi	ILLUMINA	2019-03-27T00:00:00Z	GSM3665090	SRP188112	2019-03-11T18:17:00Z	1	male	GSM3665090	RAw8	Bone Marrow - Macaque	Bone Marrow
SRR8708777	RNA-Seq	202	1268672918	PRJNA526495	SAMN11099883	567367702	GEO	public	fastq,run.zq,sra	gs,ncbi,s3	gs.us-east1,ncbi.public,s3.us-east-1	SRX5503976	Illumina HiSeq 3000	PAIRED	cDNA	TRANSCRIPTOMIC	Plasmodium knowlesi	ILLUMINA	2019-03-27T00:00:00Z	GSM3665090	SRP188112	2019-03-11T18:17:00Z	1	male	GSM3665090	RAw8	Bone Marrow - Macaque	Bone Marrow
SRR8708778	RNA-Seq	202	1252033774	PRJNA526495	SAMN11099883	556436354	GEO	public	fastq,run.zq,sra	gs,ncbi,s3	gs.us-east1,ncbi.public,s3.us-east-1	SRX5503976	Illumina HiSeq 3000	PAIRED	cDNA	TRANSCRIPTOMIC	Plasmodium knowlesi	ILLUMINA	2019-03-27T00:00:00Z	GSM3665090	SRP188112	2019-03-11T18:18:00Z	1	male	GSM3665090	RAw8	Bone Marrow - Macaque	Bone Marrow
SRR8708779	RNA-Seq	202	5098926016	PRJNA526495	SAMN11099882	2100803097	GEO	public	fastq,run.zq,sra	gs,ncbi,s3	gs.us-east1,ncbi.public,s3.us-east-1	SRX5503977	Illumina HiSeq 3000	PAIRED	cDNA	TRANSCRIPTOMIC	Plasmodium knowlesi	ILLUMINA	2019-03-27T00:00:00Z	GSM3665091	SRP188112	2019-03-11T18:26:00Z	1	male	GSM3665091	11C131	Bone Marrow - Macaque	Bone Marrow
SRR8708780	RNA-Seq	202	1289964728	PRJNA526495	SAMN11099882	572262331	GEO	public	fastq,run.zq,sra	gs,ncbi,s3	gs.us-east1,ncbi.public,s3.us-east-1	SRX5503977	Illumina HiSeq 3000	PAIRED	cDNA	TRANSCRIPTOMIC	Plasmodium knowlesi	ILLUMINA	2019-03-27T00:00:00Z	GSM3665091	SRP188112	2019-03-11T18:18:00Z	1	male	GSM3665091	11C131	Bone Marrow - Macaque	Bone Marrow
SRR8708781	RNA-Seq	202	3429501662	PRJNA526495	SAMN11099882	1421339279	GEO	public	fastq,run.zq,sra	gs,ncbi,s3	gs.us-east1,ncbi.public,s3.us-east-1	SRX5503977	Illumina HiSeq 3000	PAIRED	cDNA	TRANSCRIPTOMIC	Plasmodium knowlesi	ILLUMINA	2019-03-27T00:00:00Z	GSM3665091	SRP188112	2019-03-11T18:22:00Z	1	male	GSM3665091	11C131	Bone Marrow - Macaque	Bone Marrow
SRR8708782	RNA-Seq	202	1288614358	PRJNA526495	SAMN11099882	568958442	GEO	public	fastq,run.zq,sra	gs,ncbi,s3	gs.us-east1,ncbi.public,s3.us-east-1	SRX5503977	Illumina HiSeq 3000	PAIRED	cDNA	TRANSCRIPTOMIC	Plasmodium knowlesi	ILLUMINA	2019-03-27T00:00:00Z	GSM3665091	SRP188112	2019-03-11T18:18:00Z	1	male	GSM3665091	11C131	Bone Marrow - Macaque	Bone Marrow
SRR8708783	RNA-Seq	202	1269396280	PRJNA526495	SAMN11099882	564822275	GEO	public	fastq,run.zq,sra	gs,ncbi,s3	gs.us-east1,ncbi.public,s3.us-east-1	SRX5503977	Illumina HiSeq 3000	PAIRED	cDNA	TRANSCRIPTOMIC	Plasmodium knowlesi	ILLUMINA	2019-03-27T00:00:00Z	GSM3665091	SRP188112	2019-03-11T18:18:00Z	1	male	GSM3665091	11C131	Bone Marrow - Macaque	Bone Marrow
SRR8708784	RNA-Seq	202	1289088856	PRJNA526495	SAMN11099882	572704490	GEO	public	fastq,run.zq,sra	gs,ncbi,s3	gs.us-east1,ncbi.public,s3.us-east-1	SRX5503977	Illumina HiSeq 3000	PAIRED	cDNA	TRANSCRIPTOMIC	Plasmodium knowlesi	ILLUMINA	2019-03-27T00:00:00Z	GSM3665091	SRP188112	2019-03-11T18:18:00Z	1	male	GSM3665091	11C131	Bone Marrow - Macaque	Bone Marrow
SRR8708785	RNA-Seq	202	1306883238	PRJNA526495	SAMN11099882	580603082	GEO	public	fastq,run.zq,sra	gs,ncbi,s3	gs.us-east1,ncbi.public,s3.us-east-1	SRX5503977	Illumina HiSeq 3000	PAIRED	cDNA	TRANSCRIPTOMIC	Plasmodium knowlesi	ILLUMINA	2019-03-27T00:00:00Z	GSM3665091	SRP188112	2019-03-11T18:18:00Z	1	male	GSM3665091	11C131	Bone Marrow - Macaque	Bone Marrow
SRR8708786	RNA-Seq	202	1319779524	PRJNA526495	SAMN11099882	589669043	GEO	public	fastq,run.zq,sra	gs,ncbi,s3	gs.us-east1,ncbi.public,s3.us-east-1	SRX5503977	Illumina HiSeq 3000	PAIRED	cDNA	TRANSCRIPTOMIC	Plasmodium knowlesi	ILLUMINA	2019-03-27T00:00:00Z	GSM3665091	SRP188112	2019-03-11T18:18:00Z	1	male	GSM3665091	11C131	Bone Marrow - Macaque	Bone Marrow
SRR8708787	RNA-Seq	202	1324584296	PRJNA526495	SAMN11099882	592636649	GEO	public	fastq,run.zq,sra	gs,ncbi,s3	gs.us-east1,ncbi.public,s3.us-east-1	SRX5503977	Illumina HiSeq 3000	PAIRED	cDNA	TRANSCRIPTOMIC	Plasmodium knowlesi	ILLUMINA	2019-03-27T00:00:00Z	GSM3665091	SRP188112	2019-03-11T18:18:00Z	1	male	GSM3665091	11C131	Bone Marrow - Macaque	Bone Marrow
SRR8708788	RNA-Seq	202	1317836284	PRJNA526495	SAMN11099882	585445642	GEO	public	fastq,run.zq,sra	gs,ncbi,s3	gs.us-east1,ncbi.public,s3.us-east-1	SRX5503977	Illumina HiSeq 3000	PAIRED	cDNA	TRANSCRIPTOMIC	Plasmodium knowlesi	ILLUMINA	2019-03-27T00:00:00Z	GSM3665091	SRP188112	2019-03-11T18:18:00Z	1	male	GSM3665091	11C131	Bone Marrow - Macaque	Bone Marrow
SRR8708789	RNA-Seq	202	5293381114	PRJNA526495	SAMN11099881	2189969323	GEO	public	fastq,run.zq,sra	gs,ncbi,s3	gs.us-east1,ncbi.public,s3.us-east-1	SRX5503978	Illumina HiSeq 3000	PAIRED	cDNA	TRANSCRIPTOMIC	Plasmodium knowlesi	ILLUMINA	2019-03-27T00:00:00Z	GSM3665092	SRP188112	2019-03-11T18:25:00Z	1	male	GSM3665092	12C136	Bone Marrow - Macaque	Bone Marrow
SRR8708790	RNA-Seq	202	1389924024	PRJNA526495	SAMN11099881	622144409	GEO	public	fastq,run.zq,sra	gs,ncbi,s3	gs.us-east1,ncbi.public,s3.us-east-1	SRX5503978	Illumina HiSeq 3000	PAIRED	cDNA	TRANSCRIPTOMIC	Plasmodium knowlesi	ILLUMINA	2019-03-27T00:00:00Z	GSM3665092	SRP188112	2019-03-11T18:19:00Z	1	male	GSM3665092	12C136	Bone Marrow - Macaque	Bone Marrow
SRR8708791	RNA-Seq	202	3593154184	PRJNA526495	SAMN11099881	1494283476	GEO	public	fastq,run.zq,sra	gs,ncbi,s3	gs.us-east1,ncbi.public,s3.us-east-1	SRX5503978	Illumina HiSeq 3000	PAIRED	cDNA	TRANSCRIPTOMIC	Plasmodium knowlesi	ILLUMINA	2019-03-27T00:00:00Z	GSM3665092	SRP188112	2019-03-11T18:23:00Z	1	male	GSM3665092	12C136	Bone Marrow - Macaque	Bone Marrow
SRR8708792	RNA-Seq	202	1398090682	PRJNA526495	SAMN11099881	622813175	GEO	public	fastq,run.zq,sra	gs,ncbi,s3	gs.us-east1,ncbi.public,s3.us-east-1	SRX5503978	Illumina HiSeq 3000	PAIRED	cDNA	TRANSCRIPTOMIC	Plasmodium knowlesi	ILLUMINA	2019-03-27T00:00:00Z	GSM3665092	SRP188112	2019-03-11T18:19:00Z	1	male	GSM3665092	12C136	Bone Marrow - Macaque	Bone Marrow
SRR8708793	RNA-Seq	202	1381957346	PRJNA526495	SAMN11099881	621141019	GEO	public	fastq,run.zq,sra	gs,ncbi,s3	gs.us-east1,ncbi.public,s3.us-east-1	SRX5503978	Illumina HiSeq 3000	PAIRED	cDNA	TRANSCRIPTOMIC	Plasmodium knowlesi	ILLUMINA	2019-03-27T00:00:00Z	GSM3665092	SRP188112	2019-03-11T18:18:00Z	1	male	GSM3665092	12C136	Bone Marrow - Macaque	Bone Marrow
SRR8708794	RNA-Seq	202	1391947660	PRJNA526495	SAMN11099881	624544245	GEO	public	fastq,run.zq,sra	gs,ncbi,s3	gs.us-east1,ncbi.public,s3.us-east-1	SRX5503978	Illumina HiSeq 3000	PAIRED	cDNA	TRANSCRIPTOMIC	Plasmodium knowlesi	ILLUMINA	2019-03-27T00:00:00Z	GSM3665092	SRP188112	2019-03-11T18:18:00Z	1	male	GSM3665092	12C136	Bone Marrow - Macaque	Bone Marrow
SRR8708795	RNA-Seq	202	1411981010	PRJNA526495	SAMN11099881	633302231	GEO	public	fastq,run.zq,sra	gs,ncbi,s3	gs.us-east1,ncbi.public,s3.us-east-1	SRX5503978	Illumina HiSeq 3000	PAIRED	cDNA	TRANSCRIPTOMIC	Plasmodium knowlesi	ILLUMINA	2019-03-27T00:00:00Z	GSM3665092	SRP188112	2019-03-11T18:19:00Z	1	male	GSM3665092	12C136	Bone Marrow - Macaque	Bone Marrow
SRR8708796	RNA-Seq	202	1419824670	PRJNA526495	SAMN11099881	640093906	GEO	public	fastq,run.zq,sra	gs,ncbi,s3	gs.us-east1,ncbi.public,s3.us-east-1	SRX5503978	Illumina HiSeq 3000	PAIRED	cDNA	TRANSCRIPTOMIC	Plasmodium knowlesi	ILLUMINA	2019-03-27T00:00:00Z	GSM3665092	SRP188112	2019-03-11T18:19:00Z	1	male	GSM3665092	12C136	Bone Marrow - Macaque	Bone Marrow
SRR8708797	RNA-Seq	202	1420385826	PRJNA526495	SAMN11099881	640962127	GEO	public	fastq,run.zq,sra	gs,ncbi,s3	gs.us-east1,ncbi.public,s3.us-east-1	SRX5503978	Illumina HiSeq 3000	PAIRED	cDNA	TRANSCRIPTOMIC	Plasmodium knowlesi	ILLUMINA	2019-03-27T00:00:00Z	GSM3665092	SRP188112	2019-03-11T18:18:00Z	1	male	GSM3665092	12C136	Bone Marrow - Macaque	Bone Marrow
SRR8708798	RNA-Seq	202	1417815174	PRJNA526495	SAMN11099881	635725386	GEO	public	fastq,run.zq,sra	gs,ncbi,s3	gs.us-east1,ncbi.public,s3.us-east-1	SRX5503978	Illumina HiSeq 3000	PAIRED	cDNA	TRANSCRIPTOMIC	Plasmodium knowlesi	ILLUMINA	2019-03-27T00:00:00Z	GSM3665092	SRP188112	2019-03-11T18:18:00Z	1	male	GSM3665092	12C136	Bone Marrow - Macaque	Bone Marrow
SRR8708799	RNA-Seq	202	4735041802	PRJNA526495	SAMN11099880	2012002634	GEO	public	fastq,run.zq,sra	gs,ncbi,s3	gs.us-east1,ncbi.public,s3.us-east-1	SRX5503979	Illumina HiSeq 3000	PAIRED	cDNA	TRANSCRIPTOMIC	Plasmodium knowlesi	ILLUMINA	2019-03-27T00:00:00Z	GSM3665093	SRP188112	2019-03-11T18:25:00Z	1	male	GSM3665093	12C53	Bone Marrow - Macaque	Bone Marrow
SRR8708800	RNA-Seq	202	1333974670	PRJNA526495	SAMN11099880	614507223	GEO	public	fastq,run.zq,sra	gs,ncbi,s3	gs.us-east1,ncbi.public,s3.us-east-1	SRX5503979	Illumina HiSeq 3000	PAIRED	cDNA	TRANSCRIPTOMIC	Plasmodium knowlesi	ILLUMINA	2019-03-27T00:00:00Z	GSM3665093	SRP188112	2019-03-11T18:18:00Z	1	male	GSM3665093	12C53	Bone Marrow - Macaque	Bone Marrow
SRR8708801	RNA-Seq	202	3187022882	PRJNA526495	SAMN11099880	1360626944	GEO	public	fastq,run.zq,sra	gs,ncbi,s3	gs.us-east1,ncbi.public,s3.us-east-1	SRX5503979	Illumina HiSeq 3000	PAIRED	cDNA	TRANSCRIPTOMIC	Plasmodium knowlesi	ILLUMINA	2019-03-27T00:00:00Z	GSM3665093	SRP188112	2019-03-11T18:23:00Z	1	male	GSM3665093	12C53	Bone Marrow - Macaque	Bone Marrow
SRR8708802	RNA-Seq	202	1333634906	PRJNA526495	SAMN11099880	608403640	GEO	public	fastq,run.zq,sra	gs,ncbi,s3	gs.us-east1,ncbi.public,s3.us-east-1	SRX5503979	Illumina HiSeq 3000	PAIRED	cDNA	TRANSCRIPTOMIC	Plasmodium knowlesi	ILLUMINA	2019-03-27T00:00:00Z	GSM3665093	SRP188112	2019-03-11T18:18:00Z	1	male	GSM3665093	12C53	Bone Marrow - Macaque	Bone Marrow
SRR8708803	RNA-Seq	202	1314034240	PRJNA526495	SAMN11099880	606713296	GEO	public	fastq,run.zq,sra	gs,ncbi,s3	gs.us-east1,ncbi.public,s3.us-east-1	SRX5503979	Illumina HiSeq 3000	PAIRED	cDNA	TRANSCRIPTOMIC	Plasmodium knowlesi	ILLUMINA	2019-03-27T00:00:00Z	GSM3665093	SRP188112	2019-03-11T18:19:00Z	1	male	GSM3665093	12C53	Bone Marrow - Macaque	Bone Marrow
SRR8708804	RNA-Seq	202	1328192622	PRJNA526495	SAMN11099880	616082250	GEO	public	fastq,run.zq,sra	gs,ncbi,s3	gs.us-east1,ncbi.public,s3.us-east-1	SRX5503979	Illumina HiSeq 3000	PAIRED	cDNA	TRANSCRIPTOMIC	Plasmodium knowlesi	ILLUMINA	2019-03-27T00:00:00Z	GSM3665093	SRP188112	2019-03-11T18:18:00Z	1	male	GSM3665093	12C53	Bone Marrow - Macaque	Bone Marrow
SRR8708805	RNA-Seq	202	1351984586	PRJNA526495	SAMN11099880	624747173	GEO	public	fastq,run.zq,sra	gs,ncbi,s3	gs.us-east1,ncbi.public,s3.us-east-1	SRX5503979	Illumina HiSeq 3000	PAIRED	cDNA	TRANSCRIPTOMIC	Plasmodium knowlesi	ILLUMINA	2019-03-27T00:00:00Z	GSM3665093	SRP188112	2019-03-11T18:18:00Z	1	male	GSM3665093	12C53	Bone Marrow - Macaque	Bone Marrow
SRR8708806	RNA-Seq	202	1367160846	PRJNA526495	SAMN11099880	636987644	GEO	public	fastq,run.zq,sra	gs,ncbi,s3	gs.us-east1,ncbi.public,s3.us-east-1	SRX5503979	Illumina HiSeq 3000	PAIRED	cDNA	TRANSCRIPTOMIC	Plasmodium knowlesi	ILLUMINA	2019-03-27T00:00:00Z	GSM3665093	SRP188112	2019-03-11T18:19:00Z	1	male	GSM3665093	12C53	Bone Marrow - Macaque	Bone Marrow
SRR8708807	RNA-Seq	202	1374227008	PRJNA526495	SAMN11099880	643987299	GEO	public	fastq,run.zq,sra	gs,ncbi,s3	gs.us-east1,ncbi.public,s3.us-east-1	SRX5503979	Illumina HiSeq 3000	PAIRED	cDNA	TRANSCRIPTOMIC	Plasmodium knowlesi	ILLUMINA	2019-03-27T00:00:00Z	GSM3665093	SRP188112	2019-03-11T18:18:00Z	1	male	GSM3665093	12C53	Bone Marrow - Macaque	Bone Marrow
SRR8708808	RNA-Seq	202	1362743510	PRJNA526495	SAMN11099880	633461750	GEO	public	fastq,run.zq,sra	gs,ncbi,s3	gs.us-east1,ncbi.public,s3.us-east-1	SRX5503979	Illumina HiSeq 3000	PAIRED	cDNA	TRANSCRIPTOMIC	Plasmodium knowlesi	ILLUMINA	2019-03-27T00:00:00Z	GSM3665093	SRP188112	2019-03-11T18:18:00Z	1	male	GSM3665093	12C53	Bone Marrow - Macaque	Bone Marrow
SRR8708809	RNA-Seq	202	4280176384	PRJNA526495	SAMN11099879	1763728128	GEO	public	fastq,run.zq,sra	gs,ncbi,s3	gs.us-east1,ncbi.public,s3.us-east-1	SRX5503980	Illumina HiSeq 3000	PAIRED	cDNA	TRANSCRIPTOMIC	Plasmodium knowlesi	ILLUMINA	2019-03-27T00:00:00Z	GSM3665094	SRP188112	2019-03-11T18:24:00Z	1	male	GSM3665094	12C44	Bone Marrow - Macaque	Bone Marrow
SRR8708810	RNA-Seq	202	1194375904	PRJNA526495	SAMN11099879	530340133	GEO	public	fastq,run.zq,sra	gs,ncbi,s3	gs.us-east1,ncbi.public,s3.us-east-1	SRX5503980	Illumina HiSeq 3000	PAIRED	cDNA	TRANSCRIPTOMIC	Plasmodium knowlesi	ILLUMINA	2019-03-27T00:00:00Z	GSM3665094	SRP188112	2019-03-11T18:18:00Z	1	male	GSM3665094	12C44	Bone Marrow - Macaque	Bone Marrow
SRR8708811	RNA-Seq	202	2868856722	PRJNA526495	SAMN11099879	1188861071	GEO	public	fastq,run.zq,sra	gs,ncbi,s3	gs.us-east1,ncbi.public,s3.us-east-1	SRX5503980	Illumina HiSeq 3000	PAIRED	cDNA	TRANSCRIPTOMIC	Plasmodium knowlesi	ILLUMINA	2019-03-27T00:00:00Z	GSM3665094	SRP188112	2019-03-11T18:21:00Z	1	male	GSM3665094	12C44	Bone Marrow - Macaque	Bone Marrow
SRR8708812	RNA-Seq	202	1195299246	PRJNA526495	SAMN11099879	528607250	GEO	public	fastq,run.zq,sra	gs,ncbi,s3	gs.us-east1,ncbi.public,s3.us-east-1	SRX5503980	Illumina HiSeq 3000	PAIRED	cDNA	TRANSCRIPTOMIC	Plasmodium knowlesi	ILLUMINA	2019-03-27T00:00:00Z	GSM3665094	SRP188112	2019-03-11T18:18:00Z	1	male	GSM3665094	12C44	Bone Marrow - Macaque	Bone Marrow
SRR8708813	RNA-Seq	202	1185020678	PRJNA526495	SAMN11099879	528475395	GEO	public	fastq,run.zq,sra	gs,ncbi,s3	gs.us-east1,ncbi.public,s3.us-east-1	SRX5503980	Illumina HiSeq 3000	PAIRED	cDNA	TRANSCRIPTOMIC	Plasmodium knowlesi	ILLUMINA	2019-03-27T00:00:00Z	GSM3665094	SRP188112	2019-03-11T18:19:00Z	1	male	GSM3665094	12C44	Bone Marrow - Macaque	Bone Marrow
SRR8708814	RNA-Seq	202	1199786272	PRJNA526495	SAMN11099879	534122639	GEO	public	fastq,run.zq,sra	gs,ncbi,s3	gs.us-east1,ncbi.public,s3.us-east-1	SRX5503980	Illumina HiSeq 3000	PAIRED	cDNA	TRANSCRIPTOMIC	Plasmodium knowlesi	ILLUMINA	2019-03-27T00:00:00Z	GSM3665094	SRP188112	2019-03-11T18:18:00Z	1	male	GSM3665094	12C44	Bone Marrow - Macaque	Bone Marrow
SRR8708815	RNA-Seq	202	1213088578	PRJNA526495	SAMN11099879	539758118	GEO	public	fastq,run.zq,sra	gs,ncbi,s3	gs.us-east1,ncbi.public,s3.us-east-1	SRX5503980	Illumina HiSeq 3000	PAIRED	cDNA	TRANSCRIPTOMIC	Plasmodium knowlesi	ILLUMINA	2019-03-27T00:00:00Z	GSM3665094	SRP188112	2019-03-11T18:18:00Z	1	male	GSM3665094	12C44	Bone Marrow - Macaque	Bone Marrow
SRR8708816	RNA-Seq	202	1226200398	PRJNA526495	SAMN11099879	548234930	GEO	public	fastq,run.zq,sra	gs,ncbi,s3	gs.us-east1,ncbi.public,s3.us-east-1	SRX5503980	Illumina HiSeq 3000	PAIRED	cDNA	TRANSCRIPTOMIC	Plasmodium knowlesi	ILLUMINA	2019-03-27T00:00:00Z	GSM3665094	SRP188112	2019-03-11T18:18:00Z	1	male	GSM3665094	12C44	Bone Marrow - Macaque	Bone Marrow
SRR8708817	RNA-Seq	202	1229106168	PRJNA526495	SAMN11099879	549963704	GEO	public	fastq,run.zq,sra	gs,ncbi,s3	gs.us-east1,ncbi.public,s3.us-east-1	SRX5503980	Illumina HiSeq 3000	PAIRED	cDNA	TRANSCRIPTOMIC	Plasmodium knowlesi	ILLUMINA	2019-03-27T00:00:00Z	GSM3665094	SRP188112	2019-03-11T18:18:00Z	1	male	GSM3665094	12C44	Bone Marrow - Macaque	Bone Marrow
SRR8708818	RNA-Seq	202	1226704186	PRJNA526495	SAMN11099879	545469973	GEO	public	fastq,run.zq,sra	gs,ncbi,s3	gs.us-east1,ncbi.public,s3.us-east-1	SRX5503980	Illumina HiSeq 3000	PAIRED	cDNA	TRANSCRIPTOMIC	Plasmodium knowlesi	ILLUMINA	2019-03-27T00:00:00Z	GSM3665094	SRP188112	2019-03-11T18:18:00Z	1	male	GSM3665094	12C44	Bone Marrow - Macaque	Bone Marrow
SRR8708819	RNA-Seq	202	5782244748	PRJNA526495	SAMN11099878	2393449982	GEO	public	fastq,run.zq,sra	gs,ncbi,s3	gs.us-east1,ncbi.public,s3.us-east-1	SRX5503981	Illumina HiSeq 3000	PAIRED	cDNA	TRANSCRIPTOMIC	Plasmodium knowlesi	ILLUMINA	2019-03-27T00:00:00Z	GSM3665095	SRP188112	2019-03-11T18:27:00Z	1	male	GSM3665095	11C166	Bone Marrow - Macaque	Bone Marrow
SRR8708820	RNA-Seq	202	1599493772	PRJNA526495	SAMN11099878	713972896	GEO	public	fastq,run.zq,sra	gs,ncbi,s3	gs.us-east1,ncbi.public,s3.us-east-1	SRX5503981	Illumina HiSeq 3000	PAIRED	cDNA	TRANSCRIPTOMIC	Plasmodium knowlesi	ILLUMINA	2019-03-27T00:00:00Z	GSM3665095	SRP188112	2019-03-11T18:19:00Z	1	male	GSM3665095	11C166	Bone Marrow - Macaque	Bone Marrow
SRR8708821	RNA-Seq	202	3910668894	PRJNA526495	SAMN11099878	1627327359	GEO	public	fastq,run.zq,sra	gs,ncbi,s3	gs.us-east1,ncbi.public,s3.us-east-1	SRX5503981	Illumina HiSeq 3000	PAIRED	cDNA	TRANSCRIPTOMIC	Plasmodium knowlesi	ILLUMINA	2019-03-27T00:00:00Z	GSM3665095	SRP188112	2019-03-11T18:23:00Z	1	male	GSM3665095	11C166	Bone Marrow - Macaque	Bone Marrow
SRR8708822	RNA-Seq	202	1601851516	PRJNA526495	SAMN11099878	711406706	GEO	public	fastq,run.zq,sra	gs,ncbi,s3	gs.us-east1,ncbi.public,s3.us-east-1	SRX5503981	Illumina HiSeq 3000	PAIRED	cDNA	TRANSCRIPTOMIC	Plasmodium knowlesi	ILLUMINA	2019-03-27T00:00:00Z	GSM3665095	SRP188112	2019-03-11T18:19:00Z	1	male	GSM3665095	11C166	Bone Marrow - Macaque	Bone Marrow
SRR8708823	RNA-Seq	202	1581321650	PRJNA526495	SAMN11099878	708109394	GEO	public	fastq,run.zq,sra	gs,ncbi,s3	gs.us-east1,ncbi.public,s3.us-east-1	SRX5503981	Illumina HiSeq 3000	PAIRED	cDNA	TRANSCRIPTOMIC	Plasmodium knowlesi	ILLUMINA	2019-03-27T00:00:00Z	GSM3665095	SRP188112	2019-03-11T18:19:00Z	1	male	GSM3665095	11C166	Bone Marrow - Macaque	Bone Marrow
SRR8708824	RNA-Seq	202	1596612848	PRJNA526495	SAMN11099878	713994517	GEO	public	fastq,run.zq,sra	gs,ncbi,s3	gs.us-east1,ncbi.public,s3.us-east-1	SRX5503981	Illumina HiSeq 3000	PAIRED	cDNA	TRANSCRIPTOMIC	Plasmodium knowlesi	ILLUMINA	2019-03-27T00:00:00Z	GSM3665095	SRP188112	2019-03-11T18:19:00Z	1	male	GSM3665095	11C166	Bone Marrow - Macaque	Bone Marrow
SRR8708825	RNA-Seq	202	1623022934	PRJNA526495	SAMN11099878	725911235	GEO	public	fastq,run.zq,sra	gs,ncbi,s3	gs.us-east1,ncbi.public,s3.us-east-1	SRX5503981	Illumina HiSeq 3000	PAIRED	cDNA	TRANSCRIPTOMIC	Plasmodium knowlesi	ILLUMINA	2019-03-27T00:00:00Z	GSM3665095	SRP188112	2019-03-11T18:19:00Z	1	male	GSM3665095	11C166	Bone Marrow - Macaque	Bone Marrow
SRR8708826	RNA-Seq	202	1635926492	PRJNA526495	SAMN11099878	735485174	GEO	public	fastq,run.zq,sra	gs,ncbi,s3	gs.us-east1,ncbi.public,s3.us-east-1	SRX5503981	Illumina HiSeq 3000	PAIRED	cDNA	TRANSCRIPTOMIC	Plasmodium knowlesi	ILLUMINA	2019-03-27T00:00:00Z	GSM3665095	SRP188112	2019-03-11T18:19:00Z	1	male	GSM3665095	11C166	Bone Marrow - Macaque	Bone Marrow
SRR8708827	RNA-Seq	202	1639352614	PRJNA526495	SAMN11099878	737867331	GEO	public	fastq,run.zq,sra	gs,ncbi,s3	gs.us-east1,ncbi.public,s3.us-east-1	SRX5503981	Illumina HiSeq 3000	PAIRED	cDNA	TRANSCRIPTOMIC	Plasmodium knowlesi	ILLUMINA	2019-03-27T00:00:00Z	GSM3665095	SRP188112	2019-03-11T18:19:00Z	1	male	GSM3665095	11C166	Bone Marrow - Macaque	Bone Marrow
SRR8708828	RNA-Seq	202	1630060816	PRJNA526495	SAMN11099878	728524680	GEO	public	fastq,run.zq,sra	gs,ncbi,s3	gs.us-east1,ncbi.public,s3.us-east-1	SRX5503981	Illumina HiSeq 3000	PAIRED	cDNA	TRANSCRIPTOMIC	Plasmodium knowlesi	ILLUMINA	2019-03-27T00:00:00Z	GSM3665095	SRP188112	2019-03-11T18:19:00Z	1	male	GSM3665095	11C166	Bone Marrow - Macaque	Bone Marrow
SRR8708829	RNA-Seq	202	5757701748	PRJNA526495	SAMN11099877	2387263584	GEO	public	fastq,run.zq,sra	gs,ncbi,s3	gs.us-east1,ncbi.public,s3.us-east-1	SRX5503982	Illumina HiSeq 3000	PAIRED	cDNA	TRANSCRIPTOMIC	Plasmodium knowlesi	ILLUMINA	2019-03-27T00:00:00Z	GSM3665096	SRP188112	2019-03-11T18:26:00Z	1	male	GSM3665096	H12C8	Bone Marrow - Macaque	Bone Marrow
SRR8708830	RNA-Seq	202	1616555096	PRJNA526495	SAMN11099877	721955357	GEO	public	fastq,run.zq,sra	gs,ncbi,s3	gs.us-east1,ncbi.public,s3.us-east-1	SRX5503982	Illumina HiSeq 3000	PAIRED	cDNA	TRANSCRIPTOMIC	Plasmodium knowlesi	ILLUMINA	2019-03-27T00:00:00Z	GSM3665096	SRP188112	2019-03-11T18:20:00Z	1	male	GSM3665096	H12C8	Bone Marrow - Macaque	Bone Marrow
SRR8708831	RNA-Seq	202	3897929158	PRJNA526495	SAMN11099877	1624196950	GEO	public	fastq,run.zq,sra	gs,ncbi,s3	gs.us-east1,ncbi.public,s3.us-east-1	SRX5503982	Illumina HiSeq 3000	PAIRED	cDNA	TRANSCRIPTOMIC	Plasmodium knowlesi	ILLUMINA	2019-03-27T00:00:00Z	GSM3665096	SRP188112	2019-03-11T18:24:00Z	1	male	GSM3665096	H12C8	Bone Marrow - Macaque	Bone Marrow
SRR8708832	RNA-Seq	202	1615560246	PRJNA526495	SAMN11099877	718123719	GEO	public	fastq,run.zq,sra	gs,ncbi,s3	gs.us-east1,ncbi.public,s3.us-east-1	SRX5503982	Illumina HiSeq 3000	PAIRED	cDNA	TRANSCRIPTOMIC	Plasmodium knowlesi	ILLUMINA	2019-03-27T00:00:00Z	GSM3665096	SRP188112	2019-03-11T18:19:00Z	1	male	GSM3665096	H12C8	Bone Marrow - Macaque	Bone Marrow
SRR8708833	RNA-Seq	202	1596742734	PRJNA526495	SAMN11099877	715948629	GEO	public	fastq,run.zq,sra	gs,ncbi,s3	gs.us-east1,ncbi.public,s3.us-east-1	SRX5503982	Illumina HiSeq 3000	PAIRED	cDNA	TRANSCRIPTOMIC	Plasmodium knowlesi	ILLUMINA	2019-03-27T00:00:00Z	GSM3665096	SRP188112	2019-03-11T18:19:00Z	1	male	GSM3665096	H12C8	Bone Marrow - Macaque	Bone Marrow
SRR8708834	RNA-Seq	202	1619283914	PRJNA526495	SAMN11099877	724991007	GEO	public	fastq,run.zq,sra	gs,ncbi,s3	gs.us-east1,ncbi.public,s3.us-east-1	SRX5503982	Illumina HiSeq 3000	PAIRED	cDNA	TRANSCRIPTOMIC	Plasmodium knowlesi	ILLUMINA	2019-03-27T00:00:00Z	GSM3665096	SRP188112	2019-03-11T18:21:00Z	1	male	GSM3665096	H12C8	Bone Marrow - Macaque	Bone Marrow
SRR8708835	RNA-Seq	202	1640818932	PRJNA526495	SAMN11099877	734581384	GEO	public	fastq,run.zq,sra	gs,ncbi,s3	gs.us-east1,ncbi.public,s3.us-east-1	SRX5503982	Illumina HiSeq 3000	PAIRED	cDNA	TRANSCRIPTOMIC	Plasmodium knowlesi	ILLUMINA	2019-03-27T00:00:00Z	GSM3665096	SRP188112	2019-03-11T18:20:00Z	1	male	GSM3665096	H12C8	Bone Marrow - Macaque	Bone Marrow
SRR8708836	RNA-Seq	202	1657434846	PRJNA526495	SAMN11099877	745703949	GEO	public	fastq,run.zq,sra	gs,ncbi,s3	gs.us-east1,ncbi.public,s3.us-east-1	SRX5503982	Illumina HiSeq 3000	PAIRED	cDNA	TRANSCRIPTOMIC	Plasmodium knowlesi	ILLUMINA	2019-03-27T00:00:00Z	GSM3665096	SRP188112	2019-03-11T18:19:00Z	1	male	GSM3665096	H12C8	Bone Marrow - Macaque	Bone Marrow
SRR8708837	RNA-Seq	202	1658280418	PRJNA526495	SAMN11099877	746941792	GEO	public	fastq,run.zq,sra	gs,ncbi,s3	gs.us-east1,ncbi.public,s3.us-east-1	SRX5503982	Illumina HiSeq 3000	PAIRED	cDNA	TRANSCRIPTOMIC	Plasmodium knowlesi	ILLUMINA	2019-03-27T00:00:00Z	GSM3665096	SRP188112	2019-03-11T18:20:00Z	1	male	GSM3665096	H12C8	Bone Marrow - Macaque	Bone Marrow
SRR8708838	RNA-Seq	202	1657163964	PRJNA526495	SAMN11099877	741304260	GEO	public	fastq,run.zq,sra	gs,ncbi,s3	gs.us-east1,ncbi.public,s3.us-east-1	SRX5503982	Illumina HiSeq 3000	PAIRED	cDNA	TRANSCRIPTOMIC	Plasmodium knowlesi	ILLUMINA	2019-03-27T00:00:00Z	GSM3665096	SRP188112	2019-03-11T18:19:00Z	1	male	GSM3665096	H12C8	Bone Marrow - Macaque	Bone Marrow
SRR8708839	RNA-Seq	202	4247374210	PRJNA526495	SAMN11099876	1801056694	GEO	public	fastq,run.zq,sra	gs,ncbi,s3	gs.us-east1,ncbi.public,s3.us-east-1	SRX5503983	Illumina HiSeq 3000	PAIRED	cDNA	TRANSCRIPTOMIC	Plasmodium knowlesi	ILLUMINA	2019-03-27T00:00:00Z	GSM3665097	SRP188112	2019-03-11T18:24:00Z	1	male	GSM3665097	H12C59	Bone Marrow - Macaque	Bone Marrow
SRR8708840	RNA-Seq	202	1122852148	PRJNA526495	SAMN11099876	513601266	GEO	public	fastq,run.zq,sra	gs,ncbi,s3	gs.us-east1,ncbi.public,s3.us-east-1	SRX5503983	Illumina HiSeq 3000	PAIRED	cDNA	TRANSCRIPTOMIC	Plasmodium knowlesi	ILLUMINA	2019-03-27T00:00:00Z	GSM3665097	SRP188112	2019-03-11T18:18:00Z	1	male	GSM3665097	H12C59	Bone Marrow - Macaque	Bone Marrow
SRR8708841	RNA-Seq	202	2817628916	PRJNA526495	SAMN11099876	1203383594	GEO	public	fastq,run.zq,sra	gs,ncbi,s3	gs.us-east1,ncbi.public,s3.us-east-1	SRX5503983	Illumina HiSeq 3000	PAIRED	cDNA	TRANSCRIPTOMIC	Plasmodium knowlesi	ILLUMINA	2019-03-27T00:00:00Z	GSM3665097	SRP188112	2019-03-11T18:22:00Z	1	male	GSM3665097	H12C59	Bone Marrow - Macaque	Bone Marrow
SRR8708842	RNA-Seq	202	1125136970	PRJNA526495	SAMN11099876	514860817	GEO	public	fastq,run.zq,sra	gs,ncbi,s3	gs.us-east1,ncbi.public,s3.us-east-1	SRX5503983	Illumina HiSeq 3000	PAIRED	cDNA	TRANSCRIPTOMIC	Plasmodium knowlesi	ILLUMINA	2019-03-27T00:00:00Z	GSM3665097	SRP188112	2019-03-11T18:19:00Z	1	male	GSM3665097	H12C59	Bone Marrow - Macaque	Bone Marrow
SRR8708843	RNA-Seq	202	1113338352	PRJNA526495	SAMN11099876	511793080	GEO	public	fastq,run.zq,sra	gs,ncbi,s3	gs.us-east1,ncbi.public,s3.us-east-1	SRX5503983	Illumina HiSeq 3000	PAIRED	cDNA	TRANSCRIPTOMIC	Plasmodium knowlesi	ILLUMINA	2019-03-27T00:00:00Z	GSM3665097	SRP188112	2019-03-11T18:18:00Z	1	male	GSM3665097	H12C59	Bone Marrow - Macaque	Bone Marrow
SRR8708844	RNA-Seq	202	1125658736	PRJNA526495	SAMN11099876	516293068	GEO	public	fastq,run.zq,sra	gs,ncbi,s3	gs.us-east1,ncbi.public,s3.us-east-1	SRX5503983	Illumina HiSeq 3000	PAIRED	cDNA	TRANSCRIPTOMIC	Plasmodium knowlesi	ILLUMINA	2019-03-27T00:00:00Z	GSM3665097	SRP188112	2019-03-11T18:19:00Z	1	male	GSM3665097	H12C59	Bone Marrow - Macaque	Bone Marrow
SRR8708845	RNA-Seq	202	1140821462	PRJNA526495	SAMN11099876	522532617	GEO	public	fastq,run.zq,sra	gs,ncbi,s3	gs.us-east1,ncbi.public,s3.us-east-1	SRX5503983	Illumina HiSeq 3000	PAIRED	cDNA	TRANSCRIPTOMIC	Plasmodium knowlesi	ILLUMINA	2019-03-27T00:00:00Z	GSM3665097	SRP188112	2019-03-11T18:18:00Z	1	male	GSM3665097	H12C59	Bone Marrow - Macaque	Bone Marrow
SRR8708846	RNA-Seq	202	1155968432	PRJNA526495	SAMN11099876	530321803	GEO	public	fastq,run.zq,sra	gs,ncbi,s3	gs.us-east1,ncbi.public,s3.us-east-1	SRX5503983	Illumina HiSeq 3000	PAIRED	cDNA	TRANSCRIPTOMIC	Plasmodium knowlesi	ILLUMINA	2019-03-27T00:00:00Z	GSM3665097	SRP188112	2019-03-11T18:19:00Z	1	male	GSM3665097	H12C59	Bone Marrow - Macaque	Bone Marrow
SRR8708847	RNA-Seq	202	1162388598	PRJNA526495	SAMN11099876	532913588	GEO	public	fastq,run.zq,sra	gs,ncbi,s3	gs.us-east1,ncbi.public,s3.us-east-1	SRX5503983	Illumina HiSeq 3000	PAIRED	cDNA	TRANSCRIPTOMIC	Plasmodium knowlesi	ILLUMINA	2019-03-27T00:00:00Z	GSM3665097	SRP188112	2019-03-11T18:18:00Z	1	male	GSM3665097	H12C59	Bone Marrow - Macaque	Bone Marrow
SRR8708848	RNA-Seq	202	1150069426	PRJNA526495	SAMN11099876	525795118	GEO	public	fastq,run.zq,sra	gs,ncbi,s3	gs.us-east1,ncbi.public,s3.us-east-1	SRX5503983	Illumina HiSeq 3000	PAIRED	cDNA	TRANSCRIPTOMIC	Plasmodium knowlesi	ILLUMINA	2019-03-27T00:00:00Z	GSM3665097	SRP188112	2019-03-11T18:19:00Z	1	male	GSM3665097	H12C59	Bone Marrow - Macaque	Bone Marrow
SRR8708849	RNA-Seq	202	4846215128	PRJNA526495	SAMN11099875	2001898435	GEO	public	fastq,run.zq,sra	gs,ncbi,s3	gs.us-east1,ncbi.public,s3.us-east-1	SRX5503984	Illumina HiSeq 3000	PAIRED	cDNA	TRANSCRIPTOMIC	Plasmodium knowlesi	ILLUMINA	2019-03-27T00:00:00Z	GSM3665098	SRP188112	2019-03-11T18:26:00Z	1	male	GSM3665098	12C136	Bone Marrow - Macaque	Bone Marrow
SRR8708850	RNA-Seq	202	1275454058	PRJNA526495	SAMN11099875	570255538	GEO	public	fastq,run.zq,sra	gs,ncbi,s3	gs.us-east1,ncbi.public,s3.us-east-1	SRX5503984	Illumina HiSeq 3000	PAIRED	cDNA	TRANSCRIPTOMIC	Plasmodium knowlesi	ILLUMINA	2019-03-27T00:00:00Z	GSM3665098	SRP188112	2019-03-11T18:19:00Z	1	male	GSM3665098	12C136	Bone Marrow - Macaque	Bone Marrow
SRR8708851	RNA-Seq	202	3275229414	PRJNA526495	SAMN11099875	1359535958	GEO	public	fastq,run.zq,sra	gs,ncbi,s3	gs.us-east1,ncbi.public,s3.us-east-1	SRX5503984	Illumina HiSeq 3000	PAIRED	cDNA	TRANSCRIPTOMIC	Plasmodium knowlesi	ILLUMINA	2019-03-27T00:00:00Z	GSM3665098	SRP188112	2019-03-11T18:22:00Z	1	male	GSM3665098	12C136	Bone Marrow - Macaque	Bone Marrow
SRR8708852	RNA-Seq	202	1282175810	PRJNA526495	SAMN11099875	570715549	GEO	public	fastq,run.zq,sra	gs,ncbi,s3	gs.us-east1,ncbi.public,s3.us-east-1	SRX5503984	Illumina HiSeq 3000	PAIRED	cDNA	TRANSCRIPTOMIC	Plasmodium knowlesi	ILLUMINA	2019-03-27T00:00:00Z	GSM3665098	SRP188112	2019-03-11T18:19:00Z	1	male	GSM3665098	12C136	Bone Marrow - Macaque	Bone Marrow
SRR8708853	RNA-Seq	202	1265682106	PRJNA526495	SAMN11099875	568402579	GEO	public	fastq,run.zq,sra	gs,ncbi,s3	gs.us-east1,ncbi.public,s3.us-east-1	SRX5503984	Illumina HiSeq 3000	PAIRED	cDNA	TRANSCRIPTOMIC	Plasmodium knowlesi	ILLUMINA	2019-03-27T00:00:00Z	GSM3665098	SRP188112	2019-03-11T18:19:00Z	1	male	GSM3665098	12C136	Bone Marrow - Macaque	Bone Marrow
SRR8708854	RNA-Seq	202	1274953502	PRJNA526495	SAMN11099875	571765872	GEO	public	fastq,run.zq,sra	gs,ncbi,s3	gs.us-east1,ncbi.public,s3.us-east-1	SRX5503984	Illumina HiSeq 3000	PAIRED	cDNA	TRANSCRIPTOMIC	Plasmodium knowlesi	ILLUMINA	2019-03-27T00:00:00Z	GSM3665098	SRP188112	2019-03-11T18:18:00Z	1	male	GSM3665098	12C136	Bone Marrow - Macaque	Bone Marrow
SRR8708855	RNA-Seq	202	1295139766	PRJNA526495	SAMN11099875	580426300	GEO	public	fastq,run.zq,sra	gs,ncbi,s3	gs.us-east1,ncbi.public,s3.us-east-1	SRX5503984	Illumina HiSeq 3000	PAIRED	cDNA	TRANSCRIPTOMIC	Plasmodium knowlesi	ILLUMINA	2019-03-27T00:00:00Z	GSM3665098	SRP188112	2019-03-11T18:18:00Z	1	male	GSM3665098	12C136	Bone Marrow - Macaque	Bone Marrow
SRR8708856	RNA-Seq	202	1305030494	PRJNA526495	SAMN11099875	587908372	GEO	public	fastq,run.zq,sra	gs,ncbi,s3	gs.us-east1,ncbi.public,s3.us-east-1	SRX5503984	Illumina HiSeq 3000	PAIRED	cDNA	TRANSCRIPTOMIC	Plasmodium knowlesi	ILLUMINA	2019-03-27T00:00:00Z	GSM3665098	SRP188112	2019-03-11T18:19:00Z	1	male	GSM3665098	12C136	Bone Marrow - Macaque	Bone Marrow
SRR8708857	RNA-Seq	202	1309729620	PRJNA526495	SAMN11099875	590585883	GEO	public	fastq,run.zq,sra	gs,ncbi,s3	gs.us-east1,ncbi.public,s3.us-east-1	SRX5503984	Illumina HiSeq 3000	PAIRED	cDNA	TRANSCRIPTOMIC	Plasmodium knowlesi	ILLUMINA	2019-03-27T00:00:00Z	GSM3665098	SRP188112	2019-03-11T18:18:00Z	1	male	GSM3665098	12C136	Bone Marrow - Macaque	Bone Marrow
SRR8708858	RNA-Seq	202	1295909790	PRJNA526495	SAMN11099875	580516008	GEO	public	fastq,run.zq,sra	gs,ncbi,s3	gs.us-east1,ncbi.public,s3.us-east-1	SRX5503984	Illumina HiSeq 3000	PAIRED	cDNA	TRANSCRIPTOMIC	Plasmodium knowlesi	ILLUMINA	2019-03-27T00:00:00Z	GSM3665098	SRP188112	2019-03-11T18:19:00Z	1	male	GSM3665098	12C136	Bone Marrow - Macaque	Bone Marrow
SRR8708859	RNA-Seq	202	4559399772	PRJNA526495	SAMN11099874	1891128065	GEO	public	fastq,run.zq,sra	gs,ncbi,s3	gs.us-east1,ncbi.public,s3.us-east-1	SRX5503985	Illumina HiSeq 3000	PAIRED	cDNA	TRANSCRIPTOMIC	Plasmodium knowlesi	ILLUMINA	2019-03-27T00:00:00Z	GSM3665099	SRP188112	2019-03-11T18:26:00Z	1	male	GSM3665099	12C53	Bone Marrow - Macaque	Bone Marrow
SRR8708860	RNA-Seq	202	1222163024	PRJNA526495	SAMN11099874	548360259	GEO	public	fastq,run.zq,sra	gs,ncbi,s3	gs.us-east1,ncbi.public,s3.us-east-1	SRX5503985	Illumina HiSeq 3000	PAIRED	cDNA	TRANSCRIPTOMIC	Plasmodium knowlesi	ILLUMINA	2019-03-27T00:00:00Z	GSM3665099	SRP188112	2019-03-11T18:19:00Z	1	male	GSM3665099	12C53	Bone Marrow - Macaque	Bone Marrow
SRR8708861	RNA-Seq	202	3095836850	PRJNA526495	SAMN11099874	1290254443	GEO	public	fastq,run.zq,sra	gs,ncbi,s3	gs.us-east1,ncbi.public,s3.us-east-1	SRX5503985	Illumina HiSeq 3000	PAIRED	cDNA	TRANSCRIPTOMIC	Plasmodium knowlesi	ILLUMINA	2019-03-27T00:00:00Z	GSM3665099	SRP188112	2019-03-11T18:22:00Z	1	male	GSM3665099	12C53	Bone Marrow - Macaque	Bone Marrow
SRR8708862	RNA-Seq	202	1220238570	PRJNA526495	SAMN11099874	544669257	GEO	public	fastq,run.zq,sra	gs,ncbi,s3	gs.us-east1,ncbi.public,s3.us-east-1	SRX5503985	Illumina HiSeq 3000	PAIRED	cDNA	TRANSCRIPTOMIC	Plasmodium knowlesi	ILLUMINA	2019-03-27T00:00:00Z	GSM3665099	SRP188112	2019-03-11T18:19:00Z	1	male	GSM3665099	12C53	Bone Marrow - Macaque	Bone Marrow
SRR8708863	RNA-Seq	202	1208983938	PRJNA526495	SAMN11099874	544341805	GEO	public	fastq,run.zq,sra	gs,ncbi,s3	gs.us-east1,ncbi.public,s3.us-east-1	SRX5503985	Illumina HiSeq 3000	PAIRED	cDNA	TRANSCRIPTOMIC	Plasmodium knowlesi	ILLUMINA	2019-03-27T00:00:00Z	GSM3665099	SRP188112	2019-03-11T18:18:00Z	1	male	GSM3665099	12C53	Bone Marrow - Macaque	Bone Marrow
SRR8708864	RNA-Seq	202	1223482690	PRJNA526495	SAMN11099874	549983214	GEO	public	fastq,run.zq,sra	gs,ncbi,s3	gs.us-east1,ncbi.public,s3.us-east-1	SRX5503985	Illumina HiSeq 3000	PAIRED	cDNA	TRANSCRIPTOMIC	Plasmodium knowlesi	ILLUMINA	2019-03-27T00:00:00Z	GSM3665099	SRP188112	2019-03-11T18:19:00Z	1	male	GSM3665099	12C53	Bone Marrow - Macaque	Bone Marrow
SRR8708865	RNA-Seq	202	1240501190	PRJNA526495	SAMN11099874	557429434	GEO	public	fastq,run.zq,sra	gs,ncbi,s3	gs.us-east1,ncbi.public,s3.us-east-1	SRX5503985	Illumina HiSeq 3000	PAIRED	cDNA	TRANSCRIPTOMIC	Plasmodium knowlesi	ILLUMINA	2019-03-27T00:00:00Z	GSM3665099	SRP188112	2019-03-11T18:19:00Z	1	male	GSM3665099	12C53	Bone Marrow - Macaque	Bone Marrow
SRR8708866	RNA-Seq	202	1253457874	PRJNA526495	SAMN11099874	566263129	GEO	public	fastq,run.zq,sra	gs,ncbi,s3	gs.us-east1,ncbi.public,s3.us-east-1	SRX5503985	Illumina HiSeq 3000	PAIRED	cDNA	TRANSCRIPTOMIC	Plasmodium knowlesi	ILLUMINA	2019-03-27T00:00:00Z	GSM3665099	SRP188112	2019-03-11T18:19:00Z	1	male	GSM3665099	12C53	Bone Marrow - Macaque	Bone Marrow
SRR8708867	RNA-Seq	202	1256140030	PRJNA526495	SAMN11099874	568009537	GEO	public	fastq,run.zq,sra	gs,ncbi,s3	gs.us-east1,ncbi.public,s3.us-east-1	SRX5503985	Illumina HiSeq 3000	PAIRED	cDNA	TRANSCRIPTOMIC	Plasmodium knowlesi	ILLUMINA	2019-03-27T00:00:00Z	GSM3665099	SRP188112	2019-03-11T18:19:00Z	1	male	GSM3665099	12C53	Bone Marrow - Macaque	Bone Marrow
SRR8708868	RNA-Seq	202	1252448884	PRJNA526495	SAMN11099874	562650052	GEO	public	fastq,run.zq,sra	gs,ncbi,s3	gs.us-east1,ncbi.public,s3.us-east-1	SRX5503985	Illumina HiSeq 3000	PAIRED	cDNA	TRANSCRIPTOMIC	Plasmodium knowlesi	ILLUMINA	2019-03-27T00:00:00Z	GSM3665099	SRP188112	2019-03-11T18:19:00Z	1	male	GSM3665099	12C53	Bone Marrow - Macaque	Bone Marrow
SRR8708869	RNA-Seq	202	4687951360	PRJNA526495	SAMN11099873	1931932959	GEO	public	fastq,run.zq,sra	gs,ncbi,s3	gs.us-east1,ncbi.public,s3.us-east-1	SRX5503986	Illumina HiSeq 3000	PAIRED	cDNA	TRANSCRIPTOMIC	Plasmodium knowlesi	ILLUMINA	2019-03-27T00:00:00Z	GSM3665100	SRP188112	2019-03-11T18:26:00Z	1	male	GSM3665100	12C44	Bone Marrow - Macaque	Bone Marrow
SRR8708870	RNA-Seq	202	1270056416	PRJNA526495	SAMN11099873	564631456	GEO	public	fastq,run.zq,sra	gs,ncbi,s3	gs.us-east1,ncbi.public,s3.us-east-1	SRX5503986	Illumina HiSeq 3000	PAIRED	cDNA	TRANSCRIPTOMIC	Plasmodium knowlesi	ILLUMINA	2019-03-27T00:00:00Z	GSM3665100	SRP188112	2019-03-11T18:19:00Z	1	male	GSM3665100	12C44	Bone Marrow - Macaque	Bone Marrow
SRR8708871	RNA-Seq	202	3143509456	PRJNA526495	SAMN11099873	1303025530	GEO	public	fastq,run.zq,sra	gs,ncbi,s3	gs.us-east1,ncbi.public,s3.us-east-1	SRX5503986	Illumina HiSeq 3000	PAIRED	cDNA	TRANSCRIPTOMIC	Plasmodium knowlesi	ILLUMINA	2019-03-27T00:00:00Z	GSM3665100	SRP188112	2019-03-11T18:22:00Z	1	male	GSM3665100	12C44	Bone Marrow - Macaque	Bone Marrow
SRR8708872	RNA-Seq	202	1270407088	PRJNA526495	SAMN11099873	562215622	GEO	public	fastq,run.zq,sra	gs,ncbi,s3	gs.us-east1,ncbi.public,s3.us-east-1	SRX5503986	Illumina HiSeq 3000	PAIRED	cDNA	TRANSCRIPTOMIC	Plasmodium knowlesi	ILLUMINA	2019-03-27T00:00:00Z	GSM3665100	SRP188112	2019-03-11T18:19:00Z	1	male	GSM3665100	12C44	Bone Marrow - Macaque	Bone Marrow
SRR8708873	RNA-Seq	202	1255649978	PRJNA526495	SAMN11099873	560584045	GEO	public	fastq,run.zq,sra	gs,ncbi,s3	gs.us-east1,ncbi.public,s3.us-east-1	SRX5503986	Illumina HiSeq 3000	PAIRED	cDNA	TRANSCRIPTOMIC	Plasmodium knowlesi	ILLUMINA	2019-03-27T00:00:00Z	GSM3665100	SRP188112	2019-03-11T18:19:00Z	1	male	GSM3665100	12C44	Bone Marrow - Macaque	Bone Marrow
SRR8708874	RNA-Seq	202	1272090556	PRJNA526495	SAMN11099873	567068201	GEO	public	fastq,run.zq,sra	gs,ncbi,s3	gs.us-east1,ncbi.public,s3.us-east-1	SRX5503986	Illumina HiSeq 3000	PAIRED	cDNA	TRANSCRIPTOMIC	Plasmodium knowlesi	ILLUMINA	2019-03-27T00:00:00Z	GSM3665100	SRP188112	2019-03-11T18:19:00Z	1	male	GSM3665100	12C44	Bone Marrow - Macaque	Bone Marrow
SRR8708875	RNA-Seq	202	1289947154	PRJNA526495	SAMN11099873	574730938	GEO	public	fastq,run.zq,sra	gs,ncbi,s3	gs.us-east1,ncbi.public,s3.us-east-1	SRX5503986	Illumina HiSeq 3000	PAIRED	cDNA	TRANSCRIPTOMIC	Plasmodium knowlesi	ILLUMINA	2019-03-27T00:00:00Z	GSM3665100	SRP188112	2019-03-11T18:19:00Z	1	male	GSM3665100	12C44	Bone Marrow - Macaque	Bone Marrow
SRR8708876	RNA-Seq	202	1302016856	PRJNA526495	SAMN11099873	582985196	GEO	public	fastq,run.zq,sra	gs,ncbi,s3	gs.us-east1,ncbi.public,s3.us-east-1	SRX5503986	Illumina HiSeq 3000	PAIRED	cDNA	TRANSCRIPTOMIC	Plasmodium knowlesi	ILLUMINA	2019-03-27T00:00:00Z	GSM3665100	SRP188112	2019-03-11T18:19:00Z	1	male	GSM3665100	12C44	Bone Marrow - Macaque	Bone Marrow
SRR8708877	RNA-Seq	202	1304841422	PRJNA526495	SAMN11099873	584730757	GEO	public	fastq,run.zq,sra	gs,ncbi,s3	gs.us-east1,ncbi.public,s3.us-east-1	SRX5503986	Illumina HiSeq 3000	PAIRED	cDNA	TRANSCRIPTOMIC	Plasmodium knowlesi	ILLUMINA	2019-03-27T00:00:00Z	GSM3665100	SRP188112	2019-03-11T18:19:00Z	1	male	GSM3665100	12C44	Bone Marrow - Macaque	Bone Marrow
SRR8708878	RNA-Seq	202	1295840302	PRJNA526495	SAMN11099873	577183977	GEO	public	fastq,run.zq,sra	gs,ncbi,s3	gs.us-east1,ncbi.public,s3.us-east-1	SRX5503986	Illumina HiSeq 3000	PAIRED	cDNA	TRANSCRIPTOMIC	Plasmodium knowlesi	ILLUMINA	2019-03-27T00:00:00Z	GSM3665100	SRP188112	2019-03-11T18:19:00Z	1	male	GSM3665100	12C44	Bone Marrow - Macaque	Bone Marrow
SRR8708879	RNA-Seq	202	5109302756	PRJNA526495	SAMN11099872	2113576973	GEO	public	fastq,run.zq,sra	gs,ncbi,s3	gs.us-east1,ncbi.public,s3.us-east-1	SRX5503987	Illumina HiSeq 3000	PAIRED	cDNA	TRANSCRIPTOMIC	Plasmodium knowlesi	ILLUMINA	2019-03-27T00:00:00Z	GSM3665101	SRP188112	2019-03-11T18:27:00Z	1	male	GSM3665101	11C166	Bone Marrow - Macaque	Bone Marrow
SRR8708880	RNA-Seq	202	1416463592	PRJNA526495	SAMN11099872	631619353	GEO	public	fastq,run.zq,sra	gs,ncbi,s3	gs.us-east1,ncbi.public,s3.us-east-1	SRX5503987	Illumina HiSeq 3000	PAIRED	cDNA	TRANSCRIPTOMIC	Plasmodium knowlesi	ILLUMINA	2019-03-27T00:00:00Z	GSM3665101	SRP188112	2019-03-11T18:19:00Z	1	male	GSM3665101	11C166	Bone Marrow - Macaque	Bone Marrow
SRR8708881	RNA-Seq	202	3433868296	PRJNA526495	SAMN11099872	1426999317	GEO	public	fastq,run.zq,sra	gs,ncbi,s3	gs.us-east1,ncbi.public,s3.us-east-1	SRX5503987	Illumina HiSeq 3000	PAIRED	cDNA	TRANSCRIPTOMIC	Plasmodium knowlesi	ILLUMINA	2019-03-27T00:00:00Z	GSM3665101	SRP188112	2019-03-11T18:25:00Z	1	male	GSM3665101	11C166	Bone Marrow - Macaque	Bone Marrow
SRR8708882	RNA-Seq	202	1421535610	PRJNA526495	SAMN11099872	631211673	GEO	public	fastq,run.zq,sra	gs,ncbi,s3	gs.us-east1,ncbi.public,s3.us-east-1	SRX5503987	Illumina HiSeq 3000	PAIRED	cDNA	TRANSCRIPTOMIC	Plasmodium knowlesi	ILLUMINA	2019-03-27T00:00:00Z	GSM3665101	SRP188112	2019-03-11T18:19:00Z	1	male	GSM3665101	11C166	Bone Marrow - Macaque	Bone Marrow
SRR8708883	RNA-Seq	202	1401151386	PRJNA526495	SAMN11099872	627507683	GEO	public	fastq,run.zq,sra	gs,ncbi,s3	gs.us-east1,ncbi.public,s3.us-east-1	SRX5503987	Illumina HiSeq 3000	PAIRED	cDNA	TRANSCRIPTOMIC	Plasmodium knowlesi	ILLUMINA	2019-03-27T00:00:00Z	GSM3665101	SRP188112	2019-03-11T18:20:00Z	1	male	GSM3665101	11C166	Bone Marrow - Macaque	Bone Marrow
SRR8708884	RNA-Seq	202	1414384002	PRJNA526495	SAMN11099872	632546706	GEO	public	fastq,run.zq,sra	gs,ncbi,s3	gs.us-east1,ncbi.public,s3.us-east-1	SRX5503987	Illumina HiSeq 3000	PAIRED	cDNA	TRANSCRIPTOMIC	Plasmodium knowlesi	ILLUMINA	2019-03-27T00:00:00Z	GSM3665101	SRP188112	2019-03-11T18:19:00Z	1	male	GSM3665101	11C166	Bone Marrow - Macaque	Bone Marrow
SRR8708885	RNA-Seq	202	1438012346	PRJNA526495	SAMN11099872	642890128	GEO	public	fastq,run.zq,sra	gs,ncbi,s3	gs.us-east1,ncbi.public,s3.us-east-1	SRX5503987	Illumina HiSeq 3000	PAIRED	cDNA	TRANSCRIPTOMIC	Plasmodium knowlesi	ILLUMINA	2019-03-27T00:00:00Z	GSM3665101	SRP188112	2019-03-11T18:19:00Z	1	male	GSM3665101	11C166	Bone Marrow - Macaque	Bone Marrow
SRR8708886	RNA-Seq	202	1452655932	PRJNA526495	SAMN11099872	652824741	GEO	public	fastq,run.zq,sra	gs,ncbi,s3	gs.us-east1,ncbi.public,s3.us-east-1	SRX5503987	Illumina HiSeq 3000	PAIRED	cDNA	TRANSCRIPTOMIC	Plasmodium knowlesi	ILLUMINA	2019-03-27T00:00:00Z	GSM3665101	SRP188112	2019-03-11T18:19:00Z	1	male	GSM3665101	11C166	Bone Marrow - Macaque	Bone Marrow
SRR8708887	RNA-Seq	202	1459637052	PRJNA526495	SAMN11099872	656747491	GEO	public	fastq,run.zq,sra	gs,ncbi,s3	gs.us-east1,ncbi.public,s3.us-east-1	SRX5503987	Illumina HiSeq 3000	PAIRED	cDNA	TRANSCRIPTOMIC	Plasmodium knowlesi	ILLUMINA	2019-03-27T00:00:00Z	GSM3665101	SRP188112	2019-03-11T18:19:00Z	1	male	GSM3665101	11C166	Bone Marrow - Macaque	Bone Marrow
SRR8708888	RNA-Seq	202	1439198894	PRJNA526495	SAMN11099872	642947202	GEO	public	fastq,run.zq,sra	gs,ncbi,s3	gs.us-east1,ncbi.public,s3.us-east-1	SRX5503987	Illumina HiSeq 3000	PAIRED	cDNA	TRANSCRIPTOMIC	Plasmodium knowlesi	ILLUMINA	2019-03-27T00:00:00Z	GSM3665101	SRP188112	2019-03-11T18:20:00Z	1	male	GSM3665101	11C166	Bone Marrow - Macaque	Bone Marrow
SRR8708889	RNA-Seq	202	5125229446	PRJNA526495	SAMN11099871	2117895779	GEO	public	fastq,run.zq,sra	gs,ncbi,s3	gs.us-east1,ncbi.public,s3.us-east-1	SRX5503988	Illumina HiSeq 3000	PAIRED	cDNA	TRANSCRIPTOMIC	Plasmodium knowlesi	ILLUMINA	2019-03-27T00:00:00Z	GSM3665102	SRP188112	2019-03-11T18:28:00Z	1	male	GSM3665102	H12C59	Bone Marrow - Macaque	Bone Marrow
SRR8708890	RNA-Seq	202	1424194738	PRJNA526495	SAMN11099871	634788359	GEO	public	fastq,run.zq,sra	gs,ncbi,s3	gs.us-east1,ncbi.public,s3.us-east-1	SRX5503988	Illumina HiSeq 3000	PAIRED	cDNA	TRANSCRIPTOMIC	Plasmodium knowlesi	ILLUMINA	2019-03-27T00:00:00Z	GSM3665102	SRP188112	2019-03-11T18:19:00Z	1	male	GSM3665102	H12C59	Bone Marrow - Macaque	Bone Marrow
SRR8708891	RNA-Seq	202	3440730034	PRJNA526495	SAMN11099871	1428476860	GEO	public	fastq,run.zq,sra	gs,ncbi,s3	gs.us-east1,ncbi.public,s3.us-east-1	SRX5503988	Illumina HiSeq 3000	PAIRED	cDNA	TRANSCRIPTOMIC	Plasmodium knowlesi	ILLUMINA	2019-03-27T00:00:00Z	GSM3665102	SRP188112	2019-03-11T18:23:00Z	1	male	GSM3665102	H12C59	Bone Marrow - Macaque	Bone Marrow
SRR8708892	RNA-Seq	202	1428155958	PRJNA526495	SAMN11099871	633825443	GEO	public	fastq,run.zq,sra	gs,ncbi,s3	gs.us-east1,ncbi.public,s3.us-east-1	SRX5503988	Illumina HiSeq 3000	PAIRED	cDNA	TRANSCRIPTOMIC	Plasmodium knowlesi	ILLUMINA	2019-03-27T00:00:00Z	GSM3665102	SRP188112	2019-03-11T18:19:00Z	1	male	GSM3665102	H12C59	Bone Marrow - Macaque	Bone Marrow
SRR8708893	RNA-Seq	202	1415395214	PRJNA526495	SAMN11099871	633731223	GEO	public	fastq,run.zq,sra	gs,ncbi,s3	gs.us-east1,ncbi.public,s3.us-east-1	SRX5503988	Illumina HiSeq 3000	PAIRED	cDNA	TRANSCRIPTOMIC	Plasmodium knowlesi	ILLUMINA	2019-03-27T00:00:00Z	GSM3665102	SRP188112	2019-03-11T18:19:00Z	1	male	GSM3665102	H12C59	Bone Marrow - Macaque	Bone Marrow
SRR8708894	RNA-Seq	202	1431787514	PRJNA526495	SAMN11099871	640178122	GEO	public	fastq,run.zq,sra	gs,ncbi,s3	gs.us-east1,ncbi.public,s3.us-east-1	SRX5503988	Illumina HiSeq 3000	PAIRED	cDNA	TRANSCRIPTOMIC	Plasmodium knowlesi	ILLUMINA	2019-03-27T00:00:00Z	GSM3665102	SRP188112	2019-03-11T18:19:00Z	1	male	GSM3665102	H12C59	Bone Marrow - Macaque	Bone Marrow
SRR8708895	RNA-Seq	202	1449017306	PRJNA526495	SAMN11099871	647608106	GEO	public	fastq,run.zq,sra	gs,ncbi,s3	gs.us-east1,ncbi.public,s3.us-east-1	SRX5503988	Illumina HiSeq 3000	PAIRED	cDNA	TRANSCRIPTOMIC	Plasmodium knowlesi	ILLUMINA	2019-03-27T00:00:00Z	GSM3665102	SRP188112	2019-03-11T18:20:00Z	1	male	GSM3665102	H12C59	Bone Marrow - Macaque	Bone Marrow
SRR8708896	RNA-Seq	202	1461610996	PRJNA526495	SAMN11099871	656396053	GEO	public	fastq,run.zq,sra	gs,ncbi,s3	gs.us-east1,ncbi.public,s3.us-east-1	SRX5503988	Illumina HiSeq 3000	PAIRED	cDNA	TRANSCRIPTOMIC	Plasmodium knowlesi	ILLUMINA	2019-03-27T00:00:00Z	GSM3665102	SRP188112	2019-03-11T18:20:00Z	1	male	GSM3665102	H12C59	Bone Marrow - Macaque	Bone Marrow
SRR8708897	RNA-Seq	202	1464614332	PRJNA526495	SAMN11099871	658272637	GEO	public	fastq,run.zq,sra	gs,ncbi,s3	gs.us-east1,ncbi.public,s3.us-east-1	SRX5503988	Illumina HiSeq 3000	PAIRED	cDNA	TRANSCRIPTOMIC	Plasmodium knowlesi	ILLUMINA	2019-03-27T00:00:00Z	GSM3665102	SRP188112	2019-03-11T18:21:00Z	1	male	GSM3665102	H12C59	Bone Marrow - Macaque	Bone Marrow
SRR8708898	RNA-Seq	202	1458542414	PRJNA526495	SAMN11099871	651043878	GEO	public	fastq,run.zq,sra	gs,ncbi,s3	gs.us-east1,ncbi.public,s3.us-east-1	SRX5503988	Illumina HiSeq 3000	PAIRED	cDNA	TRANSCRIPTOMIC	Plasmodium knowlesi	ILLUMINA	2019-03-27T00:00:00Z	GSM3665102	SRP188112	2019-03-11T18:19:00Z	1	male	GSM3665102	H12C59	Bone Marrow - Macaque	Bone Marrow
SRR8708899	RNA-Seq	202	1347027506	PRJNA526495	SAMN11099870	601277434	GEO	public	fastq,run.zq,sra	gs,ncbi,s3	gs.us-east1,ncbi.public,s3.us-east-1	SRX5503989	Illumina HiSeq 3000	PAIRED	cDNA	TRANSCRIPTOMIC	Plasmodium knowlesi	ILLUMINA	2019-03-27T00:00:00Z	GSM3665103	SRP188112	2019-03-11T18:19:00Z	1	male	GSM3665103	12C53	Bone Marrow - Macaque	Bone Marrow
SRR8708900	RNA-Seq	202	1327052938	PRJNA526495	SAMN11099870	596678519	GEO	public	fastq,run.zq,sra	gs,ncbi,s3	gs.us-east1,ncbi.public,s3.us-east-1	SRX5503989	Illumina HiSeq 3000	PAIRED	cDNA	TRANSCRIPTOMIC	Plasmodium knowlesi	ILLUMINA	2019-03-27T00:00:00Z	GSM3665103	SRP188112	2019-03-11T18:19:00Z	1	male	GSM3665103	12C53	Bone Marrow - Macaque	Bone Marrow
SRR8708901	RNA-Seq	202	1344375246	PRJNA526495	SAMN11099870	603772310	GEO	public	fastq,run.zq,sra	gs,ncbi,s3	gs.us-east1,ncbi.public,s3.us-east-1	SRX5503989	Illumina HiSeq 3000	PAIRED	cDNA	TRANSCRIPTOMIC	Plasmodium knowlesi	ILLUMINA	2019-03-27T00:00:00Z	GSM3665103	SRP188112	2019-03-11T18:19:00Z	1	male	GSM3665103	12C53	Bone Marrow - Macaque	Bone Marrow
SRR8708902	RNA-Seq	202	1366904306	PRJNA526495	SAMN11099870	614122445	GEO	public	fastq,run.zq,sra	gs,ncbi,s3	gs.us-east1,ncbi.public,s3.us-east-1	SRX5503989	Illumina HiSeq 3000	PAIRED	cDNA	TRANSCRIPTOMIC	Plasmodium knowlesi	ILLUMINA	2019-03-27T00:00:00Z	GSM3665103	SRP188112	2019-03-11T18:19:00Z	1	male	GSM3665103	12C53	Bone Marrow - Macaque	Bone Marrow
SRR8708903	RNA-Seq	202	1383380840	PRJNA526495	SAMN11099870	625256519	GEO	public	fastq,run.zq,sra	gs,ncbi,s3	gs.us-east1,ncbi.public,s3.us-east-1	SRX5503989	Illumina HiSeq 3000	PAIRED	cDNA	TRANSCRIPTOMIC	Plasmodium knowlesi	ILLUMINA	2019-03-27T00:00:00Z	GSM3665103	SRP188112	2019-03-11T18:19:00Z	1	male	GSM3665103	12C53	Bone Marrow - Macaque	Bone Marrow
SRR8708904	RNA-Seq	202	1388367210	PRJNA526495	SAMN11099870	628437167	GEO	public	fastq,run.zq,sra	gs,ncbi,s3	gs.us-east1,ncbi.public,s3.us-east-1	SRX5503989	Illumina HiSeq 3000	PAIRED	cDNA	TRANSCRIPTOMIC	Plasmodium knowlesi	ILLUMINA	2019-03-27T00:00:00Z	GSM3665103	SRP188112	2019-03-11T18:19:00Z	1	male	GSM3665103	12C53	Bone Marrow - Macaque	Bone Marrow
SRR8708905	RNA-Seq	202	1381655356	PRJNA526495	SAMN11099870	620904815	GEO	public	fastq,run.zq,sra	gs,ncbi,s3	gs.us-east1,ncbi.public,s3.us-east-1	SRX5503989	Illumina HiSeq 3000	PAIRED	cDNA	TRANSCRIPTOMIC	Plasmodium knowlesi	ILLUMINA	2019-03-27T00:00:00Z	GSM3665103	SRP188112	2019-03-11T18:19:00Z	1	male	GSM3665103	12C53	Bone Marrow - Macaque	Bone Marrow
SRR8708906	RNA-Seq	202	1351273748	PRJNA526495	SAMN11099870	606579876	GEO	public	fastq,run.zq,sra	gs,ncbi,s3	gs.us-east1,ncbi.public,s3.us-east-1	SRX5503989	Illumina HiSeq 3000	PAIRED	cDNA	TRANSCRIPTOMIC	Plasmodium knowlesi	ILLUMINA	2019-03-27T00:00:00Z	GSM3665103	SRP188112	2019-03-11T18:19:00Z	1	male	GSM3665103	12C53	Bone Marrow - Macaque	Bone Marrow
SRR8708907	RNA-Seq	202	1440265454	PRJNA526495	SAMN11099869	636925634	GEO	public	fastq,run.zq,sra	gs,ncbi,s3	gs.us-east1,ncbi.public,s3.us-east-1	SRX5503990	Illumina HiSeq 3000	PAIRED	cDNA	TRANSCRIPTOMIC	Plasmodium knowlesi	ILLUMINA	2019-03-27T00:00:00Z	GSM3665104	SRP188112	2019-03-11T18:20:00Z	1	male	GSM3665104	12C44	Bone Marrow - Macaque	Bone Marrow
SRR8708908	RNA-Seq	202	1422097776	PRJNA526495	SAMN11099869	633867806	GEO	public	fastq,run.zq,sra	gs,ncbi,s3	gs.us-east1,ncbi.public,s3.us-east-1	SRX5503990	Illumina HiSeq 3000	PAIRED	cDNA	TRANSCRIPTOMIC	Plasmodium knowlesi	ILLUMINA	2019-03-27T00:00:00Z	GSM3665104	SRP188112	2019-03-11T18:20:00Z	1	male	GSM3665104	12C44	Bone Marrow - Macaque	Bone Marrow
SRR8708909	RNA-Seq	202	1428307660	PRJNA526495	SAMN11099869	635748585	GEO	public	fastq,run.zq,sra	gs,ncbi,s3	gs.us-east1,ncbi.public,s3.us-east-1	SRX5503990	Illumina HiSeq 3000	PAIRED	cDNA	TRANSCRIPTOMIC	Plasmodium knowlesi	ILLUMINA	2019-03-27T00:00:00Z	GSM3665104	SRP188112	2019-03-11T18:20:00Z	1	male	GSM3665104	12C44	Bone Marrow - Macaque	Bone Marrow
SRR8708910	RNA-Seq	202	1451213046	PRJNA526495	SAMN11099869	645726974	GEO	public	fastq,run.zq,sra	gs,ncbi,s3	gs.us-east1,ncbi.public,s3.us-east-1	SRX5503990	Illumina HiSeq 3000	PAIRED	cDNA	TRANSCRIPTOMIC	Plasmodium knowlesi	ILLUMINA	2019-03-27T00:00:00Z	GSM3665104	SRP188112	2019-03-11T18:19:00Z	1	male	GSM3665104	12C44	Bone Marrow - Macaque	Bone Marrow
SRR8708911	RNA-Seq	202	1460488482	PRJNA526495	SAMN11099869	652960825	GEO	public	fastq,run.zq,sra	gs,ncbi,s3	gs.us-east1,ncbi.public,s3.us-east-1	SRX5503990	Illumina HiSeq 3000	PAIRED	cDNA	TRANSCRIPTOMIC	Plasmodium knowlesi	ILLUMINA	2019-03-27T00:00:00Z	GSM3665104	SRP188112	2019-03-11T18:20:00Z	1	male	GSM3665104	12C44	Bone Marrow - Macaque	Bone Marrow
SRR8708912	RNA-Seq	202	1465706344	PRJNA526495	SAMN11099869	655846868	GEO	public	fastq,run.zq,sra	gs,ncbi,s3	gs.us-east1,ncbi.public,s3.us-east-1	SRX5503990	Illumina HiSeq 3000	PAIRED	cDNA	TRANSCRIPTOMIC	Plasmodium knowlesi	ILLUMINA	2019-03-27T00:00:00Z	GSM3665104	SRP188112	2019-03-11T18:20:00Z	1	male	GSM3665104	12C44	Bone Marrow - Macaque	Bone Marrow
SRR8708913	RNA-Seq	202	1449180926	PRJNA526495	SAMN11099869	644465198	GEO	public	fastq,run.zq,sra	gs,ncbi,s3	gs.us-east1,ncbi.public,s3.us-east-1	SRX5503990	Illumina HiSeq 3000	PAIRED	cDNA	TRANSCRIPTOMIC	Plasmodium knowlesi	ILLUMINA	2019-03-27T00:00:00Z	GSM3665104	SRP188112	2019-03-11T18:20:00Z	1	male	GSM3665104	12C44	Bone Marrow - Macaque	Bone Marrow
SRR8708914	RNA-Seq	202	1430129498	PRJNA526495	SAMN11099869	634933024	GEO	public	fastq,run.zq,sra	gs,ncbi,s3	gs.us-east1,ncbi.public,s3.us-east-1	SRX5503990	Illumina HiSeq 3000	PAIRED	cDNA	TRANSCRIPTOMIC	Plasmodium knowlesi	ILLUMINA	2019-03-27T00:00:00Z	GSM3665104	SRP188112	2019-03-11T18:20:00Z	1	male	GSM3665104	12C44	Bone Marrow - Macaque	Bone Marrow
SRR8708915	RNA-Seq	202	1173850886	PRJNA526495	SAMN11099868	536846124	GEO	public	fastq,run.zq,sra	gs,ncbi,s3	gs.us-east1,ncbi.public,s3.us-east-1	SRX5503991	Illumina HiSeq 3000	PAIRED	cDNA	TRANSCRIPTOMIC	Plasmodium knowlesi	ILLUMINA	2019-03-27T00:00:00Z	GSM3665105	SRP188112	2019-03-11T18:19:00Z	1	male	GSM3665105	11C166	Bone Marrow - Macaque	Bone Marrow
SRR8708916	RNA-Seq	202	1163469500	PRJNA526495	SAMN11099868	534937420	GEO	public	fastq,run.zq,sra	gs,ncbi,s3	gs.us-east1,ncbi.public,s3.us-east-1	SRX5503991	Illumina HiSeq 3000	PAIRED	cDNA	TRANSCRIPTOMIC	Plasmodium knowlesi	ILLUMINA	2019-03-27T00:00:00Z	GSM3665105	SRP188112	2019-03-11T18:19:00Z	1	male	GSM3665105	11C166	Bone Marrow - Macaque	Bone Marrow
SRR8708917	RNA-Seq	202	1177655152	PRJNA526495	SAMN11099868	540101125	GEO	public	fastq,run.zq,sra	gs,ncbi,s3	gs.us-east1,ncbi.public,s3.us-east-1	SRX5503991	Illumina HiSeq 3000	PAIRED	cDNA	TRANSCRIPTOMIC	Plasmodium knowlesi	ILLUMINA	2019-03-27T00:00:00Z	GSM3665105	SRP188112	2019-03-11T18:19:00Z	1	male	GSM3665105	11C166	Bone Marrow - Macaque	Bone Marrow
SRR8708918	RNA-Seq	202	1192740108	PRJNA526495	SAMN11099868	546082955	GEO	public	fastq,run.zq,sra	gs,ncbi,s3	gs.us-east1,ncbi.public,s3.us-east-1	SRX5503991	Illumina HiSeq 3000	PAIRED	cDNA	TRANSCRIPTOMIC	Plasmodium knowlesi	ILLUMINA	2019-03-27T00:00:00Z	GSM3665105	SRP188112	2019-03-11T18:19:00Z	1	male	GSM3665105	11C166	Bone Marrow - Macaque	Bone Marrow
SRR8708919	RNA-Seq	202	1206752646	PRJNA526495	SAMN11099868	553189234	GEO	public	fastq,run.zq,sra	gs,ncbi,s3	gs.us-east1,ncbi.public,s3.us-east-1	SRX5503991	Illumina HiSeq 3000	PAIRED	cDNA	TRANSCRIPTOMIC	Plasmodium knowlesi	ILLUMINA	2019-03-27T00:00:00Z	GSM3665105	SRP188112	2019-03-11T18:19:00Z	1	male	GSM3665105	11C166	Bone Marrow - Macaque	Bone Marrow
SRR8708920	RNA-Seq	202	1211556812	PRJNA526495	SAMN11099868	555177164	GEO	public	fastq,run.zq,sra	gs,ncbi,s3	gs.us-east1,ncbi.public,s3.us-east-1	SRX5503991	Illumina HiSeq 3000	PAIRED	cDNA	TRANSCRIPTOMIC	Plasmodium knowlesi	ILLUMINA	2019-03-27T00:00:00Z	GSM3665105	SRP188112	2019-03-11T18:19:00Z	1	male	GSM3665105	11C166	Bone Marrow - Macaque	Bone Marrow
SRR8708921	RNA-Seq	202	1205107154	PRJNA526495	SAMN11099868	550568383	GEO	public	fastq,run.zq,sra	gs,ncbi,s3	gs.us-east1,ncbi.public,s3.us-east-1	SRX5503991	Illumina HiSeq 3000	PAIRED	cDNA	TRANSCRIPTOMIC	Plasmodium knowlesi	ILLUMINA	2019-03-27T00:00:00Z	GSM3665105	SRP188112	2019-03-11T18:20:00Z	1	male	GSM3665105	11C166	Bone Marrow - Macaque	Bone Marrow
SRR8708922	RNA-Seq	202	1171582224	PRJNA526495	SAMN11099868	535621889	GEO	public	fastq,run.zq,sra	gs,ncbi,s3	gs.us-east1,ncbi.public,s3.us-east-1	SRX5503991	Illumina HiSeq 3000	PAIRED	cDNA	TRANSCRIPTOMIC	Plasmodium knowlesi	ILLUMINA	2019-03-27T00:00:00Z	GSM3665105	SRP188112	2019-03-11T18:19:00Z	1	male	GSM3665105	11C166	Bone Marrow - Macaque	Bone Marrow
SRR8708923	RNA-Seq	202	1146091238	PRJNA526495	SAMN11099867	507855571	GEO	public	fastq,run.zq,sra	gs,ncbi,s3	gs.us-east1,ncbi.public,s3.us-east-1	SRX5503992	Illumina HiSeq 3000	PAIRED	cDNA	TRANSCRIPTOMIC	Plasmodium knowlesi	ILLUMINA	2019-03-27T00:00:00Z	GSM3665106	SRP188112	2019-03-11T18:19:00Z	1	male	GSM3665106	12C44	Bone Marrow - Macaque	Bone Marrow
SRR8708924	RNA-Seq	202	1130883466	PRJNA526495	SAMN11099867	504845124	GEO	public	fastq,run.zq,sra	gs,ncbi,s3	gs.us-east1,ncbi.public,s3.us-east-1	SRX5503992	Illumina HiSeq 3000	PAIRED	cDNA	TRANSCRIPTOMIC	Plasmodium knowlesi	ILLUMINA	2019-03-27T00:00:00Z	GSM3665106	SRP188112	2019-03-11T18:19:00Z	1	male	GSM3665106	12C44	Bone Marrow - Macaque	Bone Marrow
SRR8708925	RNA-Seq	202	1150451812	PRJNA526495	SAMN11099867	512862527	GEO	public	fastq,run.zq,sra	gs,ncbi,s3	gs.us-east1,ncbi.public,s3.us-east-1	SRX5503992	Illumina HiSeq 3000	PAIRED	cDNA	TRANSCRIPTOMIC	Plasmodium knowlesi	ILLUMINA	2019-03-27T00:00:00Z	GSM3665106	SRP188112	2019-03-11T18:19:00Z	1	male	GSM3665106	12C44	Bone Marrow - Macaque	Bone Marrow
SRR8708926	RNA-Seq	202	1165650898	PRJNA526495	SAMN11099867	519730701	GEO	public	fastq,run.zq,sra	gs,ncbi,s3	gs.us-east1,ncbi.public,s3.us-east-1	SRX5503992	Illumina HiSeq 3000	PAIRED	cDNA	TRANSCRIPTOMIC	Plasmodium knowlesi	ILLUMINA	2019-03-27T00:00:00Z	GSM3665106	SRP188112	2019-03-11T18:19:00Z	1	male	GSM3665106	12C44	Bone Marrow - Macaque	Bone Marrow
SRR8708927	RNA-Seq	202	1180488808	PRJNA526495	SAMN11099867	529236569	GEO	public	fastq,run.zq,sra	gs,ncbi,s3	gs.us-east1,ncbi.public,s3.us-east-1	SRX5503992	Illumina HiSeq 3000	PAIRED	cDNA	TRANSCRIPTOMIC	Plasmodium knowlesi	ILLUMINA	2019-03-27T00:00:00Z	GSM3665106	SRP188112	2019-03-11T18:19:00Z	1	male	GSM3665106	12C44	Bone Marrow - Macaque	Bone Marrow
SRR8708928	RNA-Seq	202	1184339130	PRJNA526495	SAMN11099867	531697319	GEO	public	fastq,run.zq,sra	gs,ncbi,s3	gs.us-east1,ncbi.public,s3.us-east-1	SRX5503992	Illumina HiSeq 3000	PAIRED	cDNA	TRANSCRIPTOMIC	Plasmodium knowlesi	ILLUMINA	2019-03-27T00:00:00Z	GSM3665106	SRP188112	2019-03-11T18:19:00Z	1	male	GSM3665106	12C44	Bone Marrow - Macaque	Bone Marrow
SRR8708929	RNA-Seq	202	1180430430	PRJNA526495	SAMN11099867	526215054	GEO	public	fastq,run.zq,sra	gs,ncbi,s3	gs.us-east1,ncbi.public,s3.us-east-1	SRX5503992	Illumina HiSeq 3000	PAIRED	cDNA	TRANSCRIPTOMIC	Plasmodium knowlesi	ILLUMINA	2019-03-27T00:00:00Z	GSM3665106	SRP188112	2019-03-11T18:19:00Z	1	male	GSM3665106	12C44	Bone Marrow - Macaque	Bone Marrow
SRR8708930	RNA-Seq	202	1152559076	PRJNA526495	SAMN11099867	513196996	GEO	public	fastq,run.zq,sra	gs,ncbi,s3	gs.us-east1,ncbi.public,s3.us-east-1	SRX5503992	Illumina HiSeq 3000	PAIRED	cDNA	TRANSCRIPTOMIC	Plasmodium knowlesi	ILLUMINA	2019-03-27T00:00:00Z	GSM3665106	SRP188112	2019-03-11T18:19:00Z	1	male	GSM3665106	12C44	Bone Marrow - Macaque	Bone Marrow
SRR8708931	RNA-Seq	202	1360813400	PRJNA526495	SAMN11099866	621081809	GEO	public	fastq,run.zq,sra	gs,ncbi,s3	gs.us-east1,ncbi.public,s3.us-east-1	SRX5503993	Illumina HiSeq 3000	PAIRED	cDNA	TRANSCRIPTOMIC	Plasmodium knowlesi	ILLUMINA	2019-03-27T00:00:00Z	GSM3665107	SRP188112	2019-03-11T18:20:00Z	1	male	GSM3665107	11C131	Bone Marrow - Macaque	Bone Marrow
SRR8708932	RNA-Seq	202	1338882866	PRJNA526495	SAMN11099866	618117752	GEO	public	fastq,run.zq,sra	gs,ncbi,s3	gs.us-east1,ncbi.public,s3.us-east-1	SRX5503993	Illumina HiSeq 3000	PAIRED	cDNA	TRANSCRIPTOMIC	Plasmodium knowlesi	ILLUMINA	2019-03-27T00:00:00Z	GSM3665107	SRP188112	2019-03-11T18:20:00Z	1	male	GSM3665107	11C131	Bone Marrow - Macaque	Bone Marrow
SRR8708933	RNA-Seq	202	1353949238	PRJNA526495	SAMN11099866	628070154	GEO	public	fastq,run.zq,sra	gs,ncbi,s3	gs.us-east1,ncbi.public,s3.us-east-1	SRX5503993	Illumina HiSeq 3000	PAIRED	cDNA	TRANSCRIPTOMIC	Plasmodium knowlesi	ILLUMINA	2019-03-27T00:00:00Z	GSM3665107	SRP188112	2019-03-11T18:20:00Z	1	male	GSM3665107	11C131	Bone Marrow - Macaque	Bone Marrow
SRR8708934	RNA-Seq	202	1380798068	PRJNA526495	SAMN11099866	638203491	GEO	public	fastq,run.zq,sra	gs,ncbi,s3	gs.us-east1,ncbi.public,s3.us-east-1	SRX5503993	Illumina HiSeq 3000	PAIRED	cDNA	TRANSCRIPTOMIC	Plasmodium knowlesi	ILLUMINA	2019-03-27T00:00:00Z	GSM3665107	SRP188112	2019-03-11T18:20:00Z	1	male	GSM3665107	11C131	Bone Marrow - Macaque	Bone Marrow
SRR8708935	RNA-Seq	202	1399118054	PRJNA526495	SAMN11099866	652011033	GEO	public	fastq,run.zq,sra	gs,ncbi,s3	gs.us-east1,ncbi.public,s3.us-east-1	SRX5503993	Illumina HiSeq 3000	PAIRED	cDNA	TRANSCRIPTOMIC	Plasmodium knowlesi	ILLUMINA	2019-03-27T00:00:00Z	GSM3665107	SRP188112	2019-03-11T18:19:00Z	1	male	GSM3665107	11C131	Bone Marrow - Macaque	Bone Marrow
SRR8708936	RNA-Seq	202	1408334102	PRJNA526495	SAMN11099866	660052574	GEO	public	fastq,run.zq,sra	gs,ncbi,s3	gs.us-east1,ncbi.public,s3.us-east-1	SRX5503993	Illumina HiSeq 3000	PAIRED	cDNA	TRANSCRIPTOMIC	Plasmodium knowlesi	ILLUMINA	2019-03-27T00:00:00Z	GSM3665107	SRP188112	2019-03-11T18:20:00Z	1	male	GSM3665107	11C131	Bone Marrow - Macaque	Bone Marrow
SRR8708937	RNA-Seq	202	1391697180	PRJNA526495	SAMN11099866	647021892	GEO	public	fastq,run.zq,sra	gs,ncbi,s3	gs.us-east1,ncbi.public,s3.us-east-1	SRX5503993	Illumina HiSeq 3000	PAIRED	cDNA	TRANSCRIPTOMIC	Plasmodium knowlesi	ILLUMINA	2019-03-27T00:00:00Z	GSM3665107	SRP188112	2019-03-11T18:20:00Z	1	male	GSM3665107	11C131	Bone Marrow - Macaque	Bone Marrow
SRR8708938	RNA-Seq	202	1363478588	PRJNA526495	SAMN11099866	628204393	GEO	public	fastq,run.zq,sra	gs,ncbi,s3	gs.us-east1,ncbi.public,s3.us-east-1	SRX5503993	Illumina HiSeq 3000	PAIRED	cDNA	TRANSCRIPTOMIC	Plasmodium knowlesi	ILLUMINA	2019-03-27T00:00:00Z	GSM3665107	SRP188112	2019-03-11T18:20:00Z	1	male	GSM3665107	11C131	Bone Marrow - Macaque	Bone Marrow
SRR8708939	RNA-Seq	202	1488630314	PRJNA526495	SAMN11099865	663078937	GEO	public	fastq,run.zq,sra	gs,ncbi,s3	gs.us-east1,ncbi.public,s3.us-east-1	SRX5503994	Illumina HiSeq 3000	PAIRED	cDNA	TRANSCRIPTOMIC	Plasmodium knowlesi	ILLUMINA	2019-03-27T00:00:00Z	GSM3665108	SRP188112	2019-03-11T18:20:00Z	1	male	GSM3665108	H12C8	Bone Marrow - Macaque	Bone Marrow
SRR8708940	RNA-Seq	202	1470612520	PRJNA526495	SAMN11099865	660545344	GEO	public	fastq,run.zq,sra	gs,ncbi,s3	gs.us-east1,ncbi.public,s3.us-east-1	SRX5503994	Illumina HiSeq 3000	PAIRED	cDNA	TRANSCRIPTOMIC	Plasmodium knowlesi	ILLUMINA	2019-03-27T00:00:00Z	GSM3665108	SRP188112	2019-03-11T18:20:00Z	1	male	GSM3665108	H12C8	Bone Marrow - Macaque	Bone Marrow
SRR8708941	RNA-Seq	202	1491534064	PRJNA526495	SAMN11099865	669096361	GEO	public	fastq,run.zq,sra	gs,ncbi,s3	gs.us-east1,ncbi.public,s3.us-east-1	SRX5503994	Illumina HiSeq 3000	PAIRED	cDNA	TRANSCRIPTOMIC	Plasmodium knowlesi	ILLUMINA	2019-03-27T00:00:00Z	GSM3665108	SRP188112	2019-03-11T18:20:00Z	1	male	GSM3665108	H12C8	Bone Marrow - Macaque	Bone Marrow
SRR8708942	RNA-Seq	202	1509048474	PRJNA526495	SAMN11099865	676908626	GEO	public	fastq,run.zq,sra	gs,ncbi,s3	gs.us-east1,ncbi.public,s3.us-east-1	SRX5503994	Illumina HiSeq 3000	PAIRED	cDNA	TRANSCRIPTOMIC	Plasmodium knowlesi	ILLUMINA	2019-03-27T00:00:00Z	GSM3665108	SRP188112	2019-03-11T18:20:00Z	1	male	GSM3665108	H12C8	Bone Marrow - Macaque	Bone Marrow
SRR8708943	RNA-Seq	202	1522745286	PRJNA526495	SAMN11099865	686629744	GEO	public	fastq,run.zq,sra	gs,ncbi,s3	gs.us-east1,ncbi.public,s3.us-east-1	SRX5503994	Illumina HiSeq 3000	PAIRED	cDNA	TRANSCRIPTOMIC	Plasmodium knowlesi	ILLUMINA	2019-03-27T00:00:00Z	GSM3665108	SRP188112	2019-03-11T18:20:00Z	1	male	GSM3665108	H12C8	Bone Marrow - Macaque	Bone Marrow
SRR8708944	RNA-Seq	202	1523219178	PRJNA526495	SAMN11099865	687854757	GEO	public	fastq,run.zq,sra	gs,ncbi,s3	gs.us-east1,ncbi.public,s3.us-east-1	SRX5503994	Illumina HiSeq 3000	PAIRED	cDNA	TRANSCRIPTOMIC	Plasmodium knowlesi	ILLUMINA	2019-03-27T00:00:00Z	GSM3665108	SRP188112	2019-03-11T18:21:00Z	1	male	GSM3665108	H12C8	Bone Marrow - Macaque	Bone Marrow
SRR8708945	RNA-Seq	202	1521697310	PRJNA526495	SAMN11099865	682079217	GEO	public	fastq,run.zq,sra	gs,ncbi,s3	gs.us-east1,ncbi.public,s3.us-east-1	SRX5503994	Illumina HiSeq 3000	PAIRED	cDNA	TRANSCRIPTOMIC	Plasmodium knowlesi	ILLUMINA	2019-03-27T00:00:00Z	GSM3665108	SRP188112	2019-03-11T18:20:00Z	1	male	GSM3665108	H12C8	Bone Marrow - Macaque	Bone Marrow
SRR8708946	RNA-Seq	202	1487172076	PRJNA526495	SAMN11099865	665765266	GEO	public	fastq,run.zq,sra	gs,ncbi,s3	gs.us-east1,ncbi.public,s3.us-east-1	SRX5503994	Illumina HiSeq 3000	PAIRED	cDNA	TRANSCRIPTOMIC	Plasmodium knowlesi	ILLUMINA	2019-03-27T00:00:00Z	GSM3665108	SRP188112	2019-03-11T18:20:00Z	1	male	GSM3665108	H12C8	Bone Marrow - Macaque	Bone Marrow
SRR8708947	RNA-Seq	202	1191014826	PRJNA526495	SAMN11099864	546622895	GEO	public	fastq,run.zq,sra	gs,ncbi,s3	gs.us-east1,ncbi.public,s3.us-east-1	SRX5503995	Illumina HiSeq 3000	PAIRED	cDNA	TRANSCRIPTOMIC	Plasmodium knowlesi	ILLUMINA	2019-03-27T00:00:00Z	GSM3665109	SRP188112	2019-03-11T18:19:00Z	1	male	GSM3665109	12C136	Bone Marrow - Macaque	Bone Marrow
SRR8708948	RNA-Seq	202	1181104504	PRJNA526495	SAMN11099864	544756313	GEO	public	fastq,run.zq,sra	gs,ncbi,s3	gs.us-east1,ncbi.public,s3.us-east-1	SRX5503995	Illumina HiSeq 3000	PAIRED	cDNA	TRANSCRIPTOMIC	Plasmodium knowlesi	ILLUMINA	2019-03-27T00:00:00Z	GSM3665109	SRP188112	2019-03-11T18:20:00Z	1	male	GSM3665109	12C136	Bone Marrow - Macaque	Bone Marrow
SRR8708949	RNA-Seq	202	1195180268	PRJNA526495	SAMN11099864	549730304	GEO	public	fastq,run.zq,sra	gs,ncbi,s3	gs.us-east1,ncbi.public,s3.us-east-1	SRX5503995	Illumina HiSeq 3000	PAIRED	cDNA	TRANSCRIPTOMIC	Plasmodium knowlesi	ILLUMINA	2019-03-27T00:00:00Z	GSM3665109	SRP188112	2019-03-11T18:20:00Z	1	male	GSM3665109	12C136	Bone Marrow - Macaque	Bone Marrow
SRR8708950	RNA-Seq	202	1211889708	PRJNA526495	SAMN11099864	556575821	GEO	public	fastq,run.zq,sra	gs,ncbi,s3	gs.us-east1,ncbi.public,s3.us-east-1	SRX5503995	Illumina HiSeq 3000	PAIRED	cDNA	TRANSCRIPTOMIC	Plasmodium knowlesi	ILLUMINA	2019-03-27T00:00:00Z	GSM3665109	SRP188112	2019-03-11T18:19:00Z	1	male	GSM3665109	12C136	Bone Marrow - Macaque	Bone Marrow
SRR8708951	RNA-Seq	202	1227768726	PRJNA526495	SAMN11099864	564727602	GEO	public	fastq,run.zq,sra	gs,ncbi,s3	gs.us-east1,ncbi.public,s3.us-east-1	SRX5503995	Illumina HiSeq 3000	PAIRED	cDNA	TRANSCRIPTOMIC	Plasmodium knowlesi	ILLUMINA	2019-03-27T00:00:00Z	GSM3665109	SRP188112	2019-03-11T18:20:00Z	1	male	GSM3665109	12C136	Bone Marrow - Macaque	Bone Marrow
SRR8708952	RNA-Seq	202	1233941442	PRJNA526495	SAMN11099864	567268516	GEO	public	fastq,run.zq,sra	gs,ncbi,s3	gs.us-east1,ncbi.public,s3.us-east-1	SRX5503995	Illumina HiSeq 3000	PAIRED	cDNA	TRANSCRIPTOMIC	Plasmodium knowlesi	ILLUMINA	2019-03-27T00:00:00Z	GSM3665109	SRP188112	2019-03-11T18:19:00Z	1	male	GSM3665109	12C136	Bone Marrow - Macaque	Bone Marrow
SRR8708953	RNA-Seq	202	1223448350	PRJNA526495	SAMN11099864	561072276	GEO	public	fastq,run.zq,sra	gs,ncbi,s3	gs.us-east1,ncbi.public,s3.us-east-1	SRX5503995	Illumina HiSeq 3000	PAIRED	cDNA	TRANSCRIPTOMIC	Plasmodium knowlesi	ILLUMINA	2019-03-27T00:00:00Z	GSM3665109	SRP188112	2019-03-11T18:20:00Z	1	male	GSM3665109	12C136	Bone Marrow - Macaque	Bone Marrow
SRR8708954	RNA-Seq	202	1191223088	PRJNA526495	SAMN11099864	546553256	GEO	public	fastq,run.zq,sra	gs,ncbi,s3	gs.us-east1,ncbi.public,s3.us-east-1	SRX5503995	Illumina HiSeq 3000	PAIRED	cDNA	TRANSCRIPTOMIC	Plasmodium knowlesi	ILLUMINA	2019-03-27T00:00:00Z	GSM3665109	SRP188112	2019-03-11T18:19:00Z	1	male	GSM3665109	12C136	Bone Marrow - Macaque	Bone Marrow
SRR8708955	RNA-Seq	202	1618984348	PRJNA526495	SAMN11099863	717323984	GEO	public	fastq,run.zq,sra	gs,ncbi,s3	gs.us-east1,ncbi.public,s3.us-east-1	SRX5503996	Illumina HiSeq 3000	PAIRED	cDNA	TRANSCRIPTOMIC	Plasmodium knowlesi	ILLUMINA	2019-03-27T00:00:00Z	GSM3665110	SRP188112	2019-03-11T18:21:00Z	1	male	GSM3665110	H12C59	Bone Marrow - Macaque	Bone Marrow
SRR8708956	RNA-Seq	202	1597329342	PRJNA526495	SAMN11099863	713636527	GEO	public	fastq,run.zq,sra	gs,ncbi,s3	gs.us-east1,ncbi.public,s3.us-east-1	SRX5503996	Illumina HiSeq 3000	PAIRED	cDNA	TRANSCRIPTOMIC	Plasmodium knowlesi	ILLUMINA	2019-03-27T00:00:00Z	GSM3665110	SRP188112	2019-03-11T18:21:00Z	1	male	GSM3665110	H12C59	Bone Marrow - Macaque	Bone Marrow
SRR8708957	RNA-Seq	202	1613062314	PRJNA526495	SAMN11099863	719920233	GEO	public	fastq,run.zq,sra	gs,ncbi,s3	gs.us-east1,ncbi.public,s3.us-east-1	SRX5503996	Illumina HiSeq 3000	PAIRED	cDNA	TRANSCRIPTOMIC	Plasmodium knowlesi	ILLUMINA	2019-03-27T00:00:00Z	GSM3665110	SRP188112	2019-03-11T18:20:00Z	1	male	GSM3665110	H12C59	Bone Marrow - Macaque	Bone Marrow
SRR8708958	RNA-Seq	202	1637934574	PRJNA526495	SAMN11099863	730724766	GEO	public	fastq,run.zq,sra	gs,ncbi,s3	gs.us-east1,ncbi.public,s3.us-east-1	SRX5503996	Illumina HiSeq 3000	PAIRED	cDNA	TRANSCRIPTOMIC	Plasmodium knowlesi	ILLUMINA	2019-03-27T00:00:00Z	GSM3665110	SRP188112	2019-03-11T18:21:00Z	1	male	GSM3665110	H12C59	Bone Marrow - Macaque	Bone Marrow
SRR8708959	RNA-Seq	202	1651070432	PRJNA526495	SAMN11099863	740442899	GEO	public	fastq,run.zq,sra	gs,ncbi,s3	gs.us-east1,ncbi.public,s3.us-east-1	SRX5503996	Illumina HiSeq 3000	PAIRED	cDNA	TRANSCRIPTOMIC	Plasmodium knowlesi	ILLUMINA	2019-03-27T00:00:00Z	GSM3665110	SRP188112	2019-03-11T18:21:00Z	1	male	GSM3665110	H12C59	Bone Marrow - Macaque	Bone Marrow
SRR8708960	RNA-Seq	202	1656512110	PRJNA526495	SAMN11099863	743648292	GEO	public	fastq,run.zq,sra	gs,ncbi,s3	gs.us-east1,ncbi.public,s3.us-east-1	SRX5503996	Illumina HiSeq 3000	PAIRED	cDNA	TRANSCRIPTOMIC	Plasmodium knowlesi	ILLUMINA	2019-03-27T00:00:00Z	GSM3665110	SRP188112	2019-03-11T18:24:00Z	1	male	GSM3665110	H12C59	Bone Marrow - Macaque	Bone Marrow
SRR8708961	RNA-Seq	202	1640754696	PRJNA526495	SAMN11099863	731530849	GEO	public	fastq,run.zq,sra	gs,ncbi,s3	gs.us-east1,ncbi.public,s3.us-east-1	SRX5503996	Illumina HiSeq 3000	PAIRED	cDNA	TRANSCRIPTOMIC	Plasmodium knowlesi	ILLUMINA	2019-03-27T00:00:00Z	GSM3665110	SRP188112	2019-03-11T18:21:00Z	1	male	GSM3665110	H12C59	Bone Marrow - Macaque	Bone Marrow
SRR8708962	RNA-Seq	202	1611611348	PRJNA526495	SAMN11099863	717189968	GEO	public	fastq,run.zq,sra	gs,ncbi,s3	gs.us-east1,ncbi.public,s3.us-east-1	SRX5503996	Illumina HiSeq 3000	PAIRED	cDNA	TRANSCRIPTOMIC	Plasmodium knowlesi	ILLUMINA	2019-03-27T00:00:00Z	GSM3665110	SRP188112	2019-03-11T18:20:00Z	1	male	GSM3665110	H12C59	Bone Marrow - Macaque	Bone Marrow
SRR8708963	RNA-Seq	202	1521779726	PRJNA526495	SAMN11099862	680878301	GEO	public	fastq,run.zq,sra	gs,ncbi,s3	gs.us-east1,ncbi.public,s3.us-east-1	SRX5503997	Illumina HiSeq 3000	PAIRED	cDNA	TRANSCRIPTOMIC	Plasmodium knowlesi	ILLUMINA	2019-03-27T00:00:00Z	GSM3665111	SRP188112	2019-03-11T18:20:00Z	1	male	GSM3665111	12C53	Bone Marrow - Macaque	Bone Marrow
SRR8708964	RNA-Seq	202	1504254004	PRJNA526495	SAMN11099862	678917784	GEO	public	fastq,run.zq,sra	gs,ncbi,s3	gs.us-east1,ncbi.public,s3.us-east-1	SRX5503997	Illumina HiSeq 3000	PAIRED	cDNA	TRANSCRIPTOMIC	Plasmodium knowlesi	ILLUMINA	2019-03-27T00:00:00Z	GSM3665111	SRP188112	2019-03-11T18:20:00Z	1	male	GSM3665111	12C53	Bone Marrow - Macaque	Bone Marrow
SRR8708965	RNA-Seq	202	1516958996	PRJNA526495	SAMN11099862	684125280	GEO	public	fastq,run.zq,sra	gs,ncbi,s3	gs.us-east1,ncbi.public,s3.us-east-1	SRX5503997	Illumina HiSeq 3000	PAIRED	cDNA	TRANSCRIPTOMIC	Plasmodium knowlesi	ILLUMINA	2019-03-27T00:00:00Z	GSM3665111	SRP188112	2019-03-11T18:20:00Z	1	male	GSM3665111	12C53	Bone Marrow - Macaque	Bone Marrow
SRR8708966	RNA-Seq	202	1542448770	PRJNA526495	SAMN11099862	695271585	GEO	public	fastq,run.zq,sra	gs,ncbi,s3	gs.us-east1,ncbi.public,s3.us-east-1	SRX5503997	Illumina HiSeq 3000	PAIRED	cDNA	TRANSCRIPTOMIC	Plasmodium knowlesi	ILLUMINA	2019-03-27T00:00:00Z	GSM3665111	SRP188112	2019-03-11T18:20:00Z	1	male	GSM3665111	12C53	Bone Marrow - Macaque	Bone Marrow
SRR8708967	RNA-Seq	202	1557982368	PRJNA526495	SAMN11099862	706294909	GEO	public	fastq,run.zq,sra	gs,ncbi,s3	gs.us-east1,ncbi.public,s3.us-east-1	SRX5503997	Illumina HiSeq 3000	PAIRED	cDNA	TRANSCRIPTOMIC	Plasmodium knowlesi	ILLUMINA	2019-03-27T00:00:00Z	GSM3665111	SRP188112	2019-03-11T18:20:00Z	1	male	GSM3665111	12C53	Bone Marrow - Macaque	Bone Marrow
SRR8708968	RNA-Seq	202	1561960556	PRJNA526495	SAMN11099862	709331794	GEO	public	fastq,run.zq,sra	gs,ncbi,s3	gs.us-east1,ncbi.public,s3.us-east-1	SRX5503997	Illumina HiSeq 3000	PAIRED	cDNA	TRANSCRIPTOMIC	Plasmodium knowlesi	ILLUMINA	2019-03-27T00:00:00Z	GSM3665111	SRP188112	2019-03-11T18:20:00Z	1	male	GSM3665111	12C53	Bone Marrow - Macaque	Bone Marrow
SRR8708969	RNA-Seq	202	1550065988	PRJNA526495	SAMN11099862	699099344	GEO	public	fastq,run.zq,sra	gs,ncbi,s3	gs.us-east1,ncbi.public,s3.us-east-1	SRX5503997	Illumina HiSeq 3000	PAIRED	cDNA	TRANSCRIPTOMIC	Plasmodium knowlesi	ILLUMINA	2019-03-27T00:00:00Z	GSM3665111	SRP188112	2019-03-11T18:20:00Z	1	male	GSM3665111	12C53	Bone Marrow - Macaque	Bone Marrow
SRR8708970	RNA-Seq	202	1520498440	PRJNA526495	SAMN11099862	683910381	GEO	public	fastq,run.zq,sra	gs,ncbi,s3	gs.us-east1,ncbi.public,s3.us-east-1	SRX5503997	Illumina HiSeq 3000	PAIRED	cDNA	TRANSCRIPTOMIC	Plasmodium knowlesi	ILLUMINA	2019-03-27T00:00:00Z	GSM3665111	SRP188112	2019-03-11T18:21:00Z	1	male	GSM3665111	12C53	Bone Marrow - Macaque	Bone Marrow
SRR8708971	RNA-Seq	202	1422910220	PRJNA526495	SAMN11099861	628544638	GEO	public	fastq,run.zq,sra	gs,ncbi,s3	gs.us-east1,ncbi.public,s3.us-east-1	SRX5503998	Illumina HiSeq 3000	PAIRED	cDNA	TRANSCRIPTOMIC	Plasmodium knowlesi	ILLUMINA	2019-03-27T00:00:00Z	GSM3665112	SRP188112	2019-03-11T18:20:00Z	1	male	GSM3665112	11C166	Bone Marrow - Macaque	Bone Marrow
SRR8708972	RNA-Seq	202	1408459342	PRJNA526495	SAMN11099861	627670905	GEO	public	fastq,run.zq,sra	gs,ncbi,s3	gs.us-east1,ncbi.public,s3.us-east-1	SRX5503998	Illumina HiSeq 3000	PAIRED	cDNA	TRANSCRIPTOMIC	Plasmodium knowlesi	ILLUMINA	2019-03-27T00:00:00Z	GSM3665112	SRP188112	2019-03-11T18:20:00Z	1	male	GSM3665112	11C166	Bone Marrow - Macaque	Bone Marrow
SRR8708973	RNA-Seq	202	1427079500	PRJNA526495	SAMN11099861	634762727	GEO	public	fastq,run.zq,sra	gs,ncbi,s3	gs.us-east1,ncbi.public,s3.us-east-1	SRX5503998	Illumina HiSeq 3000	PAIRED	cDNA	TRANSCRIPTOMIC	Plasmodium knowlesi	ILLUMINA	2019-03-27T00:00:00Z	GSM3665112	SRP188112	2019-03-11T18:20:00Z	1	male	GSM3665112	11C166	Bone Marrow - Macaque	Bone Marrow
[truncated: 427 more rows]
[truncated: 12 more columns]
