# Supplementary material for: A virus associated with the zoonotic pathogen Plasmodium knowlesi causing human malaria is a member of a diverse and unclassified viral taxon
Source: Virus Evol. 2024 Nov 6;10(1):veae091. doi: 10.1093/ve/veae091 (PMC11605544; doi:10.1093/ve/veae091)
Supplement: veae091_Supp [file veae091_supp.zip › suppl_data/SuppData2.csv]

Run	BioProject	BioSample	Organism	source_name	tissue	Bytes	Instrument	Platform	gen_organism
SRR8841041	PRJNA530692	SAMN11322257	Cryptosporidium parvum	sorted Cryptosporidium parvum infected HCT8 cells		757311963	NextSeq 500	ILLUMINA	Cryptosporidium
SRR8841043	PRJNA530692	SAMN11322276	Cryptosporidium parvum	sorted Cryptosporidium parvum infected HCT8 cells		954200078	NextSeq 500	ILLUMINA	Cryptosporidium
SRR8841044	PRJNA530692	SAMN11322275	Cryptosporidium parvum	sorted Cryptosporidium parvum infected HCT8 cells		936629901	NextSeq 500	ILLUMINA	Cryptosporidium
SRR8841045	PRJNA530692	SAMN11322274	Cryptosporidium parvum	sorted Cryptosporidium parvum infected HCT8 cells		808496336	NextSeq 500	ILLUMINA	Cryptosporidium
SRR8841046	PRJNA530692	SAMN11322273	Cryptosporidium parvum	sorted Cryptosporidium parvum infected HCT8 cells		781541130	NextSeq 500	ILLUMINA	Cryptosporidium
SRR8841047	PRJNA530692	SAMN11322272	Cryptosporidium parvum	sorted Cryptosporidium parvum infected HCT8 cells		785360904	NextSeq 500	ILLUMINA	Cryptosporidium
SRR8841049	PRJNA530692	SAMN11322270	Cryptosporidium parvum	sorted Cryptosporidium parvum infected mouse intestinal epithelial cells		681943005	NextSeq 500	ILLUMINA	Cryptosporidium
SRR8841051	PRJNA530692	SAMN11322268	Cryptosporidium parvum	sorted Cryptosporidium parvum infected mouse intestinal epithelial cells		669257571	NextSeq 500	ILLUMINA	Cryptosporidium
SRR8841052	PRJNA530692	SAMN11322267	Cryptosporidium parvum	sorted Cryptosporidium parvum infected mouse intestinal epithelial cells		596939187	NextSeq 500	ILLUMINA	Cryptosporidium
SRR8841053	PRJNA530692	SAMN11322266	Cryptosporidium parvum	excysted Cryptosporidium parvum oocysts		2368528271	Illumina MiSeq	ILLUMINA	Cryptosporidium
SRR8841054	PRJNA530692	SAMN11322265	Cryptosporidium parvum	excysted Cryptosporidium parvum oocysts		1872037492	Illumina MiSeq	ILLUMINA	Cryptosporidium
SRR8841055	PRJNA530692	SAMN11322264	Cryptosporidium parvum	excysted Cryptosporidium parvum oocysts		2284493142	Illumina MiSeq	ILLUMINA	Cryptosporidium
SRR8841056	PRJNA530692	SAMN11322263	Cryptosporidium parvum	Cryptosporidium parvum infected HCT8 cells		4873775497	Illumina MiSeq	ILLUMINA	Cryptosporidium
SRR8841057	PRJNA530692	SAMN11322262	Cryptosporidium parvum	Cryptosporidium parvum infected HCT8 cells		4247142899	Illumina MiSeq	ILLUMINA	Cryptosporidium
SRR8841058	PRJNA530692	SAMN11322261	Cryptosporidium parvum	Cryptosporidium parvum infected HCT8 cells		4612481233	Illumina MiSeq	ILLUMINA	Cryptosporidium
SRR8841059	PRJNA530692	SAMN11322260	Cryptosporidium parvum	Cryptosporidium parvum infected HCT8 cells		5518705379	Illumina MiSeq	ILLUMINA	Cryptosporidium
SRR8841060	PRJNA530692	SAMN11322259	Cryptosporidium parvum	Cryptosporidium parvum infected HCT8 cells		5456331140	Illumina MiSeq	ILLUMINA	Cryptosporidium
SRR8841061	PRJNA530692	SAMN11322258	Cryptosporidium parvum	Cryptosporidium parvum infected HCT8 cells		4212966627	Illumina MiSeq	ILLUMINA	Cryptosporidium
SRR8979706	PRJNA433890	SAMN11518918	Hammondia hammondi			887132472	NextSeq 500	ILLUMINA	Coccidia
SRR8979707	PRJNA433890	SAMN11518917	Hammondia hammondi			1016709906	NextSeq 500	ILLUMINA	Coccidia
SRR8979708	PRJNA433890	SAMN11518916	Hammondia hammondi			976374354	NextSeq 500	ILLUMINA	Coccidia
SRR8979709	PRJNA433890	SAMN11518915	Hammondia hammondi			992135591	NextSeq 500	ILLUMINA	Coccidia
SRR8979710	PRJNA433890	SAMN11518926	Toxoplasma gondii			508977355	NextSeq 500	ILLUMINA	Coccidia (Toxoplasma gondii)
SRR8979711	PRJNA433890	SAMN11518925	Toxoplasma gondii			556608856	NextSeq 500	ILLUMINA	Coccidia (Toxoplasma gondii)
SRR8979712	PRJNA433890	SAMN11518924	Toxoplasma gondii			527805541	NextSeq 500	ILLUMINA	Coccidia (Toxoplasma gondii)
SRR8979713	PRJNA433890	SAMN11518923	Toxoplasma gondii			516610009	NextSeq 500	ILLUMINA	Coccidia (Toxoplasma gondii)
SRR8979714	PRJNA433890	SAMN11518922	Toxoplasma gondii			1026468159	NextSeq 500	ILLUMINA	Coccidia (Toxoplasma gondii)
SRR8979715	PRJNA433890	SAMN11518921	Toxoplasma gondii			973170936	NextSeq 500	ILLUMINA	Coccidia (Toxoplasma gondii)
SRR8979716	PRJNA433890	SAMN11518920	Toxoplasma gondii			860937102	NextSeq 500	ILLUMINA	Coccidia (Toxoplasma gondii)
SRR8979717	PRJNA433890	SAMN11518919	Toxoplasma gondii			1096196800	NextSeq 500	ILLUMINA	Coccidia (Toxoplasma gondii)
SRR12486891	PRJNA658155	SAMN15859532	Sus scrofa domesticus		liver	729258499	Illumina HiSeq 4000	ILLUMINA	Coccidia (Toxoplasma gondii)
SRR12486892	PRJNA658155	SAMN15859531	Sus scrofa domesticus		liver	711777751	Illumina HiSeq 4000	ILLUMINA	Coccidia (Toxoplasma gondii)
SRR12486893	PRJNA658155	SAMN15859522	Sus scrofa domesticus		liver	812181329	Illumina HiSeq 4000	ILLUMINA	Coccidia (Toxoplasma gondii)
SRR12486894	PRJNA658155	SAMN15859521	Sus scrofa domesticus		liver	855974266	Illumina HiSeq 4000	ILLUMINA	Coccidia (Toxoplasma gondii)
SRR12486895	PRJNA658155	SAMN15859530	Sus scrofa domesticus		liver	556747803	Illumina HiSeq 4000	ILLUMINA	Coccidia (Toxoplasma gondii)
SRR12486896	PRJNA658155	SAMN15859529	Sus scrofa domesticus		liver	663800897	Illumina HiSeq 4000	ILLUMINA	Coccidia (Toxoplasma gondii)
SRR12486897	PRJNA658155	SAMN15859528	Sus scrofa domesticus		liver	721134536	Illumina HiSeq 4000	ILLUMINA	Coccidia (Toxoplasma gondii)
SRR12486898	PRJNA658155	SAMN15859527	Sus scrofa domesticus		liver	584193806	Illumina HiSeq 4000	ILLUMINA	Coccidia (Toxoplasma gondii)
SRR12486900	PRJNA658155	SAMN15859525	Sus scrofa domesticus		liver	632931354	Illumina HiSeq 4000	ILLUMINA	Coccidia (Toxoplasma gondii)
SRR12486901	PRJNA658155	SAMN15859524	Sus scrofa domesticus		liver	607340208	Illumina HiSeq 4000	ILLUMINA	Coccidia (Toxoplasma gondii)
SRR12486902	PRJNA658155	SAMN15859550	Sus scrofa domesticus		liver	570136274	Illumina HiSeq 4000	ILLUMINA	Coccidia (Toxoplasma gondii)
SRR12486903	PRJNA658155	SAMN15859549	Sus scrofa domesticus		liver	636491129	Illumina HiSeq 4000	ILLUMINA	Coccidia (Toxoplasma gondii)
SRR12486904	PRJNA658155	SAMN15859548	Sus scrofa domesticus		liver	758555092	Illumina HiSeq 4000	ILLUMINA	Coccidia (Toxoplasma gondii)
SRR12486905	PRJNA658155	SAMN15859547	Sus scrofa domesticus		liver	746054403	Illumina HiSeq 4000	ILLUMINA	Coccidia (Toxoplasma gondii)
SRR12486906	PRJNA658155	SAMN15859546	Sus scrofa domesticus		liver	586913776	Illumina HiSeq 4000	ILLUMINA	Coccidia (Toxoplasma gondii)
SRR12486907	PRJNA658155	SAMN15859545	Sus scrofa domesticus		liver	728651083	Illumina HiSeq 4000	ILLUMINA	Coccidia (Toxoplasma gondii)
SRR12486908	PRJNA658155	SAMN15859544	Sus scrofa domesticus		liver	774555754	Illumina HiSeq 4000	ILLUMINA	Coccidia (Toxoplasma gondii)
SRR12486909	PRJNA658155	SAMN15859543	Sus scrofa domesticus		liver	564060817	Illumina HiSeq 4000	ILLUMINA	Coccidia (Toxoplasma gondii)
SRR12486910	PRJNA658155	SAMN15859542	Sus scrofa domesticus		liver	616047696	Illumina HiSeq 4000	ILLUMINA	Coccidia (Toxoplasma gondii)
SRR12486911	PRJNA658155	SAMN15859541	Sus scrofa domesticus		liver	659238855	Illumina HiSeq 4000	ILLUMINA	Coccidia (Toxoplasma gondii)
SRR12486912	PRJNA658155	SAMN15859523	Sus scrofa domesticus		liver	667409429	Illumina HiSeq 4000	ILLUMINA	Coccidia (Toxoplasma gondii)
SRR12486913	PRJNA658155	SAMN15859540	Sus scrofa domesticus		liver	696371987	Illumina HiSeq 4000	ILLUMINA	Coccidia (Toxoplasma gondii)
SRR12486914	PRJNA658155	SAMN15859539	Sus scrofa domesticus		liver	602175325	Illumina HiSeq 4000	ILLUMINA	Coccidia (Toxoplasma gondii)
SRR12486915	PRJNA658155	SAMN15859538	Sus scrofa domesticus		liver	655788435	Illumina HiSeq 4000	ILLUMINA	Coccidia (Toxoplasma gondii)
SRR12486916	PRJNA658155	SAMN15859537	Sus scrofa domesticus		liver	772897029	Illumina HiSeq 4000	ILLUMINA	Coccidia (Toxoplasma gondii)
SRR12486917	PRJNA658155	SAMN15859536	Sus scrofa domesticus		liver	832366162	Illumina HiSeq 4000	ILLUMINA	Coccidia (Toxoplasma gondii)
SRR12486918	PRJNA658155	SAMN15859535	Sus scrofa domesticus		liver	799548277	Illumina HiSeq 4000	ILLUMINA	Coccidia (Toxoplasma gondii)
SRR12486919	PRJNA658155	SAMN15859534	Sus scrofa domesticus		liver	719459299	Illumina HiSeq 4000	ILLUMINA	Coccidia (Toxoplasma gondii)
SRR12486920	PRJNA658155	SAMN15859533	Sus scrofa domesticus		liver	864152835	Illumina HiSeq 4000	ILLUMINA	Coccidia (Toxoplasma gondii)
ERR5332533	PRJEB43209	SAMEA8114980	Toxoplasma gondii			826894846	Illumina HiSeq 2500	ILLUMINA	Coccidia (Toxoplasma gondii)
ERR5332534	PRJEB43209	SAMEA8114980	Toxoplasma gondii			922603200	Illumina HiSeq 2500	ILLUMINA	Coccidia (Toxoplasma gondii)
ERR5332535	PRJEB43209	SAMEA8114980	Toxoplasma gondii			718395947	Illumina HiSeq 2500	ILLUMINA	Coccidia (Toxoplasma gondii)
ERR5332536	PRJEB43209	SAMEA8114980	Toxoplasma gondii			856933839	Illumina HiSeq 2500	ILLUMINA	Coccidia (Toxoplasma gondii)
ERR5332537	PRJEB43209	SAMEA8114980	Toxoplasma gondii			885785591	Illumina HiSeq 2500	ILLUMINA	Coccidia (Toxoplasma gondii)
ERR5332538	PRJEB43209	SAMEA8114980	Toxoplasma gondii			855295379	Illumina HiSeq 2500	ILLUMINA	Coccidia (Toxoplasma gondii)
ERR5332539	PRJEB43209	SAMEA8114980	Toxoplasma gondii			860148994	Illumina HiSeq 2500	ILLUMINA	Coccidia (Toxoplasma gondii)
ERR5332540	PRJEB43209	SAMEA8114980	Toxoplasma gondii			836364599	Illumina HiSeq 2500	ILLUMINA	Coccidia (Toxoplasma gondii)
ERR5332541	PRJEB43209	SAMEA8114980	Toxoplasma gondii			819021990	Illumina HiSeq 2500	ILLUMINA	Coccidia (Toxoplasma gondii)
ERR5332542	PRJEB43209	SAMEA8114980	Toxoplasma gondii			699760028	Illumina HiSeq 2500	ILLUMINA	Coccidia (Toxoplasma gondii)
ERR5332543	PRJEB43209	SAMEA8114980	Toxoplasma gondii			864032829	Illumina HiSeq 2500	ILLUMINA	Coccidia (Toxoplasma gondii)
ERR5332544	PRJEB43209	SAMEA8114980	Toxoplasma gondii			779824684	Illumina HiSeq 2500	ILLUMINA	Coccidia (Toxoplasma gondii)
ERR5333664	PRJEB43225	SAMEA8117487	Toxoplasma gondii GT1			826894870	Illumina HiSeq 2500	ILLUMINA	Coccidia (Toxoplasma gondii)
ERR5333665	PRJEB43225	SAMEA8117488	Toxoplasma gondii GT1			951334958	Illumina HiSeq 2500	ILLUMINA	Coccidia (Toxoplasma gondii)
ERR5333666	PRJEB43225	SAMEA8117489	Toxoplasma gondii GT1			718395949	Illumina HiSeq 2500	ILLUMINA	Coccidia (Toxoplasma gondii)
ERR5333667	PRJEB43225	SAMEA8117490	Toxoplasma gondii GT1			856933861	Illumina HiSeq 2500	ILLUMINA	Coccidia (Toxoplasma gondii)
ERR5333668	PRJEB43225	SAMEA8117491	Toxoplasma gondii GT1			885785633	Illumina HiSeq 2500	ILLUMINA	Coccidia (Toxoplasma gondii)
ERR5333669	PRJEB43225	SAMEA8117492	Toxoplasma gondii GT1			855295379	Illumina HiSeq 2500	ILLUMINA	Coccidia (Toxoplasma gondii)
ERR5333670	PRJEB43225	SAMEA8117493	Toxoplasma gondii GT1			860148926	Illumina HiSeq 2500	ILLUMINA	Coccidia (Toxoplasma gondii)
ERR5333671	PRJEB43225	SAMEA8117494	Toxoplasma gondii GT1			836364598	Illumina HiSeq 2500	ILLUMINA	Coccidia (Toxoplasma gondii)
ERR5333672	PRJEB43225	SAMEA8117495	Toxoplasma gondii GT1			819021990	Illumina HiSeq 2500	ILLUMINA	Coccidia (Toxoplasma gondii)
ERR5333673	PRJEB43225	SAMEA8117496	Toxoplasma gondii GT1			699760049	Illumina HiSeq 2500	ILLUMINA	Coccidia (Toxoplasma gondii)
ERR5333674	PRJEB43225	SAMEA8117497	Toxoplasma gondii GT1			864032920	Illumina HiSeq 2500	ILLUMINA	Coccidia (Toxoplasma gondii)
ERR5333675	PRJEB43225	SAMEA8117498	Toxoplasma gondii GT1			779824727	Illumina HiSeq 2500	ILLUMINA	Coccidia (Toxoplasma gondii)
SRR12215647	PRJNA646180	SAMN15524897	Eimeria tenella	Chicken macrophage cell culture		3313946201	Illumina HiSeq 2500	ILLUMINA	Coccidia (Eimeria)
SRR12215649	PRJNA646180	SAMN15524895	Eimeria tenella	Chicken macrophage cell culture		2517638910	Illumina HiSeq 2500	ILLUMINA	Coccidia (Eimeria)
SRR12215651	PRJNA646180	SAMN15524893	Eimeria tenella	Chicken macrophage cell culture		2732150447	Illumina HiSeq 2500	ILLUMINA	Coccidia (Eimeria)
SRR12215652	PRJNA646180	SAMN15524892	Eimeria tenella	Chicken macrophage cell culture		2825372858	Illumina HiSeq 2500	ILLUMINA	Coccidia (Eimeria)
SRR12215654	PRJNA646180	SAMN15524930	Eimeria tenella	Chicken macrophage cell culture		2433070027	Illumina HiSeq 2500	ILLUMINA	Coccidia (Eimeria)
SRR12215658	PRJNA646180	SAMN15524926	Eimeria tenella	Eimeria tenella sporozoite culturre		2464901095	Illumina HiSeq 2500	ILLUMINA	Coccidia (Eimeria)
SRR12215659	PRJNA646180	SAMN15524912	Eimeria tenella	Chicken macrophage cell culture		1629918790	Illumina HiSeq 2500	ILLUMINA	Coccidia (Eimeria)
SRR12215660	PRJNA646180	SAMN15524911	Eimeria tenella	Chicken macrophage cell culture		1491318598	Illumina HiSeq 2500	ILLUMINA	Coccidia (Eimeria)
SRR12215663	PRJNA646180	SAMN15525073	Eimeria tenella	Chicken macrophage cell culture		1616658121	Illumina HiSeq 2500	ILLUMINA	Coccidia (Eimeria)
SRR12215665	PRJNA646180	SAMN15525071	Eimeria tenella	Chicken macrophage cell culture		2554213860	Illumina HiSeq 2500	ILLUMINA	Coccidia (Eimeria)
SRR12215666	PRJNA646180	SAMN15525070	Eimeria tenella	Chicken macrophage cell culture		4120887890	Illumina HiSeq 2500	ILLUMINA	Coccidia (Eimeria)
SRR12215667	PRJNA646180	SAMN15525069	Eimeria tenella	Chicken macrophage cell culture		5476807054	Illumina HiSeq 2500	ILLUMINA	Coccidia (Eimeria)
SRR12215671	PRJNA646180	SAMN15525064	Eimeria tenella	Chicken macrophage cell culture		1760584910	Illumina HiSeq 2500	ILLUMINA	Coccidia (Eimeria)
SRR12215673	PRJNA646180	SAMN15525062	Eimeria tenella	Chicken macrophage cell culture		3403696127	Illumina HiSeq 2500	ILLUMINA	Coccidia (Eimeria)
SRR12215675	PRJNA646180	SAMN15524924	Eimeria tenella	Chicken macrophage cell culture		1693978989	Illumina HiSeq 2500	ILLUMINA	Coccidia (Eimeria)
SRR12215677	PRJNA646180	SAMN15524922	Eimeria tenella	Chicken macrophage cell culture		4088240062	Illumina HiSeq 2500	ILLUMINA	Coccidia (Eimeria)
SRR12215679	PRJNA646180	SAMN15524920	Eimeria tenella	Chicken macrophage cell culture		1835066901	Illumina HiSeq 2500	ILLUMINA	Coccidia (Eimeria)
SRR12215681	PRJNA646180	SAMN15524918	Eimeria tenella	Chicken macrophage cell culture		1963904235	Illumina HiSeq 2500	ILLUMINA	Coccidia (Eimeria)
SRR12215683	PRJNA646180	SAMN15524916	Eimeria tenella	Chicken macrophage cell culture		1931035686	Illumina HiSeq 2500	ILLUMINA	Coccidia (Eimeria)
SRR8907185	PRJNA533074	SAMN11433244	Homo sapiens	Human Foreskin Fibroblasts		1950993268	NextSeq 500	ILLUMINA	Coccidia (Toxoplasma gondii)
SRR8907186	PRJNA533074	SAMN11433243	Homo sapiens	Human Foreskin Fibroblasts		1114673624	NextSeq 500	ILLUMINA	Coccidia (Toxoplasma gondii)
SRR8907187	PRJNA533074	SAMN11433242	Homo sapiens	Human Foreskin Fibroblasts		1359674461	NextSeq 500	ILLUMINA	Coccidia (Toxoplasma gondii)
SRR8907188	PRJNA533074	SAMN11433241	Homo sapiens	Human Foreskin Fibroblasts and RH Toxoplasma		2016070978	NextSeq 500	ILLUMINA	Coccidia (Toxoplasma gondii)
SRR8907189	PRJNA533074	SAMN11433240	Homo sapiens	Human Foreskin Fibroblasts and RH Toxoplasma		922051996	NextSeq 500	ILLUMINA	Coccidia (Toxoplasma gondii)
SRR8907191	PRJNA533074	SAMN11433236	Homo sapiens	Human Foreskin Fibroblasts		1493845687	NextSeq 500	ILLUMINA	Coccidia (Toxoplasma gondii)
SRR8907192	PRJNA533074	SAMN11433235	Homo sapiens	Human Foreskin Fibroblasts		2039247545	NextSeq 500	ILLUMINA	Coccidia (Toxoplasma gondii)
SRR8907193	PRJNA533074	SAMN11433234	Homo sapiens	Human Foreskin Fibroblasts		1490198825	NextSeq 500	ILLUMINA	Coccidia (Toxoplasma gondii)
SRR8907194	PRJNA533074	SAMN11433233	Homo sapiens	Human Foreskin Fibroblasts and RH Toxoplasma		1742838463	NextSeq 500	ILLUMINA	Coccidia (Toxoplasma gondii)
SRR8907195	PRJNA533074	SAMN11433232	Homo sapiens	Human Foreskin Fibroblasts and RH Toxoplasma		1821697264	NextSeq 500	ILLUMINA	Coccidia (Toxoplasma gondii)
SRR8907196	PRJNA533074	SAMN11433231	Homo sapiens	Human Foreskin Fibroblasts and RH Toxoplasma		1452146436	NextSeq 500	ILLUMINA	Coccidia (Toxoplasma gondii)
SRR8907203	PRJNA533074	SAMN11433222	Homo sapiens	Human Foreskin Fibroblasts		1150298917	NextSeq 500	ILLUMINA	Coccidia (Toxoplasma gondii)
SRR8907204	PRJNA533074	SAMN11433221	Homo sapiens	Human Foreskin Fibroblasts		916995120	NextSeq 500	ILLUMINA	Coccidia (Toxoplasma gondii)
SRR8907205	PRJNA533074	SAMN11433226	Homo sapiens	Human Foreskin Fibroblasts		1911599289	NextSeq 500	ILLUMINA	Coccidia (Toxoplasma gondii)
SRR8907206	PRJNA533074	SAMN11433225	Homo sapiens	Human Foreskin Fibroblasts and RH Toxoplasma		1988766930	NextSeq 500	ILLUMINA	Coccidia (Toxoplasma gondii)
SRR8907207	PRJNA533074	SAMN11433268	Homo sapiens	Human Foreskin Fibroblasts and RH Toxoplasma		2404632838	NextSeq 500	ILLUMINA	Coccidia (Toxoplasma gondii)
SRR8907208	PRJNA533074	SAMN11433267	Homo sapiens	Human Foreskin Fibroblasts and RH Toxoplasma		1809205634	NextSeq 500	ILLUMINA	Coccidia (Toxoplasma gondii)
SRR10752122	PRJNA594731	SAMN13630461	Homo sapiens		human umbilical cord	745006011	NextSeq 500	ILLUMINA	Coccidia (Toxoplasma gondii)
SRR10752123	PRJNA594731	SAMN13630460	Homo sapiens		human umbilical cord	951614377	NextSeq 500	ILLUMINA	Coccidia (Toxoplasma gondii)
SRR10752124	PRJNA594731	SAMN13630459	Homo sapiens		human umbilical cord	942746999	NextSeq 500	ILLUMINA	Coccidia (Toxoplasma gondii)
SRR10752125	PRJNA594731	SAMN13630458	Homo sapiens		human umbilical cord	596157286	NextSeq 500	ILLUMINA	Coccidia (Toxoplasma gondii)
SRR10752126	PRJNA594731	SAMN13630457	Homo sapiens		human umbilical cord	873691244	NextSeq 500	ILLUMINA	Coccidia (Toxoplasma gondii)
SRR10752127	PRJNA594731	SAMN13630456	Homo sapiens		human umbilical cord	664134697	NextSeq 500	ILLUMINA	Coccidia (Toxoplasma gondii)
SRR9051905	PRJNA542814	SAMN11639879	Mus musculus	bone marrow derived macrophages		1189081462	NextSeq 500	ILLUMINA	Coccidia (Toxoplasma gondii)
SRR9051906	PRJNA542814	SAMN11639878	Mus musculus	bone marrow derived macrophages		1323031868	NextSeq 500	ILLUMINA	Coccidia (Toxoplasma gondii)
SRR9051907	PRJNA542814	SAMN11639877	Mus musculus	bone marrow derived macrophages		1502312365	NextSeq 500	ILLUMINA	Coccidia (Toxoplasma gondii)
SRR9051908	PRJNA542814	SAMN11639876	Mus musculus	bone marrow derived macrophages		1363647103	NextSeq 500	ILLUMINA	Coccidia (Toxoplasma gondii)
SRR9051909	PRJNA542814	SAMN11639875	Mus musculus	bone marrow derived macrophages		1159874838	NextSeq 500	ILLUMINA	Coccidia (Toxoplasma gondii)
SRR9051910	PRJNA542814	SAMN11639874	Mus musculus	bone marrow derived macrophages		1096009226	NextSeq 500	ILLUMINA	Coccidia (Toxoplasma gondii)
SRR9051911	PRJNA542814	SAMN11639873	Mus musculus	bone marrow derived macrophages		1369632082	NextSeq 500	ILLUMINA	Coccidia (Toxoplasma gondii)
SRR9051912	PRJNA542814	SAMN11639872	Mus musculus	bone marrow derived macrophages		1316853052	NextSeq 500	ILLUMINA	Coccidia (Toxoplasma gondii)
SRR9051913	PRJNA542814	SAMN11639871	Mus musculus	bone marrow derived macrophages		1372059891	NextSeq 500	ILLUMINA	Coccidia (Toxoplasma gondii)
SRR9051914	PRJNA542814	SAMN11639870	Mus musculus	bone marrow derived macrophages		1266073242	NextSeq 500	ILLUMINA	Coccidia (Toxoplasma gondii)
SRR9051915	PRJNA542814	SAMN11639869	Mus musculus	bone marrow derived macrophages		1045777744	NextSeq 500	ILLUMINA	Coccidia (Toxoplasma gondii)
SRR9051916	PRJNA542814	SAMN11639868	Mus musculus	bone marrow derived macrophages		1060658891	NextSeq 500	ILLUMINA	Coccidia (Toxoplasma gondii)
SRR9051917	PRJNA542814	SAMN11639867	Mus musculus	bone marrow derived macrophages		1256301786	NextSeq 500	ILLUMINA	Coccidia (Toxoplasma gondii)
SRR9051918	PRJNA542814	SAMN11639866	Mus musculus	bone marrow derived macrophages		1211559563	NextSeq 500	ILLUMINA	Coccidia (Toxoplasma gondii)
SRR9051919	PRJNA542814	SAMN11639865	Mus musculus	bone marrow derived macrophages		898072285	NextSeq 500	ILLUMINA	Coccidia (Toxoplasma gondii)
SRR9051920	PRJNA542814	SAMN11639864	Mus musculus	bone marrow derived macrophages		1318496926	NextSeq 500	ILLUMINA	Coccidia (Toxoplasma gondii)
SRR9051921	PRJNA542814	SAMN11639863	Mus musculus	bone marrow derived macrophages		901087033	NextSeq 500	ILLUMINA	Coccidia (Toxoplasma gondii)
SRR9051922	PRJNA542814	SAMN11639862	Mus musculus	bone marrow derived macrophages		1516419768	NextSeq 500	ILLUMINA	Coccidia (Toxoplasma gondii)
SRR9051923	PRJNA542814	SAMN11639861	Mus musculus	bone marrow derived macrophages		1150374280	NextSeq 500	ILLUMINA	Coccidia (Toxoplasma gondii)
SRR9051924	PRJNA542814	SAMN11639860	Mus musculus	bone marrow derived macrophages		1208950691	NextSeq 500	ILLUMINA	Coccidia (Toxoplasma gondii)
SRR9051925	PRJNA542814	SAMN11639889	Mus musculus	bone marrow derived macrophages		1269828024	NextSeq 500	ILLUMINA	Coccidia (Toxoplasma gondii)
SRR9051926	PRJNA542814	SAMN11639888	Mus musculus	bone marrow derived macrophages		1266909572	NextSeq 500	ILLUMINA	Coccidia (Toxoplasma gondii)
SRR9051927	PRJNA542814	SAMN11639887	Mus musculus	bone marrow derived macrophages		1110472218	NextSeq 500	ILLUMINA	Coccidia (Toxoplasma gondii)
SRR9051928	PRJNA542814	SAMN11639886	Mus musculus	bone marrow derived macrophages		1167038142	NextSeq 500	ILLUMINA	Coccidia (Toxoplasma gondii)
SRR9051929	PRJNA542814	SAMN11639885	Mus musculus	bone marrow derived macrophages		1079456092	NextSeq 500	ILLUMINA	Coccidia (Toxoplasma gondii)
SRR9051930	PRJNA542814	SAMN11639884	Mus musculus	bone marrow derived macrophages		1121615721	NextSeq 500	ILLUMINA	Coccidia (Toxoplasma gondii)
SRR9051931	PRJNA542814	SAMN11639883	Mus musculus	bone marrow derived macrophages		1083583656	NextSeq 500	ILLUMINA	Coccidia (Toxoplasma gondii)
SRR9051932	PRJNA542814	SAMN11639882	Mus musculus	bone marrow derived macrophages		1463192896	NextSeq 500	ILLUMINA	Coccidia (Toxoplasma gondii)
SRR9051933	PRJNA542814	SAMN11639881	Mus musculus	bone marrow derived macrophages		1048597685	NextSeq 500	ILLUMINA	Coccidia (Toxoplasma gondii)
SRR9051934	PRJNA542814	SAMN11639880	Mus musculus	bone marrow derived macrophages		1049611783	NextSeq 500	ILLUMINA	Coccidia (Toxoplasma gondii)
ERR5416476	PRJEB43225	SAMEA8200285	Toxoplasma gondii GT1			951334981	Illumina HiSeq 2500	ILLUMINA	Coccidia (Toxoplasma gondii)
SRR12495651	PRJNA658697	SAMN15881552	Toxoplasma gondii	HFF and parasites		4705106128	Illumina HiSeq 2500	ILLUMINA	Coccidia (Toxoplasma gondii)
SRR12495652	PRJNA658697	SAMN15881550	Toxoplasma gondii	HFF and parasites		6086096256	Illumina HiSeq 2500	ILLUMINA	Coccidia (Toxoplasma gondii)
SRR12495653	PRJNA658697	SAMN15881548	Toxoplasma gondii	HFF and parasites		4001601483	Illumina HiSeq 2500	ILLUMINA	Coccidia (Toxoplasma gondii)
SRR12495654	PRJNA658697	SAMN15881547	Toxoplasma gondii	HFF and parasites		5405380470	Illumina HiSeq 2500	ILLUMINA	Coccidia (Toxoplasma gondii)
SRR12495655	PRJNA658697	SAMN15881545	Toxoplasma gondii	HFF and parasites		4891843805	Illumina HiSeq 2500	ILLUMINA	Coccidia (Toxoplasma gondii)
SRR12495656	PRJNA658697	SAMN15881544	Toxoplasma gondii	HFF and parasites		4745726804	Illumina HiSeq 2500	ILLUMINA	Coccidia (Toxoplasma gondii)
SRR12495657	PRJNA658697	SAMN15881542	Toxoplasma gondii	HFF and parasites		4085839426	Illumina HiSeq 2500	ILLUMINA	Coccidia (Toxoplasma gondii)
SRR12495658	PRJNA658697	SAMN15881541	Toxoplasma gondii	HFF and parasites		4648039587	Illumina HiSeq 2500	ILLUMINA	Coccidia (Toxoplasma gondii)
SRR12615786	PRJNA662010	SAMN16073388	Toxoplasma gondii			2531117001	HiSeq X Ten	ILLUMINA	Coccidia (Toxoplasma gondii)
SRR12615787	PRJNA662010	SAMN16073388	Toxoplasma gondii			2732662576	HiSeq X Ten	ILLUMINA	Coccidia (Toxoplasma gondii)
SRR12615788	PRJNA662010	SAMN16073388	Toxoplasma gondii			2794240507	HiSeq X Ten	ILLUMINA	Coccidia (Toxoplasma gondii)
SRR12615789	PRJNA662010	SAMN16073388	Toxoplasma gondii			1984976294	HiSeq X Ten	ILLUMINA	Coccidia (Toxoplasma gondii)
SRR12615790	PRJNA662010	SAMN16073388	Toxoplasma gondii			2553835591	HiSeq X Ten	ILLUMINA	Coccidia (Toxoplasma gondii)
SRR12615791	PRJNA662010	SAMN16073388	Toxoplasma gondii			2280162338	HiSeq X Ten	ILLUMINA	Coccidia (Toxoplasma gondii)
SRR12615792	PRJNA662010	SAMN16073388	Toxoplasma gondii			2482742575	HiSeq X Ten	ILLUMINA	Coccidia (Toxoplasma gondii)
SRR12615793	PRJNA662010	SAMN16073388	Toxoplasma gondii			2769809141	HiSeq X Ten	ILLUMINA	Coccidia (Toxoplasma gondii)
SRR12615794	PRJNA662010	SAMN16073388	Toxoplasma gondii			2580274705	HiSeq X Ten	ILLUMINA	Coccidia (Toxoplasma gondii)
SRR12615795	PRJNA662010	SAMN16073388	Toxoplasma gondii			2581960069	HiSeq X Ten	ILLUMINA	Coccidia (Toxoplasma gondii)
SRR12615796	PRJNA662010	SAMN16073388	Toxoplasma gondii			2612615623	HiSeq X Ten	ILLUMINA	Coccidia (Toxoplasma gondii)
SRR12615797	PRJNA662010	SAMN16073388	Toxoplasma gondii			2395877673	HiSeq X Ten	ILLUMINA	Coccidia (Toxoplasma gondii)
SRR12615798	PRJNA662010	SAMN16073388	Toxoplasma gondii			2552349287	HiSeq X Ten	ILLUMINA	Coccidia (Toxoplasma gondii)
SRR12615799	PRJNA662010	SAMN16073388	Toxoplasma gondii			2707754533	HiSeq X Ten	ILLUMINA	Coccidia (Toxoplasma gondii)
SRR12615800	PRJNA662010	SAMN16073388	Toxoplasma gondii			2807652775	HiSeq X Ten	ILLUMINA	Coccidia (Toxoplasma gondii)
SRR12615801	PRJNA662010	SAMN16073388	Toxoplasma gondii			2253347863	HiSeq X Ten	ILLUMINA	Coccidia (Toxoplasma gondii)
SRR12615802	PRJNA662010	SAMN16073388	Toxoplasma gondii			2696126332	HiSeq X Ten	ILLUMINA	Coccidia (Toxoplasma gondii)
SRR12615803	PRJNA662010	SAMN16073388	Toxoplasma gondii			2181471893	HiSeq X Ten	ILLUMINA	Coccidia (Toxoplasma gondii)
SRR9201002	PRJNA545905	SAMN11936702	Homo sapiens	Retinal pigment epithelial cell		416281013	NextSeq 500	ILLUMINA	Coccidia (Toxoplasma gondii)
SRR9204753	PRJNA546596	SAMN11962377	Toxoplasma gondii	Toxoplasma gondii tachyzoites		1147357527	Illumina HiSeq 2000	ILLUMINA	Coccidia (Toxoplasma gondii)
SRR9204754	PRJNA546596	SAMN11962376	Toxoplasma gondii	Toxoplasma gondii tachyzoites		1086439865	Illumina HiSeq 2000	ILLUMINA	Coccidia (Toxoplasma gondii)
SRR9204755	PRJNA546596	SAMN11962374	Toxoplasma gondii	Toxoplasma gondii bradyzoites		757312048	Illumina HiSeq 2000	ILLUMINA	Coccidia (Toxoplasma gondii)
SRR9204756	PRJNA546596	SAMN11962373	Toxoplasma gondii	Toxoplasma gondii bradyzoites		926953413	Illumina HiSeq 2000	ILLUMINA	Coccidia (Toxoplasma gondii)
SRR9204757	PRJNA546596	SAMN11962372	Toxoplasma gondii	Toxoplasma gondii tachyzoites		772815886	Illumina HiSeq 2000	ILLUMINA	Coccidia (Toxoplasma gondii)
SRR9204758	PRJNA546596	SAMN11962371	Toxoplasma gondii	Toxoplasma gondii tachyzoites		1090787354	Illumina HiSeq 2000	ILLUMINA	Coccidia (Toxoplasma gondii)
SRR9204759	PRJNA546596	SAMN11962370	Toxoplasma gondii	Toxoplasma gondii bradyzoites		904802259	Illumina HiSeq 2000	ILLUMINA	Coccidia (Toxoplasma gondii)
SRR9204760	PRJNA546596	SAMN11962369	Toxoplasma gondii	Toxoplasma gondii bradyzoites		1126691995	Illumina HiSeq 2000	ILLUMINA	Coccidia (Toxoplasma gondii)
SRR9204761	PRJNA546596	SAMN11962368	Toxoplasma gondii	Toxoplasma gondii tachyzoites		11775152697	Illumina HiSeq 2000	ILLUMINA	Coccidia (Toxoplasma gondii)
SRR9204762	PRJNA546596	SAMN11962367	Toxoplasma gondii	Toxoplasma gondii bradyzoites		1692403843	Illumina HiSeq 2000	ILLUMINA	Coccidia (Toxoplasma gondii)
ERR3806948	PRJEB36162	SAMEA6467771	Toxoplasma gondii GT1			2359913389	Illumina HiSeq 2500	ILLUMINA	Coccidia (Toxoplasma gondii)
ERR3806949	PRJEB36162	SAMEA6467772	Toxoplasma gondii GT1			2205016019	Illumina HiSeq 2500	ILLUMINA	Coccidia (Toxoplasma gondii)
ERR3806950	PRJEB36162	SAMEA6467773	Toxoplasma gondii GT1			2147116320	Illumina HiSeq 2500	ILLUMINA	Coccidia (Toxoplasma gondii)
ERR3806951	PRJEB36162	SAMEA6467774	Toxoplasma gondii GT1			2454180558	Illumina HiSeq 2500	ILLUMINA	Coccidia (Toxoplasma gondii)
ERR3806952	PRJEB36162	SAMEA6467775	Toxoplasma gondii GT1			2425691071	Illumina HiSeq 2500	ILLUMINA	Coccidia (Toxoplasma gondii)
ERR3806953	PRJEB36162	SAMEA6467776	Toxoplasma gondii GT1			2276247286	Illumina HiSeq 2500	ILLUMINA	Coccidia (Toxoplasma gondii)
SRR12558895	PRJNA658394	SAMN15865274	Felis catus		small intestine	5914365018	Illumina HiSeq 2500	ILLUMINA	Coccidia (Toxoplasma gondii)
SRR12558896	PRJNA658394	SAMN15863235	Felis catus		small?intestine?epithelium	6028243016	Illumina HiSeq 2500	ILLUMINA	Coccidia (Toxoplasma gondii)
SRR12558897	PRJNA658394	SAMN15861274	Felis catus		small intestine	3991720918	Illumina HiSeq 2500	ILLUMINA	Coccidia (Toxoplasma gondii)
SRR9180591	PRJNA545905	SAMN11936707	Homo sapiens	ARPE-19 retinal pigment epithelial cell		572005485	NextSeq 500	ILLUMINA	Coccidia (Toxoplasma gondii)
SRR9180592	PRJNA545905	SAMN11936707	Homo sapiens	ARPE-19 retinal pigment epithelial cell		566326682	NextSeq 500	ILLUMINA	Coccidia (Toxoplasma gondii)
SRR9180593	PRJNA545905	SAMN11936707	Homo sapiens	ARPE-19 retinal pigment epithelial cell		566618963	NextSeq 500	ILLUMINA	Coccidia (Toxoplasma gondii)
SRR9180594	PRJNA545905	SAMN11936707	Homo sapiens	ARPE-19 retinal pigment epithelial cell		556017188	NextSeq 500	ILLUMINA	Coccidia (Toxoplasma gondii)
SRR9180595	PRJNA545905	SAMN11936707	Homo sapiens	ARPE-19 retinal pigment epithelial cell		487615065	NextSeq 500	ILLUMINA	Coccidia (Toxoplasma gondii)
SRR9180596	PRJNA545905	SAMN11936707	Homo sapiens	ARPE-19 retinal pigment epithelial cell		461818011	NextSeq 500	ILLUMINA	Coccidia (Toxoplasma gondii)
SRR9180598	PRJNA545905	SAMN11936707	Homo sapiens	ARPE-19 retinal pigment epithelial cell		488016806	NextSeq 500	ILLUMINA	Coccidia (Toxoplasma gondii)
SRR9180599	PRJNA545905	SAMN11936707	Homo sapiens	ARPE-19 retinal pigment epithelial cell		40360296	NextSeq 500	ILLUMINA	Coccidia (Toxoplasma gondii)
SRR9180600	PRJNA545905	SAMN11936706	Homo sapiens	ARPE-19 retinal pigment epithelial cell		733633427	NextSeq 500	ILLUMINA	Coccidia (Toxoplasma gondii)
SRR9180601	PRJNA545905	SAMN11936706	Homo sapiens	ARPE-19 retinal pigment epithelial cell		726521550	NextSeq 500	ILLUMINA	Coccidia (Toxoplasma gondii)
SRR9180602	PRJNA545905	SAMN11936706	Homo sapiens	ARPE-19 retinal pigment epithelial cell		726719087	NextSeq 500	ILLUMINA	Coccidia (Toxoplasma gondii)
SRR9180603	PRJNA545905	SAMN11936706	Homo sapiens	ARPE-19 retinal pigment epithelial cell		713066134	NextSeq 500	ILLUMINA	Coccidia (Toxoplasma gondii)
SRR9180604	PRJNA545905	SAMN11936706	Homo sapiens	ARPE-19 retinal pigment epithelial cell		507945997	NextSeq 500	ILLUMINA	Coccidia (Toxoplasma gondii)
SRR9180605	PRJNA545905	SAMN11936706	Homo sapiens	ARPE-19 retinal pigment epithelial cell		483955348	NextSeq 500	ILLUMINA	Coccidia (Toxoplasma gondii)
SRR9180606	PRJNA545905	SAMN11936706	Homo sapiens	ARPE-19 retinal pigment epithelial cell		504829946	NextSeq 500	ILLUMINA	Coccidia (Toxoplasma gondii)
SRR9180607	PRJNA545905	SAMN11936706	Homo sapiens	ARPE-19 retinal pigment epithelial cell		41864403	NextSeq 500	ILLUMINA	Coccidia (Toxoplasma gondii)
SRR9180608	PRJNA545905	SAMN11936705	Homo sapiens	Retinal pigment epithelial cell		547634361	NextSeq 500	ILLUMINA	Coccidia (Toxoplasma gondii)
SRR9180609	PRJNA545905	SAMN11936705	Homo sapiens	Retinal pigment epithelial cell		539787218	NextSeq 500	ILLUMINA	Coccidia (Toxoplasma gondii)
SRR9180610	PRJNA545905	SAMN11936705	Homo sapiens	Retinal pigment epithelial cell		540973998	NextSeq 500	ILLUMINA	Coccidia (Toxoplasma gondii)
SRR9180611	PRJNA545905	SAMN11936705	Homo sapiens	Retinal pigment epithelial cell		530841427	NextSeq 500	ILLUMINA	Coccidia (Toxoplasma gondii)
SRR9180612	PRJNA545905	SAMN11936705	Homo sapiens	Retinal pigment epithelial cell		441963605	NextSeq 500	ILLUMINA	Coccidia (Toxoplasma gondii)
SRR9180613	PRJNA545905	SAMN11936705	Homo sapiens	Retinal pigment epithelial cell		419385331	NextSeq 500	ILLUMINA	Coccidia (Toxoplasma gondii)
SRR9180614	PRJNA545905	SAMN11936705	Homo sapiens	Retinal pigment epithelial cell		442257652	NextSeq 500	ILLUMINA	Coccidia (Toxoplasma gondii)
SRR9180615	PRJNA545905	SAMN11936705	Homo sapiens	Retinal pigment epithelial cell		36827120	NextSeq 500	ILLUMINA	Coccidia (Toxoplasma gondii)
SRR9180616	PRJNA545905	SAMN11936704	Homo sapiens	Retinal pigment epithelial cell		587460781	NextSeq 500	ILLUMINA	Coccidia (Toxoplasma gondii)
SRR9180617	PRJNA545905	SAMN11936704	Homo sapiens	Retinal pigment epithelial cell		580626431	NextSeq 500	ILLUMINA	Coccidia (Toxoplasma gondii)
SRR9180618	PRJNA545905	SAMN11936704	Homo sapiens	Retinal pigment epithelial cell		582122374	NextSeq 500	ILLUMINA	Coccidia (Toxoplasma gondii)
SRR9180619	PRJNA545905	SAMN11936704	Homo sapiens	Retinal pigment epithelial cell		571607672	NextSeq 500	ILLUMINA	Coccidia (Toxoplasma gondii)
SRR9180620	PRJNA545905	SAMN11936704	Homo sapiens	Retinal pigment epithelial cell		427725884	NextSeq 500	ILLUMINA	Coccidia (Toxoplasma gondii)
SRR9180621	PRJNA545905	SAMN11936704	Homo sapiens	Retinal pigment epithelial cell		405833475	NextSeq 500	ILLUMINA	Coccidia (Toxoplasma gondii)
SRR9180622	PRJNA545905	SAMN11936704	Homo sapiens	Retinal pigment epithelial cell		429402344	NextSeq 500	ILLUMINA	Coccidia (Toxoplasma gondii)
SRR9180623	PRJNA545905	SAMN11936704	Homo sapiens	Retinal pigment epithelial cell		35872476	NextSeq 500	ILLUMINA	Coccidia (Toxoplasma gondii)
SRR9180624	PRJNA545905	SAMN11936703	Homo sapiens	Retinal pigment epithelial cell		745401387	NextSeq 500	ILLUMINA	Coccidia (Toxoplasma gondii)
SRR9180625	PRJNA545905	SAMN11936703	Homo sapiens	Retinal pigment epithelial cell		735525638	NextSeq 500	ILLUMINA	Coccidia (Toxoplasma gondii)
SRR9180626	PRJNA545905	SAMN11936703	Homo sapiens	Retinal pigment epithelial cell		739656817	NextSeq 500	ILLUMINA	Coccidia (Toxoplasma gondii)
SRR9180627	PRJNA545905	SAMN11936703	Homo sapiens	Retinal pigment epithelial cell		724783971	NextSeq 500	ILLUMINA	Coccidia (Toxoplasma gondii)
SRR9180628	PRJNA545905	SAMN11936703	Homo sapiens	Retinal pigment epithelial cell		462883380	NextSeq 500	ILLUMINA	Coccidia (Toxoplasma gondii)
SRR9180629	PRJNA545905	SAMN11936703	Homo sapiens	Retinal pigment epithelial cell		438683462	NextSeq 500	ILLUMINA	Coccidia (Toxoplasma gondii)
SRR9180630	PRJNA545905	SAMN11936703	Homo sapiens	Retinal pigment epithelial cell		464063301	NextSeq 500	ILLUMINA	Coccidia (Toxoplasma gondii)
SRR9180631	PRJNA545905	SAMN11936703	Homo sapiens	Retinal pigment epithelial cell		38462681	NextSeq 500	ILLUMINA	Coccidia (Toxoplasma gondii)
SRR9180632	PRJNA545905	SAMN11936702	Homo sapiens	Retinal pigment epithelial cell		547454473	NextSeq 500	ILLUMINA	Coccidia (Toxoplasma gondii)
SRR9180633	PRJNA545905	SAMN11936702	Homo sapiens	Retinal pigment epithelial cell		539259246	NextSeq 500	ILLUMINA	Coccidia (Toxoplasma gondii)
SRR9180634	PRJNA545905	SAMN11936702	Homo sapiens	Retinal pigment epithelial cell		542592505	NextSeq 500	ILLUMINA	Coccidia (Toxoplasma gondii)
SRR9180635	PRJNA545905	SAMN11936702	Homo sapiens	Retinal pigment epithelial cell		530559643	NextSeq 500	ILLUMINA	Coccidia (Toxoplasma gondii)
SRR9180636	PRJNA545905	SAMN11936702	Homo sapiens	Retinal pigment epithelial cell		393251562	NextSeq 500	ILLUMINA	Coccidia (Toxoplasma gondii)
SRR9180637	PRJNA545905	SAMN11936702	Homo sapiens	Retinal pigment epithelial cell		416504155	NextSeq 500	ILLUMINA	Coccidia (Toxoplasma gondii)
SRR9180638	PRJNA545905	SAMN11936702	Homo sapiens	Retinal pigment epithelial cell		34359176	NextSeq 500	ILLUMINA	Coccidia (Toxoplasma gondii)
SRR9180640	PRJNA545905	SAMN11936701	Homo sapiens	Retinal pigment epithelial cell		779008138	NextSeq 500	ILLUMINA	Coccidia (Toxoplasma gondii)
SRR9180641	PRJNA545905	SAMN11936701	Homo sapiens	Retinal pigment epithelial cell		769626121	NextSeq 500	ILLUMINA	Coccidia (Toxoplasma gondii)
SRR9180642	PRJNA545905	SAMN11936701	Homo sapiens	Retinal pigment epithelial cell		772233842	NextSeq 500	ILLUMINA	Coccidia (Toxoplasma gondii)
SRR9180643	PRJNA545905	SAMN11936701	Homo sapiens	Retinal pigment epithelial cell		756215788	NextSeq 500	ILLUMINA	Coccidia (Toxoplasma gondii)
SRR9180644	PRJNA545905	SAMN11936701	Homo sapiens	Retinal pigment epithelial cell		418766729	NextSeq 500	ILLUMINA	Coccidia (Toxoplasma gondii)
SRR9180645	PRJNA545905	SAMN11936701	Homo sapiens	Retinal pigment epithelial cell		397393536	NextSeq 500	ILLUMINA	Coccidia (Toxoplasma gondii)
SRR9180646	PRJNA545905	SAMN11936701	Homo sapiens	Retinal pigment epithelial cell		418129611	NextSeq 500	ILLUMINA	Coccidia (Toxoplasma gondii)
SRR9180647	PRJNA545905	SAMN11936701	Homo sapiens	Retinal pigment epithelial cell		34796574	NextSeq 500	ILLUMINA	Coccidia (Toxoplasma gondii)
SRR9180648	PRJNA545905	SAMN11936700	Homo sapiens	Retinal pigment epithelial cell		608689290	NextSeq 500	ILLUMINA	Coccidia (Toxoplasma gondii)
SRR9180649	PRJNA545905	SAMN11936700	Homo sapiens	Retinal pigment epithelial cell		599962605	NextSeq 500	ILLUMINA	Coccidia (Toxoplasma gondii)
SRR9180650	PRJNA545905	SAMN11936700	Homo sapiens	Retinal pigment epithelial cell		602548843	NextSeq 500	ILLUMINA	Coccidia (Toxoplasma gondii)
SRR9180651	PRJNA545905	SAMN11936700	Homo sapiens	Retinal pigment epithelial cell		589259400	NextSeq 500	ILLUMINA	Coccidia (Toxoplasma gondii)
SRR9180652	PRJNA545905	SAMN11936700	Homo sapiens	Retinal pigment epithelial cell		441979086	NextSeq 500	ILLUMINA	Coccidia (Toxoplasma gondii)
SRR9180653	PRJNA545905	SAMN11936700	Homo sapiens	Retinal pigment epithelial cell		416746622	NextSeq 500	ILLUMINA	Coccidia (Toxoplasma gondii)
SRR9180654	PRJNA545905	SAMN11936700	Homo sapiens	Retinal pigment epithelial cell		441852559	NextSeq 500	ILLUMINA	Coccidia (Toxoplasma gondii)
SRR9180655	PRJNA545905	SAMN11936700	Homo sapiens	Retinal pigment epithelial cell		36294135	NextSeq 500	ILLUMINA	Coccidia (Toxoplasma gondii)
SRR12544682	PRJNA658397	SAMN15865771	Felis catus		small intestine	3410877561	Illumina HiSeq 2500	ILLUMINA	Coccidia (Toxoplasma gondii)
SRR12544683	PRJNA658397	SAMN15865274	Felis catus		small intestine	2961524429	Illumina HiSeq 2500	ILLUMINA	Coccidia (Toxoplasma gondii)
SRR12544684	PRJNA658397	SAMN15863322	Felis catus		small intestine	3951097542	Illumina HiSeq 2500	ILLUMINA	Coccidia (Toxoplasma gondii)
SRR12544777	PRJNA658399	SAMN15865936	Felis catus		small intestine	3439354934	Illumina HiSeq 2500	ILLUMINA	Coccidia (Toxoplasma gondii)
SRR12544778	PRJNA658399	SAMN15865886	Felis catus		small intestine	3365940926	Illumina HiSeq 2500	ILLUMINA	Coccidia (Toxoplasma gondii)
SRR12544779	PRJNA658399	SAMN15865850	Felis catus		small intestine	3175475093	Illumina HiSeq 2500	ILLUMINA	Coccidia (Toxoplasma gondii)
SRR12538758	PRJNA658398	SAMN15865851	Felis catus		small intestine	3976785567	Illumina HiSeq 2500	ILLUMINA	Coccidia (Toxoplasma gondii)
SRR12538759	PRJNA658398	SAMN15865825	Felis catus		small intestine	3526876110	Illumina HiSeq 2500	ILLUMINA	Coccidia (Toxoplasma gondii)
SRR12538760	PRJNA658398	SAMN15865780	Felis catus		small intestine	2880496728	Illumina HiSeq 2500	ILLUMINA	Coccidia (Toxoplasma gondii)
SRR11164574	PRJNA608271	SAMN14169439	Toxoplasma gondii RH	10 T1/2 cells exposed to parasite-free lysate (mock-infected) 1 hpi		98346454	Illumina NovaSeq 6000	ILLUMINA	Coccidia (Toxoplasma gondii)
SRR11164575	PRJNA608271	SAMN14169439	Toxoplasma gondii RH	10 T1/2 cells exposed to parasite-free lysate (mock-infected) 1 hpi		381695994	Illumina NovaSeq 6000	ILLUMINA	Coccidia (Toxoplasma gondii)
SRR11164576	PRJNA608271	SAMN14169439	Toxoplasma gondii RH	10 T1/2 cells exposed to parasite-free lysate (mock-infected) 1 hpi		205060506	Illumina NovaSeq 6000	ILLUMINA	Coccidia (Toxoplasma gondii)
SRR11164577	PRJNA608271	SAMN14169439	Toxoplasma gondii RH	10 T1/2 cells exposed to parasite-free lysate (mock-infected) 1 hpi		21060597	Illumina NovaSeq 6000	ILLUMINA	Coccidia (Toxoplasma gondii)
SRR11164578	PRJNA608271	SAMN14169439	Toxoplasma gondii RH	10 T1/2 cells exposed to parasite-free lysate (mock-infected) 1 hpi		153323728	Illumina NovaSeq 6000	ILLUMINA	Coccidia (Toxoplasma gondii)
SRR11164579	PRJNA608271	SAMN14169439	Toxoplasma gondii RH	10 T1/2 cells exposed to parasite-free lysate (mock-infected) 1 hpi		22997993	Illumina NovaSeq 6000	ILLUMINA	Coccidia (Toxoplasma gondii)
SRR11164580	PRJNA608271	SAMN14169439	Toxoplasma gondii RH	10 T1/2 cells exposed to parasite-free lysate (mock-infected) 1 hpi		2454585	Illumina NovaSeq 6000	ILLUMINA	Coccidia (Toxoplasma gondii)
SRR11164581	PRJNA608271	SAMN14169439	Toxoplasma gondii RH	10 T1/2 cells exposed to parasite-free lysate (mock-infected) 1 hpi		91918467	Illumina NovaSeq 6000	ILLUMINA	Coccidia (Toxoplasma gondii)
SRR11164582	PRJNA608271	SAMN14169439	Toxoplasma gondii RH	10 T1/2 cells exposed to parasite-free lysate (mock-infected) 1 hpi		33108087	Illumina NovaSeq 6000	ILLUMINA	Coccidia (Toxoplasma gondii)
SRR11164583	PRJNA608271	SAMN14169439	Toxoplasma gondii RH	10 T1/2 cells exposed to parasite-free lysate (mock-infected) 1 hpi		187922452	Illumina NovaSeq 6000	ILLUMINA	Coccidia (Toxoplasma gondii)
SRR11164584	PRJNA608271	SAMN14169439	Toxoplasma gondii RH	10 T1/2 cells exposed to parasite-free lysate (mock-infected) 1 hpi		147622572	Illumina NovaSeq 6000	ILLUMINA	Coccidia (Toxoplasma gondii)
SRR11164585	PRJNA608271	SAMN14169439	Toxoplasma gondii RH	10 T1/2 cells exposed to parasite-free lysate (mock-infected) 1 hpi		274532840	Illumina NovaSeq 6000	ILLUMINA	Coccidia (Toxoplasma gondii)
SRR11164586	PRJNA608271	SAMN14169439	Toxoplasma gondii RH	10 T1/2 cells exposed to parasite-free lysate (mock-infected) 1 hpi		10862953	Illumina NovaSeq 6000	ILLUMINA	Coccidia (Toxoplasma gondii)
SRR11164587	PRJNA608271	SAMN14169439	Toxoplasma gondii RH	10 T1/2 cells exposed to parasite-free lysate (mock-infected) 1 hpi		498940857	Illumina NovaSeq 6000	ILLUMINA	Coccidia (Toxoplasma gondii)
SRR11164588	PRJNA608271	SAMN14169439	Toxoplasma gondii RH	10 T1/2 cells exposed to parasite-free lysate (mock-infected) 1 hpi		132822869	Illumina NovaSeq 6000	ILLUMINA	Coccidia (Toxoplasma gondii)
SRR11164589	PRJNA608271	SAMN14169439	Toxoplasma gondii RH	10 T1/2 cells exposed to parasite-free lysate (mock-infected) 1 hpi		117984029	Illumina NovaSeq 6000	ILLUMINA	Coccidia (Toxoplasma gondii)
SRR11164590	PRJNA608271	SAMN14169439	Toxoplasma gondii RH	10 T1/2 cells exposed to parasite-free lysate (mock-infected) 1 hpi		733425649	Illumina NovaSeq 6000	ILLUMINA	Coccidia (Toxoplasma gondii)
SRR11164591	PRJNA608271	SAMN14169439	Toxoplasma gondii RH	10 T1/2 cells exposed to parasite-free lysate (mock-infected) 1 hpi		13787373	Illumina NovaSeq 6000	ILLUMINA	Coccidia (Toxoplasma gondii)
SRR11164592	PRJNA608271	SAMN14169439	Toxoplasma gondii RH	10 T1/2 cells exposed to parasite-free lysate (mock-infected) 1 hpi		44768928	Illumina NovaSeq 6000	ILLUMINA	Coccidia (Toxoplasma gondii)
SRR11164593	PRJNA608271	SAMN14169439	Toxoplasma gondii RH	10 T1/2 cells exposed to parasite-free lysate (mock-infected) 1 hpi		25357075	Illumina NovaSeq 6000	ILLUMINA	Coccidia (Toxoplasma gondii)
SRR11164594	PRJNA608271	SAMN14169439	Toxoplasma gondii RH	10 T1/2 cells exposed to parasite-free lysate (mock-infected) 1 hpi		221548292	Illumina NovaSeq 6000	ILLUMINA	Coccidia (Toxoplasma gondii)
SRR11164595	PRJNA608271	SAMN14169439	Toxoplasma gondii RH	10 T1/2 cells exposed to parasite-free lysate (mock-infected) 1 hpi		129432103	Illumina NovaSeq 6000	ILLUMINA	Coccidia (Toxoplasma gondii)
SRR11164596	PRJNA608271	SAMN14169439	Toxoplasma gondii RH	10 T1/2 cells exposed to parasite-free lysate (mock-infected) 1 hpi		372866577	Illumina NovaSeq 6000	ILLUMINA	Coccidia (Toxoplasma gondii)
SRR11164597	PRJNA608271	SAMN14169439	Toxoplasma gondii RH	10 T1/2 cells exposed to parasite-free lysate (mock-infected) 1 hpi		375076627	Illumina NovaSeq 6000	ILLUMINA	Coccidia (Toxoplasma gondii)
SRR11164598	PRJNA608271	SAMN14169439	Toxoplasma gondii RH	10 T1/2 cells exposed to parasite-free lysate (mock-infected) 1 hpi		131367867	Illumina NovaSeq 6000	ILLUMINA	Coccidia (Toxoplasma gondii)
SRR11164599	PRJNA608271	SAMN14169439	Toxoplasma gondii RH	10 T1/2 cells exposed to parasite-free lysate (mock-infected) 1 hpi		37575289	Illumina NovaSeq 6000	ILLUMINA	Coccidia (Toxoplasma gondii)
SRR11164600	PRJNA608271	SAMN14169439	Toxoplasma gondii RH	10 T1/2 cells exposed to parasite-free lysate (mock-infected) 1 hpi		225644025	Illumina NovaSeq 6000	ILLUMINA	Coccidia (Toxoplasma gondii)
SRR11164601	PRJNA608271	SAMN14169439	Toxoplasma gondii RH	10 T1/2 cells exposed to parasite-free lysate (mock-infected) 1 hpi		317573	Illumina NovaSeq 6000	ILLUMINA	Coccidia (Toxoplasma gondii)
SRR11164602	PRJNA608271	SAMN14169439	Toxoplasma gondii RH	10 T1/2 cells exposed to parasite-free lysate (mock-infected) 1 hpi		394947302	Illumina NovaSeq 6000	ILLUMINA	Coccidia (Toxoplasma gondii)
SRR11164603	PRJNA608271	SAMN14169439	Toxoplasma gondii RH	10 T1/2 cells exposed to parasite-free lysate (mock-infected) 1 hpi		186551884	Illumina NovaSeq 6000	ILLUMINA	Coccidia (Toxoplasma gondii)
SRR11164604	PRJNA608271	SAMN14169439	Toxoplasma gondii RH	10 T1/2 cells exposed to parasite-free lysate (mock-infected) 1 hpi		344641427	Illumina NovaSeq 6000	ILLUMINA	Coccidia (Toxoplasma gondii)
SRR11164605	PRJNA608271	SAMN14169439	Toxoplasma gondii RH	10 T1/2 cells exposed to parasite-free lysate (mock-infected) 1 hpi		305706763	Illumina NovaSeq 6000	ILLUMINA	Coccidia (Toxoplasma gondii)
SRR11164606	PRJNA608271	SAMN14169439	Toxoplasma gondii RH	10 T1/2 cells exposed to parasite-free lysate (mock-infected) 1 hpi		19554834	Illumina NovaSeq 6000	ILLUMINA	Coccidia (Toxoplasma gondii)
SRR11164607	PRJNA608271	SAMN14169439	Toxoplasma gondii RH	10 T1/2 cells exposed to parasite-free lysate (mock-infected) 1 hpi		442269901	Illumina NovaSeq 6000	ILLUMINA	Coccidia (Toxoplasma gondii)
SRR11164608	PRJNA608271	SAMN14169439	Toxoplasma gondii RH	10 T1/2 cells exposed to parasite-free lysate (mock-infected) 1 hpi		571487444	Illumina NovaSeq 6000	ILLUMINA	Coccidia (Toxoplasma gondii)
SRR11164609	PRJNA608271	SAMN14169439	Toxoplasma gondii RH	10 T1/2 cells exposed to parasite-free lysate (mock-infected) 1 hpi		85828	Illumina NovaSeq 6000	ILLUMINA	Coccidia (Toxoplasma gondii)
SRR11164610	PRJNA608271	SAMN14169439	Toxoplasma gondii RH	10 T1/2 cells exposed to parasite-free lysate (mock-infected) 1 hpi		29753854	Illumina NovaSeq 6000	ILLUMINA	Coccidia (Toxoplasma gondii)
SRR11164611	PRJNA608271	SAMN14169439	Toxoplasma gondii RH	10 T1/2 cells exposed to parasite-free lysate (mock-infected) 1 hpi		181079577	Illumina NovaSeq 6000	ILLUMINA	Coccidia (Toxoplasma gondii)
SRR11164612	PRJNA608271	SAMN14169439	Toxoplasma gondii RH	10 T1/2 cells exposed to parasite-free lysate (mock-infected) 1 hpi		62626043	Illumina NovaSeq 6000	ILLUMINA	Coccidia (Toxoplasma gondii)
SRR11164613	PRJNA608271	SAMN14169439	Toxoplasma gondii RH	10 T1/2 cells exposed to parasite-free lysate (mock-infected) 1 hpi		125289647	Illumina NovaSeq 6000	ILLUMINA	Coccidia (Toxoplasma gondii)
SRR11164614	PRJNA608271	SAMN14169439	Toxoplasma gondii RH	10 T1/2 cells exposed to parasite-free lysate (mock-infected) 1 hpi		12251915	Illumina NovaSeq 6000	ILLUMINA	Coccidia (Toxoplasma gondii)
SRR11164615	PRJNA608271	SAMN14169439	Toxoplasma gondii RH	10 T1/2 cells exposed to parasite-free lysate (mock-infected) 1 hpi		285670572	Illumina NovaSeq 6000	ILLUMINA	Coccidia (Toxoplasma gondii)
SRR11164616	PRJNA608271	SAMN14169439	Toxoplasma gondii RH	10 T1/2 cells exposed to parasite-free lysate (mock-infected) 1 hpi		31599364	Illumina NovaSeq 6000	ILLUMINA	Coccidia (Toxoplasma gondii)
SRR11164617	PRJNA608271	SAMN14169439	Toxoplasma gondii RH	10 T1/2 cells exposed to parasite-free lysate (mock-infected) 1 hpi		275762669	Illumina NovaSeq 6000	ILLUMINA	Coccidia (Toxoplasma gondii)
SRR11164618	PRJNA608271	SAMN14169439	Toxoplasma gondii RH	10 T1/2 cells exposed to parasite-free lysate (mock-infected) 1 hpi		205572990	Illumina NovaSeq 6000	ILLUMINA	Coccidia (Toxoplasma gondii)
SRR11164619	PRJNA608271	SAMN14169439	Toxoplasma gondii RH	10 T1/2 cells exposed to parasite-free lysate (mock-infected) 1 hpi		124271314	Illumina NovaSeq 6000	ILLUMINA	Coccidia (Toxoplasma gondii)
SRR11164620	PRJNA608271	SAMN14169439	Toxoplasma gondii RH	10 T1/2 cells exposed to parasite-free lysate (mock-infected) 1 hpi		20359569	Illumina NovaSeq 6000	ILLUMINA	Coccidia (Toxoplasma gondii)
SRR11164621	PRJNA608271	SAMN14169439	Toxoplasma gondii RH	10 T1/2 cells exposed to parasite-free lysate (mock-infected) 1 hpi		135270269	Illumina NovaSeq 6000	ILLUMINA	Coccidia (Toxoplasma gondii)
SRR11164622	PRJNA608271	SAMN14169439	Toxoplasma gondii RH	10 T1/2 cells exposed to parasite-free lysate (mock-infected) 1 hpi		413760161	Illumina NovaSeq 6000	ILLUMINA	Coccidia (Toxoplasma gondii)
SRR11164623	PRJNA608271	SAMN14169439	Toxoplasma gondii RH	10 T1/2 cells exposed to parasite-free lysate (mock-infected) 1 hpi		34320445	Illumina NovaSeq 6000	ILLUMINA	Coccidia (Toxoplasma gondii)
SRR11164624	PRJNA608271	SAMN14169439	Toxoplasma gondii RH	10 T1/2 cells exposed to parasite-free lysate (mock-infected) 1 hpi		106276964	Illumina NovaSeq 6000	ILLUMINA	Coccidia (Toxoplasma gondii)
SRR9639534	PRJNA552423	SAMN12206381	Mus musculus		epididymis	3458804853	Illumina HiSeq 2500	ILLUMINA	Coccidia (Toxoplasma gondii)
SRR9639535	PRJNA552423	SAMN12206381	Mus musculus		epididymis	3391698357	Illumina HiSeq 2500	ILLUMINA	Coccidia (Toxoplasma gondii)
SRR9639536	PRJNA552423	SAMN12206380	Mus musculus		epididymis	3234865796	Illumina HiSeq 2500	ILLUMINA	Coccidia (Toxoplasma gondii)
SRR9639537	PRJNA552423	SAMN12206381	Mus musculus		epididymis	3458804738	Illumina HiSeq 2500	ILLUMINA	Coccidia (Toxoplasma gondii)
SRR9639538	PRJNA552423	SAMN12206380	Mus musculus		epididymis	2642200133	Illumina HiSeq 2500	ILLUMINA	Coccidia (Toxoplasma gondii)
SRR9639539	PRJNA552423	SAMN12206380	Mus musculus		epididymis	3234865811	Illumina HiSeq 2500	ILLUMINA	Coccidia (Toxoplasma gondii)
SRR9652975	PRJNA553201	SAMN12231194	Mus musculus	C2C12 skeletal muscle cell		1142534788	Illumina HiSeq 2500	ILLUMINA	Coccidia (Toxoplasma gondii)
SRR9652976	PRJNA553201	SAMN12231193	Mus musculus	C2C12 skeletal muscle cell		1475691308	Illumina HiSeq 2500	ILLUMINA	Coccidia (Toxoplasma gondii)
SRR9652977	PRJNA553201	SAMN12231192	Mus musculus	C2C12 skeletal muscle cell		1169772138	Illumina HiSeq 2500	ILLUMINA	Coccidia (Toxoplasma gondii)
SRR9652978	PRJNA553201	SAMN12231191	Mus musculus	C2C12 skeletal muscle cell		1549282280	Illumina HiSeq 2500	ILLUMINA	Coccidia (Toxoplasma gondii)
SRR9652979	PRJNA553201	SAMN12231190	Mus musculus	C2C12 skeletal muscle cell		2548373614	Illumina HiSeq 2500	ILLUMINA	Coccidia (Toxoplasma gondii)
SRR9652980	PRJNA553201	SAMN12231189	Mus musculus	C2C12 skeletal muscle cell		1557141671	Illumina HiSeq 2500	ILLUMINA	Coccidia (Toxoplasma gondii)
SRR9652981	PRJNA553201	SAMN12231188	Mus musculus	C2C12 skeletal muscle cell		1147469212	Illumina HiSeq 2500	ILLUMINA	Coccidia (Toxoplasma gondii)
SRR9652983	PRJNA553201	SAMN12231186	Mus musculus	C2C12 skeletal muscle cell		935323063	Illumina HiSeq 2500	ILLUMINA	Coccidia (Toxoplasma gondii)
SRR9652984	PRJNA553201	SAMN12231185	Mus musculus	C2C12 skeletal muscle cell		1184717773	Illumina HiSeq 2500	ILLUMINA	Coccidia (Toxoplasma gondii)
SRR9652985	PRJNA553201	SAMN12231184	Mus musculus	C2C12 skeletal muscle cell		1003794224	Illumina HiSeq 2500	ILLUMINA	Coccidia (Toxoplasma gondii)
SRR9652986	PRJNA553201	SAMN12231183	Mus musculus	C2C12 skeletal muscle cell		693135168	Illumina HiSeq 2500	ILLUMINA	Coccidia (Toxoplasma gondii)
SRR9624152	PRJNA552284	SAMN12187113	Babesia divergens			131480400	Illumina HiSeq 2000	ILLUMINA	Babesia
SRR9624153	PRJNA552284	SAMN12187113	Babesia divergens			175906825	Illumina HiSeq 2000	ILLUMINA	Babesia
SRR9624154	PRJNA552284	SAMN12187113	Babesia divergens			461331830	Illumina HiSeq 2000	ILLUMINA	Babesia
SRR9624155	PRJNA552284	SAMN12187113	Babesia divergens			135320678	Illumina HiSeq 2000	ILLUMINA	Babesia
SRR9624156	PRJNA552284	SAMN12187113	Babesia divergens			161120009	Illumina HiSeq 2000	ILLUMINA	Babesia
SRR9624157	PRJNA552284	SAMN12187113	Babesia divergens			1362369578	Illumina HiSeq 2000	ILLUMINA	Babesia
SRR11153660	PRJNA608271	SAMN14169439	Toxoplasma gondii RH	10 T1/2 cells exposed to parasite-free lysate (mock-infected) 1 hpi		56525095	Illumina NovaSeq 6000	ILLUMINA	Coccidia (Toxoplasma gondii)
SRR11153661	PRJNA608271	SAMN14169439	Toxoplasma gondii RH	10 T1/2 cells exposed to parasite-free lysate (mock-infected) 1 hpi		466488149	Illumina NovaSeq 6000	ILLUMINA	Coccidia (Toxoplasma gondii)
SRR11153662	PRJNA608271	SAMN14169439	Toxoplasma gondii RH	10 T1/2 cells exposed to parasite-free lysate (mock-infected) 1 hpi		288396984	Illumina NovaSeq 6000	ILLUMINA	Coccidia (Toxoplasma gondii)
SRR11153663	PRJNA608271	SAMN14169439	Toxoplasma gondii RH	10 T1/2 cells exposed to parasite-free lysate (mock-infected) 1 hpi		253708870	Illumina NovaSeq 6000	ILLUMINA	Coccidia (Toxoplasma gondii)
SRR11153664	PRJNA608271	SAMN14169439	Toxoplasma gondii RH	10 T1/2 cells exposed to parasite-free lysate (mock-infected) 1 hpi		99593598	Illumina NovaSeq 6000	ILLUMINA	Coccidia (Toxoplasma gondii)
SRR11153665	PRJNA608271	SAMN14169439	Toxoplasma gondii RH	10 T1/2 cells exposed to parasite-free lysate (mock-infected) 1 hpi		79902642	Illumina NovaSeq 6000	ILLUMINA	Coccidia (Toxoplasma gondii)
SRR11153666	PRJNA608271	SAMN14169439	Toxoplasma gondii RH	10 T1/2 cells exposed to parasite-free lysate (mock-infected) 1 hpi		57799304	Illumina NovaSeq 6000	ILLUMINA	Coccidia (Toxoplasma gondii)
SRR11153667	PRJNA608271	SAMN14169439	Toxoplasma gondii RH	10 T1/2 cells exposed to parasite-free lysate (mock-infected) 1 hpi		533625683	Illumina NovaSeq 6000	ILLUMINA	Coccidia (Toxoplasma gondii)
SRR11153668	PRJNA608271	SAMN14169439	Toxoplasma gondii RH	10 T1/2 cells exposed to parasite-free lysate (mock-infected) 1 hpi		118409532	Illumina NovaSeq 6000	ILLUMINA	Coccidia (Toxoplasma gondii)
SRR11153669	PRJNA608271	SAMN14169439	Toxoplasma gondii RH	10 T1/2 cells exposed to parasite-free lysate (mock-infected) 1 hpi		158206771	Illumina NovaSeq 6000	ILLUMINA	Coccidia (Toxoplasma gondii)
SRR11153670	PRJNA608271	SAMN14169439	Toxoplasma gondii RH	10 T1/2 cells exposed to parasite-free lysate (mock-infected) 1 hpi		11771957	Illumina NovaSeq 6000	ILLUMINA	Coccidia (Toxoplasma gondii)
SRR11153671	PRJNA608271	SAMN14169439	Toxoplasma gondii RH	10 T1/2 cells exposed to parasite-free lysate (mock-infected) 1 hpi		66306381	Illumina NovaSeq 6000	ILLUMINA	Coccidia (Toxoplasma gondii)
SRR11153672	PRJNA608271	SAMN14169439	Toxoplasma gondii RH	10 T1/2 cells exposed to parasite-free lysate (mock-infected) 1 hpi		303475532	Illumina NovaSeq 6000	ILLUMINA	Coccidia (Toxoplasma gondii)
SRR11153673	PRJNA608271	SAMN14169439	Toxoplasma gondii RH	10 T1/2 cells exposed to parasite-free lysate (mock-infected) 1 hpi		32173783	Illumina NovaSeq 6000	ILLUMINA	Coccidia (Toxoplasma gondii)
SRR11153674	PRJNA608271	SAMN14169439	Toxoplasma gondii RH	10 T1/2 cells exposed to parasite-free lysate (mock-infected) 1 hpi		38544556	Illumina NovaSeq 6000	ILLUMINA	Coccidia (Toxoplasma gondii)
SRR11153675	PRJNA608271	SAMN14169439	Toxoplasma gondii RH	10 T1/2 cells exposed to parasite-free lysate (mock-infected) 1 hpi		310495593	Illumina NovaSeq 6000	ILLUMINA	Coccidia (Toxoplasma gondii)
SRR11153676	PRJNA608271	SAMN14169439	Toxoplasma gondii RH	10 T1/2 cells exposed to parasite-free lysate (mock-infected) 1 hpi		463027470	Illumina NovaSeq 6000	ILLUMINA	Coccidia (Toxoplasma gondii)
SRR11153677	PRJNA608271	SAMN14169439	Toxoplasma gondii RH	10 T1/2 cells exposed to parasite-free lysate (mock-infected) 1 hpi		389841329	Illumina NovaSeq 6000	ILLUMINA	Coccidia (Toxoplasma gondii)
SRR11153678	PRJNA608271	SAMN14169439	Toxoplasma gondii RH	10 T1/2 cells exposed to parasite-free lysate (mock-infected) 1 hpi		109314444	Illumina NovaSeq 6000	ILLUMINA	Coccidia (Toxoplasma gondii)
SRR11153679	PRJNA608271	SAMN14169439	Toxoplasma gondii RH	10 T1/2 cells exposed to parasite-free lysate (mock-infected) 1 hpi		189716425	Illumina NovaSeq 6000	ILLUMINA	Coccidia (Toxoplasma gondii)
SRR11153680	PRJNA608271	SAMN14169439	Toxoplasma gondii RH	10 T1/2 cells exposed to parasite-free lysate (mock-infected) 1 hpi		22896212	Illumina NovaSeq 6000	ILLUMINA	Coccidia (Toxoplasma gondii)
SRR11153681	PRJNA608271	SAMN14169439	Toxoplasma gondii RH	10 T1/2 cells exposed to parasite-free lysate (mock-infected) 1 hpi		244517284	Illumina NovaSeq 6000	ILLUMINA	Coccidia (Toxoplasma gondii)
SRR11153682	PRJNA608271	SAMN14169439	Toxoplasma gondii RH	10 T1/2 cells exposed to parasite-free lysate (mock-infected) 1 hpi		275999958	Illumina NovaSeq 6000	ILLUMINA	Coccidia (Toxoplasma gondii)
SRR11153683	PRJNA608271	SAMN14169439	Toxoplasma gondii RH	10 T1/2 cells exposed to parasite-free lysate (mock-infected) 1 hpi		42397625	Illumina NovaSeq 6000	ILLUMINA	Coccidia (Toxoplasma gondii)
SRR11153684	PRJNA608271	SAMN14169439	Toxoplasma gondii RH	10 T1/2 cells exposed to parasite-free lysate (mock-infected) 1 hpi		253439439	Illumina NovaSeq 6000	ILLUMINA	Coccidia (Toxoplasma gondii)
SRR11153685	PRJNA608271	SAMN14169439	Toxoplasma gondii RH	10 T1/2 cells exposed to parasite-free lysate (mock-infected) 1 hpi		108518437	Illumina NovaSeq 6000	ILLUMINA	Coccidia (Toxoplasma gondii)
SRR11153686	PRJNA608271	SAMN14169439	Toxoplasma gondii RH	10 T1/2 cells exposed to parasite-free lysate (mock-infected) 1 hpi		114605785	Illumina NovaSeq 6000	ILLUMINA	Coccidia (Toxoplasma gondii)
SRR11153687	PRJNA608271	SAMN14169439	Toxoplasma gondii RH	10 T1/2 cells exposed to parasite-free lysate (mock-infected) 1 hpi		34234930	Illumina NovaSeq 6000	ILLUMINA	Coccidia (Toxoplasma gondii)
SRR11153688	PRJNA608271	SAMN14169439	Toxoplasma gondii RH	10 T1/2 cells exposed to parasite-free lysate (mock-infected) 1 hpi		40101828	Illumina NovaSeq 6000	ILLUMINA	Coccidia (Toxoplasma gondii)
SRR11153689	PRJNA608271	SAMN14169439	Toxoplasma gondii RH	10 T1/2 cells exposed to parasite-free lysate (mock-infected) 1 hpi		143893504	Illumina NovaSeq 6000	ILLUMINA	Coccidia (Toxoplasma gondii)
SRR11153690	PRJNA608271	SAMN14169439	Toxoplasma gondii RH	10 T1/2 cells exposed to parasite-free lysate (mock-infected) 1 hpi		188110092	Illumina NovaSeq 6000	ILLUMINA	Coccidia (Toxoplasma gondii)
SRR11153691	PRJNA608271	SAMN14169439	Toxoplasma gondii RH	10 T1/2 cells exposed to parasite-free lysate (mock-infected) 1 hpi		30337472	Illumina NovaSeq 6000	ILLUMINA	Coccidia (Toxoplasma gondii)
SRR11153692	PRJNA608271	SAMN14169439	Toxoplasma gondii RH	10 T1/2 cells exposed to parasite-free lysate (mock-infected) 1 hpi		84389617	Illumina NovaSeq 6000	ILLUMINA	Coccidia (Toxoplasma gondii)
SRR11153693	PRJNA608271	SAMN14169439	Toxoplasma gondii RH	10 T1/2 cells exposed to parasite-free lysate (mock-infected) 1 hpi		122623807	Illumina NovaSeq 6000	ILLUMINA	Coccidia (Toxoplasma gondii)
SRR11153694	PRJNA608271	SAMN14169439	Toxoplasma gondii RH	10 T1/2 cells exposed to parasite-free lysate (mock-infected) 1 hpi		270699253	Illumina NovaSeq 6000	ILLUMINA	Coccidia (Toxoplasma gondii)
SRR11153695	PRJNA608271	SAMN14169439	Toxoplasma gondii RH	10 T1/2 cells exposed to parasite-free lysate (mock-infected) 1 hpi		536931137	Illumina NovaSeq 6000	ILLUMINA	Coccidia (Toxoplasma gondii)
SRR11153696	PRJNA608271	SAMN14169439	Toxoplasma gondii RH	10 T1/2 cells exposed to parasite-free lysate (mock-infected) 1 hpi		10712250	Illumina NovaSeq 6000	ILLUMINA	Coccidia (Toxoplasma gondii)
SRR11153697	PRJNA608271	SAMN14169439	Toxoplasma gondii RH	10 T1/2 cells exposed to parasite-free lysate (mock-infected) 1 hpi		123996952	Illumina NovaSeq 6000	ILLUMINA	Coccidia (Toxoplasma gondii)
SRR11153698	PRJNA608271	SAMN14169439	Toxoplasma gondii RH	10 T1/2 cells exposed to parasite-free lysate (mock-infected) 1 hpi		81890879	Illumina NovaSeq 6000	ILLUMINA	Coccidia (Toxoplasma gondii)
SRR11153699	PRJNA608271	SAMN14169439	Toxoplasma gondii RH	10 T1/2 cells exposed to parasite-free lysate (mock-infected) 1 hpi		69547279	Illumina NovaSeq 6000	ILLUMINA	Coccidia (Toxoplasma gondii)
SRR11153700	PRJNA608271	SAMN14169439	Toxoplasma gondii RH	10 T1/2 cells exposed to parasite-free lysate (mock-infected) 1 hpi		120136183	Illumina NovaSeq 6000	ILLUMINA	Coccidia (Toxoplasma gondii)
SRR11153701	PRJNA608271	SAMN14169439	Toxoplasma gondii RH	10 T1/2 cells exposed to parasite-free lysate (mock-infected) 1 hpi		22609416	Illumina NovaSeq 6000	ILLUMINA	Coccidia (Toxoplasma gondii)
SRR11153702	PRJNA608271	SAMN14169439	Toxoplasma gondii RH	10 T1/2 cells exposed to parasite-free lysate (mock-infected) 1 hpi		426257324	Illumina NovaSeq 6000	ILLUMINA	Coccidia (Toxoplasma gondii)
SRR11153703	PRJNA608271	SAMN14169439	Toxoplasma gondii RH	10 T1/2 cells exposed to parasite-free lysate (mock-infected) 1 hpi		1014971	Illumina NovaSeq 6000	ILLUMINA	Coccidia (Toxoplasma gondii)
SRR11153704	PRJNA608271	SAMN14169439	Toxoplasma gondii RH	10 T1/2 cells exposed to parasite-free lysate (mock-infected) 1 hpi		189003521	Illumina NovaSeq 6000	ILLUMINA	Coccidia (Toxoplasma gondii)
SRR11153705	PRJNA608271	SAMN14169439	Toxoplasma gondii RH	10 T1/2 cells exposed to parasite-free lysate (mock-infected) 1 hpi		116418950	Illumina NovaSeq 6000	ILLUMINA	Coccidia (Toxoplasma gondii)
SRR11153706	PRJNA608271	SAMN14169439	Toxoplasma gondii RH	10 T1/2 cells exposed to parasite-free lysate (mock-infected) 1 hpi		58749042	Illumina NovaSeq 6000	ILLUMINA	Coccidia (Toxoplasma gondii)
SRR11153707	PRJNA608271	SAMN14169439	Toxoplasma gondii RH	10 T1/2 cells exposed to parasite-free lysate (mock-infected) 1 hpi		226625650	Illumina NovaSeq 6000	ILLUMINA	Coccidia (Toxoplasma gondii)
SRR11153708	PRJNA608271	SAMN14169439	Toxoplasma gondii RH	10 T1/2 cells exposed to parasite-free lysate (mock-infected) 1 hpi		135902304	Illumina NovaSeq 6000	ILLUMINA	Coccidia (Toxoplasma gondii)
SRR11153709	PRJNA608271	SAMN14169439	Toxoplasma gondii RH	10 T1/2 cells exposed to parasite-free lysate (mock-infected) 1 hpi		64663924	Illumina NovaSeq 6000	ILLUMINA	Coccidia (Toxoplasma gondii)
SRR11153710	PRJNA608271	SAMN14169439	Toxoplasma gondii RH	10 T1/2 cells exposed to parasite-free lysate (mock-infected) 1 hpi		52022892	Illumina NovaSeq 6000	ILLUMINA	Coccidia (Toxoplasma gondii)
SRR11153711	PRJNA608271	SAMN14169439	Toxoplasma gondii RH	10 T1/2 cells exposed to parasite-free lysate (mock-infected) 1 hpi		198742124	Illumina NovaSeq 6000	ILLUMINA	Coccidia (Toxoplasma gondii)
SRR11153712	PRJNA608271	SAMN14169439	Toxoplasma gondii RH	10 T1/2 cells exposed to parasite-free lysate (mock-infected) 1 hpi		183885824	Illumina NovaSeq 6000	ILLUMINA	Coccidia (Toxoplasma gondii)
SRR11153713	PRJNA608271	SAMN14169439	Toxoplasma gondii RH	10 T1/2 cells exposed to parasite-free lysate (mock-infected) 1 hpi		232028698	Illumina NovaSeq 6000	ILLUMINA	Coccidia (Toxoplasma gondii)
SRR11153714	PRJNA608271	SAMN14169439	Toxoplasma gondii RH	10 T1/2 cells exposed to parasite-free lysate (mock-infected) 1 hpi		581042205	Illumina NovaSeq 6000	ILLUMINA	Coccidia (Toxoplasma gondii)
SRR11153715	PRJNA608271	SAMN14169439	Toxoplasma gondii RH	10 T1/2 cells exposed to parasite-free lysate (mock-infected) 1 hpi		12524512	Illumina NovaSeq 6000	ILLUMINA	Coccidia (Toxoplasma gondii)
SRR11154164	PRJNA608271	SAMN14169439	Toxoplasma gondii RH	10 T1/2 cells exposed to parasite-free lysate (mock-infected) 1 hpi		98823485	Illumina NovaSeq 6000	ILLUMINA	Coccidia (Toxoplasma gondii)
SRR11154165	PRJNA608271	SAMN14169439	Toxoplasma gondii RH	10 T1/2 cells exposed to parasite-free lysate (mock-infected) 1 hpi		140525009	Illumina NovaSeq 6000	ILLUMINA	Coccidia (Toxoplasma gondii)
SRR11154166	PRJNA608271	SAMN14169439	Toxoplasma gondii RH	10 T1/2 cells exposed to parasite-free lysate (mock-infected) 1 hpi		309634308	Illumina NovaSeq 6000	ILLUMINA	Coccidia (Toxoplasma gondii)
SRR11154167	PRJNA608271	SAMN14169439	Toxoplasma gondii RH	10 T1/2 cells exposed to parasite-free lysate (mock-infected) 1 hpi		325828516	Illumina NovaSeq 6000	ILLUMINA	Coccidia (Toxoplasma gondii)
SRR11154168	PRJNA608271	SAMN14169439	Toxoplasma gondii RH	10 T1/2 cells exposed to parasite-free lysate (mock-infected) 1 hpi		21360037	Illumina NovaSeq 6000	ILLUMINA	Coccidia (Toxoplasma gondii)
SRR11154169	PRJNA608271	SAMN14169439	Toxoplasma gondii RH	10 T1/2 cells exposed to parasite-free lysate (mock-infected) 1 hpi		49208257	Illumina NovaSeq 6000	ILLUMINA	Coccidia (Toxoplasma gondii)
SRR11154170	PRJNA608271	SAMN14169439	Toxoplasma gondii RH	10 T1/2 cells exposed to parasite-free lysate (mock-infected) 1 hpi		131939281	Illumina NovaSeq 6000	ILLUMINA	Coccidia (Toxoplasma gondii)
SRR11154171	PRJNA608271	SAMN14169439	Toxoplasma gondii RH	10 T1/2 cells exposed to parasite-free lysate (mock-infected) 1 hpi		23243707	Illumina NovaSeq 6000	ILLUMINA	Coccidia (Toxoplasma gondii)
SRR11154172	PRJNA608271	SAMN14169439	Toxoplasma gondii RH	10 T1/2 cells exposed to parasite-free lysate (mock-infected) 1 hpi		636505937	Illumina NovaSeq 6000	ILLUMINA	Coccidia (Toxoplasma gondii)
SRR11154173	PRJNA608271	SAMN14169439	Toxoplasma gondii RH	10 T1/2 cells exposed to parasite-free lysate (mock-infected) 1 hpi		108616018	Illumina NovaSeq 6000	ILLUMINA	Coccidia (Toxoplasma gondii)
SRR11154174	PRJNA608271	SAMN14169439	Toxoplasma gondii RH	10 T1/2 cells exposed to parasite-free lysate (mock-infected) 1 hpi		274945720	Illumina NovaSeq 6000	ILLUMINA	Coccidia (Toxoplasma gondii)
SRR11154175	PRJNA608271	SAMN14169439	Toxoplasma gondii RH	10 T1/2 cells exposed to parasite-free lysate (mock-infected) 1 hpi		217905359	Illumina NovaSeq 6000	ILLUMINA	Coccidia (Toxoplasma gondii)
SRR11154176	PRJNA608271	SAMN14169439	Toxoplasma gondii RH	10 T1/2 cells exposed to parasite-free lysate (mock-infected) 1 hpi		194068377	Illumina NovaSeq 6000	ILLUMINA	Coccidia (Toxoplasma gondii)
SRR11154177	PRJNA608271	SAMN14169439	Toxoplasma gondii RH	10 T1/2 cells exposed to parasite-free lysate (mock-infected) 1 hpi		437098477	Illumina NovaSeq 6000	ILLUMINA	Coccidia (Toxoplasma gondii)
SRR11154178	PRJNA608271	SAMN14169439	Toxoplasma gondii RH	10 T1/2 cells exposed to parasite-free lysate (mock-infected) 1 hpi		488257968	Illumina NovaSeq 6000	ILLUMINA	Coccidia (Toxoplasma gondii)
SRR11154179	PRJNA608271	SAMN14169439	Toxoplasma gondii RH	10 T1/2 cells exposed to parasite-free lysate (mock-infected) 1 hpi		583027816	Illumina NovaSeq 6000	ILLUMINA	Coccidia (Toxoplasma gondii)
SRR11154180	PRJNA608271	SAMN14169439	Toxoplasma gondii RH	10 T1/2 cells exposed to parasite-free lysate (mock-infected) 1 hpi		40018031	Illumina NovaSeq 6000	ILLUMINA	Coccidia (Toxoplasma gondii)
SRR11154181	PRJNA608271	SAMN14169439	Toxoplasma gondii RH	10 T1/2 cells exposed to parasite-free lysate (mock-infected) 1 hpi		138948543	Illumina NovaSeq 6000	ILLUMINA	Coccidia (Toxoplasma gondii)
SRR11154182	PRJNA608271	SAMN14169439	Toxoplasma gondii RH	10 T1/2 cells exposed to parasite-free lysate (mock-infected) 1 hpi		293983796	Illumina NovaSeq 6000	ILLUMINA	Coccidia (Toxoplasma gondii)
SRR11154183	PRJNA608271	SAMN14169439	Toxoplasma gondii RH	10 T1/2 cells exposed to parasite-free lysate (mock-infected) 1 hpi		139857688	Illumina NovaSeq 6000	ILLUMINA	Coccidia (Toxoplasma gondii)
SRR11154184	PRJNA608271	SAMN14169439	Toxoplasma gondii RH	10 T1/2 cells exposed to parasite-free lysate (mock-infected) 1 hpi		8909650	Illumina NovaSeq 6000	ILLUMINA	Coccidia (Toxoplasma gondii)
SRR11154185	PRJNA608271	SAMN14169439	Toxoplasma gondii RH	10 T1/2 cells exposed to parasite-free lysate (mock-infected) 1 hpi		138133891	Illumina NovaSeq 6000	ILLUMINA	Coccidia (Toxoplasma gondii)
SRR11154186	PRJNA608271	SAMN14169439	Toxoplasma gondii RH	10 T1/2 cells exposed to parasite-free lysate (mock-infected) 1 hpi		12677286	Illumina NovaSeq 6000	ILLUMINA	Coccidia (Toxoplasma gondii)
SRR11154187	PRJNA608271	SAMN14169439	Toxoplasma gondii RH	10 T1/2 cells exposed to parasite-free lysate (mock-infected) 1 hpi		1623475	Illumina NovaSeq 6000	ILLUMINA	Coccidia (Toxoplasma gondii)
SRR11154188	PRJNA608271	SAMN14169439	Toxoplasma gondii RH	10 T1/2 cells exposed to parasite-free lysate (mock-infected) 1 hpi		348784604	Illumina NovaSeq 6000	ILLUMINA	Coccidia (Toxoplasma gondii)
SRR11154189	PRJNA608271	SAMN14169439	Toxoplasma gondii RH	10 T1/2 cells exposed to parasite-free lysate (mock-infected) 1 hpi		162117828	Illumina NovaSeq 6000	ILLUMINA	Coccidia (Toxoplasma gondii)
SRR11154190	PRJNA608271	SAMN14169439	Toxoplasma gondii RH	10 T1/2 cells exposed to parasite-free lysate (mock-infected) 1 hpi		22386022	Illumina NovaSeq 6000	ILLUMINA	Coccidia (Toxoplasma gondii)
SRR11154191	PRJNA608271	SAMN14169439	Toxoplasma gondii RH	10 T1/2 cells exposed to parasite-free lysate (mock-infected) 1 hpi		19376469	Illumina NovaSeq 6000	ILLUMINA	Coccidia (Toxoplasma gondii)
SRR11154192	PRJNA608271	SAMN14169439	Toxoplasma gondii RH	10 T1/2 cells exposed to parasite-free lysate (mock-infected) 1 hpi		448981278	Illumina NovaSeq 6000	ILLUMINA	Coccidia (Toxoplasma gondii)
SRR11154193	PRJNA608271	SAMN14169439	Toxoplasma gondii RH	10 T1/2 cells exposed to parasite-free lysate (mock-infected) 1 hpi		47700171	Illumina NovaSeq 6000	ILLUMINA	Coccidia (Toxoplasma gondii)
SRR11154194	PRJNA608271	SAMN14169439	Toxoplasma gondii RH	10 T1/2 cells exposed to parasite-free lysate (mock-infected) 1 hpi		307959448	Illumina NovaSeq 6000	ILLUMINA	Coccidia (Toxoplasma gondii)
SRR11154195	PRJNA608271	SAMN14169439	Toxoplasma gondii RH	10 T1/2 cells exposed to parasite-free lysate (mock-infected) 1 hpi		362650051	Illumina NovaSeq 6000	ILLUMINA	Coccidia (Toxoplasma gondii)
SRR11154196	PRJNA608271	SAMN14169439	Toxoplasma gondii RH	10 T1/2 cells exposed to parasite-free lysate (mock-infected) 1 hpi		205673699	Illumina NovaSeq 6000	ILLUMINA	Coccidia (Toxoplasma gondii)
SRR11154197	PRJNA608271	SAMN14169439	Toxoplasma gondii RH	10 T1/2 cells exposed to parasite-free lysate (mock-infected) 1 hpi		123601812	Illumina NovaSeq 6000	ILLUMINA	Coccidia (Toxoplasma gondii)
SRR11154198	PRJNA608271	SAMN14169439	Toxoplasma gondii RH	10 T1/2 cells exposed to parasite-free lysate (mock-infected) 1 hpi		101955673	Illumina NovaSeq 6000	ILLUMINA	Coccidia (Toxoplasma gondii)
SRR11154199	PRJNA608271	SAMN14169439	Toxoplasma gondii RH	10 T1/2 cells exposed to parasite-free lysate (mock-infected) 1 hpi		47433839	Illumina NovaSeq 6000	ILLUMINA	Coccidia (Toxoplasma gondii)
SRR11154200	PRJNA608271	SAMN14169439	Toxoplasma gondii RH	10 T1/2 cells exposed to parasite-free lysate (mock-infected) 1 hpi		117907741	Illumina NovaSeq 6000	ILLUMINA	Coccidia (Toxoplasma gondii)
SRR11154201	PRJNA608271	SAMN14169439	Toxoplasma gondii RH	10 T1/2 cells exposed to parasite-free lysate (mock-infected) 1 hpi		739858442	Illumina NovaSeq 6000	ILLUMINA	Coccidia (Toxoplasma gondii)
SRR11154202	PRJNA608271	SAMN14169439	Toxoplasma gondii RH	10 T1/2 cells exposed to parasite-free lysate (mock-infected) 1 hpi		424817377	Illumina NovaSeq 6000	ILLUMINA	Coccidia (Toxoplasma gondii)
SRR11154203	PRJNA608271	SAMN14169439	Toxoplasma gondii RH	10 T1/2 cells exposed to parasite-free lysate (mock-infected) 1 hpi		67609987	Illumina NovaSeq 6000	ILLUMINA	Coccidia (Toxoplasma gondii)
SRR11154204	PRJNA608271	SAMN14169439	Toxoplasma gondii RH	10 T1/2 cells exposed to parasite-free lysate (mock-infected) 1 hpi		193563470	Illumina NovaSeq 6000	ILLUMINA	Coccidia (Toxoplasma gondii)
SRR11154205	PRJNA608271	SAMN14169439	Toxoplasma gondii RH	10 T1/2 cells exposed to parasite-free lysate (mock-infected) 1 hpi		28257297	Illumina NovaSeq 6000	ILLUMINA	Coccidia (Toxoplasma gondii)
SRR11154206	PRJNA608271	SAMN14169439	Toxoplasma gondii RH	10 T1/2 cells exposed to parasite-free lysate (mock-infected) 1 hpi		289205344	Illumina NovaSeq 6000	ILLUMINA	Coccidia (Toxoplasma gondii)
SRR11154207	PRJNA608271	SAMN14169439	Toxoplasma gondii RH	10 T1/2 cells exposed to parasite-free lysate (mock-infected) 1 hpi		47229915	Illumina NovaSeq 6000	ILLUMINA	Coccidia (Toxoplasma gondii)
SRR11154208	PRJNA608271	SAMN14169439	Toxoplasma gondii RH	10 T1/2 cells exposed to parasite-free lysate (mock-infected) 1 hpi		68559972	Illumina NovaSeq 6000	ILLUMINA	Coccidia (Toxoplasma gondii)
SRR11154209	PRJNA608271	SAMN14169439	Toxoplasma gondii RH	10 T1/2 cells exposed to parasite-free lysate (mock-infected) 1 hpi		233496034	Illumina NovaSeq 6000	ILLUMINA	Coccidia (Toxoplasma gondii)
SRR11154210	PRJNA608271	SAMN14169439	Toxoplasma gondii RH	10 T1/2 cells exposed to parasite-free lysate (mock-infected) 1 hpi		27463880	Illumina NovaSeq 6000	ILLUMINA	Coccidia (Toxoplasma gondii)
SRR11154211	PRJNA608271	SAMN14169439	Toxoplasma gondii RH	10 T1/2 cells exposed to parasite-free lysate (mock-infected) 1 hpi		180628886	Illumina NovaSeq 6000	ILLUMINA	Coccidia (Toxoplasma gondii)
SRR11154212	PRJNA608271	SAMN14169439	Toxoplasma gondii RH	10 T1/2 cells exposed to parasite-free lysate (mock-infected) 1 hpi		75323347	Illumina NovaSeq 6000	ILLUMINA	Coccidia (Toxoplasma gondii)
SRR11154213	PRJNA608271	SAMN14169439	Toxoplasma gondii RH	10 T1/2 cells exposed to parasite-free lysate (mock-infected) 1 hpi		6189289	Illumina NovaSeq 6000	ILLUMINA	Coccidia (Toxoplasma gondii)
SRR11154214	PRJNA608271	SAMN14169439	Toxoplasma gondii RH	10 T1/2 cells exposed to parasite-free lysate (mock-infected) 1 hpi		297318080	Illumina NovaSeq 6000	ILLUMINA	Coccidia (Toxoplasma gondii)
SRR11154215	PRJNA608271	SAMN14169439	Toxoplasma gondii RH	10 T1/2 cells exposed to parasite-free lysate (mock-infected) 1 hpi		134006559	Illumina NovaSeq 6000	ILLUMINA	Coccidia (Toxoplasma gondii)
SRR11154216	PRJNA608271	SAMN14169439	Toxoplasma gondii RH	10 T1/2 cells exposed to parasite-free lysate (mock-infected) 1 hpi		115114362	Illumina NovaSeq 6000	ILLUMINA	Coccidia (Toxoplasma gondii)
SRR11154217	PRJNA608271	SAMN14169439	Toxoplasma gondii RH	10 T1/2 cells exposed to parasite-free lysate (mock-infected) 1 hpi		69059642	Illumina NovaSeq 6000	ILLUMINA	Coccidia (Toxoplasma gondii)
SRR11154218	PRJNA608271	SAMN14169439	Toxoplasma gondii RH	10 T1/2 cells exposed to parasite-free lysate (mock-infected) 1 hpi		253381356	Illumina NovaSeq 6000	ILLUMINA	Coccidia (Toxoplasma gondii)
SRR11154219	PRJNA608271	SAMN14169439	Toxoplasma gondii RH	10 T1/2 cells exposed to parasite-free lysate (mock-infected) 1 hpi		155000098	Illumina NovaSeq 6000	ILLUMINA	Coccidia (Toxoplasma gondii)
SRR11154612	PRJNA608271	SAMN14169439	Toxoplasma gondii RH	10 T1/2 cells exposed to parasite-free lysate (mock-infected) 1 hpi		54298799	Illumina NovaSeq 6000	ILLUMINA	Coccidia (Toxoplasma gondii)
SRR11154613	PRJNA608271	SAMN14169439	Toxoplasma gondii RH	10 T1/2 cells exposed to parasite-free lysate (mock-infected) 1 hpi		105786723	Illumina NovaSeq 6000	ILLUMINA	Coccidia (Toxoplasma gondii)
SRR11154614	PRJNA608271	SAMN14169439	Toxoplasma gondii RH	10 T1/2 cells exposed to parasite-free lysate (mock-infected) 1 hpi		167064299	Illumina NovaSeq 6000	ILLUMINA	Coccidia (Toxoplasma gondii)
SRR11154615	PRJNA608271	SAMN14169439	Toxoplasma gondii RH	10 T1/2 cells exposed to parasite-free lysate (mock-infected) 1 hpi		67832503	Illumina NovaSeq 6000	ILLUMINA	Coccidia (Toxoplasma gondii)
SRR11154616	PRJNA608271	SAMN14169439	Toxoplasma gondii RH	10 T1/2 cells exposed to parasite-free lysate (mock-infected) 1 hpi		238415608	Illumina NovaSeq 6000	ILLUMINA	Coccidia (Toxoplasma gondii)
SRR11154617	PRJNA608271	SAMN14169439	Toxoplasma gondii RH	10 T1/2 cells exposed to parasite-free lysate (mock-infected) 1 hpi		183417494	Illumina NovaSeq 6000	ILLUMINA	Coccidia (Toxoplasma gondii)
SRR11154618	PRJNA608271	SAMN14169439	Toxoplasma gondii RH	10 T1/2 cells exposed to parasite-free lysate (mock-infected) 1 hpi		136117885	Illumina NovaSeq 6000	ILLUMINA	Coccidia (Toxoplasma gondii)
SRR11154619	PRJNA608271	SAMN14169439	Toxoplasma gondii RH	10 T1/2 cells exposed to parasite-free lysate (mock-infected) 1 hpi		80168694	Illumina NovaSeq 6000	ILLUMINA	Coccidia (Toxoplasma gondii)
SRR11154620	PRJNA608271	SAMN14169439	Toxoplasma gondii RH	10 T1/2 cells exposed to parasite-free lysate (mock-infected) 1 hpi		45460593	Illumina NovaSeq 6000	ILLUMINA	Coccidia (Toxoplasma gondii)
SRR11154621	PRJNA608271	SAMN14169439	Toxoplasma gondii RH	10 T1/2 cells exposed to parasite-free lysate (mock-infected) 1 hpi		223487474	Illumina NovaSeq 6000	ILLUMINA	Coccidia (Toxoplasma gondii)
SRR11154622	PRJNA608271	SAMN14169439	Toxoplasma gondii RH	10 T1/2 cells exposed to parasite-free lysate (mock-infected) 1 hpi		16292705	Illumina NovaSeq 6000	ILLUMINA	Coccidia (Toxoplasma gondii)
SRR11154623	PRJNA608271	SAMN14169439	Toxoplasma gondii RH	10 T1/2 cells exposed to parasite-free lysate (mock-infected) 1 hpi		417490619	Illumina NovaSeq 6000	ILLUMINA	Coccidia (Toxoplasma gondii)
SRR11154624	PRJNA608271	SAMN14169439	Toxoplasma gondii RH	10 T1/2 cells exposed to parasite-free lysate (mock-infected) 1 hpi		119166535	Illumina NovaSeq 6000	ILLUMINA	Coccidia (Toxoplasma gondii)
SRR11154625	PRJNA608271	SAMN14169439	Toxoplasma gondii RH	10 T1/2 cells exposed to parasite-free lysate (mock-infected) 1 hpi		104744062	Illumina NovaSeq 6000	ILLUMINA	Coccidia (Toxoplasma gondii)
SRR11154626	PRJNA608271	SAMN14169439	Toxoplasma gondii RH	10 T1/2 cells exposed to parasite-free lysate (mock-infected) 1 hpi		197445554	Illumina NovaSeq 6000	ILLUMINA	Coccidia (Toxoplasma gondii)
SRR11154627	PRJNA608271	SAMN14169439	Toxoplasma gondii RH	10 T1/2 cells exposed to parasite-free lysate (mock-infected) 1 hpi		280530183	Illumina NovaSeq 6000	ILLUMINA	Coccidia (Toxoplasma gondii)
SRR11154628	PRJNA608271	SAMN14169439	Toxoplasma gondii RH	10 T1/2 cells exposed to parasite-free lysate (mock-infected) 1 hpi		229145545	Illumina NovaSeq 6000	ILLUMINA	Coccidia (Toxoplasma gondii)
SRR11154629	PRJNA608271	SAMN14169439	Toxoplasma gondii RH	10 T1/2 cells exposed to parasite-free lysate (mock-infected) 1 hpi		214785773	Illumina NovaSeq 6000	ILLUMINA	Coccidia (Toxoplasma gondii)
SRR11154630	PRJNA608271	SAMN14169439	Toxoplasma gondii RH	10 T1/2 cells exposed to parasite-free lysate (mock-infected) 1 hpi		237026438	Illumina NovaSeq 6000	ILLUMINA	Coccidia (Toxoplasma gondii)
SRR11154631	PRJNA608271	SAMN14169439	Toxoplasma gondii RH	10 T1/2 cells exposed to parasite-free lysate (mock-infected) 1 hpi		94278448	Illumina NovaSeq 6000	ILLUMINA	Coccidia (Toxoplasma gondii)
SRR11154632	PRJNA608271	SAMN14169439	Toxoplasma gondii RH	10 T1/2 cells exposed to parasite-free lysate (mock-infected) 1 hpi		154622573	Illumina NovaSeq 6000	ILLUMINA	Coccidia (Toxoplasma gondii)
SRR11154633	PRJNA608271	SAMN14169439	Toxoplasma gondii RH	10 T1/2 cells exposed to parasite-free lysate (mock-infected) 1 hpi		358816281	Illumina NovaSeq 6000	ILLUMINA	Coccidia (Toxoplasma gondii)
SRR11154634	PRJNA608271	SAMN14169439	Toxoplasma gondii RH	10 T1/2 cells exposed to parasite-free lysate (mock-infected) 1 hpi		46656764	Illumina NovaSeq 6000	ILLUMINA	Coccidia (Toxoplasma gondii)
SRR11154635	PRJNA608271	SAMN14169439	Toxoplasma gondii RH	10 T1/2 cells exposed to parasite-free lysate (mock-infected) 1 hpi		38616109	Illumina NovaSeq 6000	ILLUMINA	Coccidia (Toxoplasma gondii)
SRR11154636	PRJNA608271	SAMN14169439	Toxoplasma gondii RH	10 T1/2 cells exposed to parasite-free lysate (mock-infected) 1 hpi		531336451	Illumina NovaSeq 6000	ILLUMINA	Coccidia (Toxoplasma gondii)
SRR11154637	PRJNA608271	SAMN14169439	Toxoplasma gondii RH	10 T1/2 cells exposed to parasite-free lysate (mock-infected) 1 hpi		114542196	Illumina NovaSeq 6000	ILLUMINA	Coccidia (Toxoplasma gondii)
SRR11154638	PRJNA608271	SAMN14169439	Toxoplasma gondii RH	10 T1/2 cells exposed to parasite-free lysate (mock-infected) 1 hpi		130808871	Illumina NovaSeq 6000	ILLUMINA	Coccidia (Toxoplasma gondii)
SRR11154639	PRJNA608271	SAMN14169439	Toxoplasma gondii RH	10 T1/2 cells exposed to parasite-free lysate (mock-infected) 1 hpi		178281618	Illumina NovaSeq 6000	ILLUMINA	Coccidia (Toxoplasma gondii)
SRR11154640	PRJNA608271	SAMN14169439	Toxoplasma gondii RH	10 T1/2 cells exposed to parasite-free lysate (mock-infected) 1 hpi		985268	Illumina NovaSeq 6000	ILLUMINA	Coccidia (Toxoplasma gondii)
SRR11127604	PRJNA607846	SAMN14149264	Toxoplasma gondii	Type I RH?ku80?hxg clone		2491866931	Illumina NovaSeq 6000	ILLUMINA	Coccidia (Toxoplasma gondii)
SRR11127605	PRJNA607846	SAMN14149263	Toxoplasma gondii	Type I RH?ku80?hxg clone		3330218793	Illumina NovaSeq 6000	ILLUMINA	Coccidia (Toxoplasma gondii)
SRR11127606	PRJNA607846	SAMN14149262	Toxoplasma gondii	TgPIT KO derived from RH?ku80?hxg clone		2743732446	Illumina NovaSeq 6000	ILLUMINA	Coccidia (Toxoplasma gondii)
SRR11127607	PRJNA607846	SAMN14149261	Toxoplasma gondii	TgPIT KO derived from RH?ku80?hxg clone		3266357645	Illumina NovaSeq 6000	ILLUMINA	Coccidia (Toxoplasma gondii)
SRR11061225	PRJNA605964	SAMN14082735	Toxoplasma gondii	10T 1/2 tissue culture		71255635	Illumina NovaSeq 6000	ILLUMINA	Coccidia (Toxoplasma gondii)
SRR11061226	PRJNA605964	SAMN14082735	Toxoplasma gondii	10T 1/2 tissue culture		42744018	Illumina NovaSeq 6000	ILLUMINA	Coccidia (Toxoplasma gondii)
SRR11061227	PRJNA605964	SAMN14082735	Toxoplasma gondii	10T 1/2 tissue culture		88534979	Illumina NovaSeq 6000	ILLUMINA	Coccidia (Toxoplasma gondii)
SRR11061228	PRJNA605964	SAMN14082735	Toxoplasma gondii	10T 1/2 tissue culture		44871546	Illumina NovaSeq 6000	ILLUMINA	Coccidia (Toxoplasma gondii)
SRR11061229	PRJNA605964	SAMN14082735	Toxoplasma gondii	10T 1/2 tissue culture		66758376	Illumina NovaSeq 6000	ILLUMINA	Coccidia (Toxoplasma gondii)
SRR11061230	PRJNA605964	SAMN14082735	Toxoplasma gondii	10T 1/2 tissue culture		65523047	Illumina NovaSeq 6000	ILLUMINA	Coccidia (Toxoplasma gondii)
SRR11061231	PRJNA605964	SAMN14082735	Toxoplasma gondii	10T 1/2 tissue culture		63440444	Illumina NovaSeq 6000	ILLUMINA	Coccidia (Toxoplasma gondii)
SRR11061232	PRJNA605964	SAMN14082735	Toxoplasma gondii	10T 1/2 tissue culture		118223740	Illumina NovaSeq 6000	ILLUMINA	Coccidia (Toxoplasma gondii)
SRR11061233	PRJNA605964	SAMN14082735	Toxoplasma gondii	10T 1/2 tissue culture		73858788	Illumina NovaSeq 6000	ILLUMINA	Coccidia (Toxoplasma gondii)
SRR11061234	PRJNA605964	SAMN14082735	Toxoplasma gondii	10T 1/2 tissue culture		125941827	Illumina NovaSeq 6000	ILLUMINA	Coccidia (Toxoplasma gondii)
SRR11061235	PRJNA605964	SAMN14082735	Toxoplasma gondii	10T 1/2 tissue culture		93533552	Illumina NovaSeq 6000	ILLUMINA	Coccidia (Toxoplasma gondii)
SRR11061236	PRJNA605964	SAMN14082735	Toxoplasma gondii	10T 1/2 tissue culture		144025946	Illumina NovaSeq 6000	ILLUMINA	Coccidia (Toxoplasma gondii)
SRR11061237	PRJNA605964	SAMN14082735	Toxoplasma gondii	10T 1/2 tissue culture		73006483	Illumina NovaSeq 6000	ILLUMINA	Coccidia (Toxoplasma gondii)
SRR11061238	PRJNA605964	SAMN14082735	Toxoplasma gondii	10T 1/2 tissue culture		60191421	Illumina NovaSeq 6000	ILLUMINA	Coccidia (Toxoplasma gondii)
SRR11061239	PRJNA605964	SAMN14082735	Toxoplasma gondii	10T 1/2 tissue culture		110961989	Illumina NovaSeq 6000	ILLUMINA	Coccidia (Toxoplasma gondii)
SRR11061240	PRJNA605964	SAMN14082735	Toxoplasma gondii	10T 1/2 tissue culture		472329	Illumina NovaSeq 6000	ILLUMINA	Coccidia (Toxoplasma gondii)
SRR11061241	PRJNA605964	SAMN14082735	Toxoplasma gondii	10T 1/2 tissue culture		69570357	Illumina NovaSeq 6000	ILLUMINA	Coccidia (Toxoplasma gondii)
SRR11061242	PRJNA605964	SAMN14082735	Toxoplasma gondii	10T 1/2 tissue culture		121144057	Illumina NovaSeq 6000	ILLUMINA	Coccidia (Toxoplasma gondii)
SRR11061243	PRJNA605964	SAMN14082735	Toxoplasma gondii	10T 1/2 tissue culture		81952647	Illumina NovaSeq 6000	ILLUMINA	Coccidia (Toxoplasma gondii)
SRR11061244	PRJNA605964	SAMN14082735	Toxoplasma gondii	10T 1/2 tissue culture		36556870	Illumina NovaSeq 6000	ILLUMINA	Coccidia (Toxoplasma gondii)
SRR11061245	PRJNA605964	SAMN14082735	Toxoplasma gondii	10T 1/2 tissue culture		34483480	Illumina NovaSeq 6000	ILLUMINA	Coccidia (Toxoplasma gondii)
SRR11061246	PRJNA605964	SAMN14082735	Toxoplasma gondii	10T 1/2 tissue culture		42086423	Illumina NovaSeq 6000	ILLUMINA	Coccidia (Toxoplasma gondii)
SRR11061247	PRJNA605964	SAMN14082735	Toxoplasma gondii	10T 1/2 tissue culture		65788480	Illumina NovaSeq 6000	ILLUMINA	Coccidia (Toxoplasma gondii)
SRR11061248	PRJNA605964	SAMN14082735	Toxoplasma gondii	10T 1/2 tissue culture		22916184	Illumina NovaSeq 6000	ILLUMINA	Coccidia (Toxoplasma gondii)
SRR11061249	PRJNA605964	SAMN14082735	Toxoplasma gondii	10T 1/2 tissue culture		34667965	Illumina NovaSeq 6000	ILLUMINA	Coccidia (Toxoplasma gondii)
SRR11061250	PRJNA605964	SAMN14082735	Toxoplasma gondii	10T 1/2 tissue culture		14239543	Illumina NovaSeq 6000	ILLUMINA	Coccidia (Toxoplasma gondii)
SRR11061251	PRJNA605964	SAMN14082735	Toxoplasma gondii	10T 1/2 tissue culture		106872063	Illumina NovaSeq 6000	ILLUMINA	Coccidia (Toxoplasma gondii)
SRR11061252	PRJNA605964	SAMN14082735	Toxoplasma gondii	10T 1/2 tissue culture		493136	Illumina NovaSeq 6000	ILLUMINA	Coccidia (Toxoplasma gondii)
SRR11061253	PRJNA605964	SAMN14082735	Toxoplasma gondii	10T 1/2 tissue culture		52311042	Illumina NovaSeq 6000	ILLUMINA	Coccidia (Toxoplasma gondii)
SRR11061254	PRJNA605964	SAMN14082735	Toxoplasma gondii	10T 1/2 tissue culture		62439507	Illumina NovaSeq 6000	ILLUMINA	Coccidia (Toxoplasma gondii)
SRR11061255	PRJNA605964	SAMN14082735	Toxoplasma gondii	10T 1/2 tissue culture		67812335	Illumina NovaSeq 6000	ILLUMINA	Coccidia (Toxoplasma gondii)
SRR11061256	PRJNA605964	SAMN14082735	Toxoplasma gondii	10T 1/2 tissue culture		74264454	Illumina NovaSeq 6000	ILLUMINA	Coccidia (Toxoplasma gondii)
SRR11061257	PRJNA605964	SAMN14082735	Toxoplasma gondii	10T 1/2 tissue culture		110601287	Illumina NovaSeq 6000	ILLUMINA	Coccidia (Toxoplasma gondii)
SRR11061258	PRJNA605964	SAMN14082735	Toxoplasma gondii	10T 1/2 tissue culture		147752921	Illumina NovaSeq 6000	ILLUMINA	Coccidia (Toxoplasma gondii)
SRR11061259	PRJNA605964	SAMN14082735	Toxoplasma gondii	10T 1/2 tissue culture		145854243	Illumina NovaSeq 6000	ILLUMINA	Coccidia (Toxoplasma gondii)
SRR11061260	PRJNA605964	SAMN14082735	Toxoplasma gondii	10T 1/2 tissue culture		161780267	Illumina NovaSeq 6000	ILLUMINA	Coccidia (Toxoplasma gondii)
SRR11061261	PRJNA605964	SAMN14082735	Toxoplasma gondii	10T 1/2 tissue culture		29209678	Illumina NovaSeq 6000	ILLUMINA	Coccidia (Toxoplasma gondii)
SRR11061262	PRJNA605964	SAMN14082735	Toxoplasma gondii	10T 1/2 tissue culture		33894660	Illumina NovaSeq 6000	ILLUMINA	Coccidia (Toxoplasma gondii)
SRR11061263	PRJNA605964	SAMN14082735	Toxoplasma gondii	10T 1/2 tissue culture		86916085	Illumina NovaSeq 6000	ILLUMINA	Coccidia (Toxoplasma gondii)
SRR11061264	PRJNA605964	SAMN14082735	Toxoplasma gondii	10T 1/2 tissue culture		46803596	Illumina NovaSeq 6000	ILLUMINA	Coccidia (Toxoplasma gondii)
SRR11061265	PRJNA605964	SAMN14082735	Toxoplasma gondii	10T 1/2 tissue culture		120943685	Illumina NovaSeq 6000	ILLUMINA	Coccidia (Toxoplasma gondii)
SRR11061266	PRJNA605964	SAMN14082735	Toxoplasma gondii	10T 1/2 tissue culture		23107525	Illumina NovaSeq 6000	ILLUMINA	Coccidia (Toxoplasma gondii)
SRR11061267	PRJNA605964	SAMN14082735	Toxoplasma gondii	10T 1/2 tissue culture		50919966	Illumina NovaSeq 6000	ILLUMINA	Coccidia (Toxoplasma gondii)
SRR11061268	PRJNA605964	SAMN14082735	Toxoplasma gondii	10T 1/2 tissue culture		43324958	Illumina NovaSeq 6000	ILLUMINA	Coccidia (Toxoplasma gondii)
SRR11061269	PRJNA605964	SAMN14082735	Toxoplasma gondii	10T 1/2 tissue culture		70531401	Illumina NovaSeq 6000	ILLUMINA	Coccidia (Toxoplasma gondii)
SRR11061270	PRJNA605964	SAMN14082735	Toxoplasma gondii	10T 1/2 tissue culture		1366113	Illumina NovaSeq 6000	ILLUMINA	Coccidia (Toxoplasma gondii)
SRR11061271	PRJNA605964	SAMN14082735	Toxoplasma gondii	10T 1/2 tissue culture		98755178	Illumina NovaSeq 6000	ILLUMINA	Coccidia (Toxoplasma gondii)
SRR11061272	PRJNA605964	SAMN14082735	Toxoplasma gondii	10T 1/2 tissue culture		27163718	Illumina NovaSeq 6000	ILLUMINA	Coccidia (Toxoplasma gondii)
SRR11061273	PRJNA605964	SAMN14082735	Toxoplasma gondii	10T 1/2 tissue culture		52581771	Illumina NovaSeq 6000	ILLUMINA	Coccidia (Toxoplasma gondii)
SRR11061274	PRJNA605964	SAMN14082735	Toxoplasma gondii	10T 1/2 tissue culture		20017269	Illumina NovaSeq 6000	ILLUMINA	Coccidia (Toxoplasma gondii)
SRR11061275	PRJNA605964	SAMN14082735	Toxoplasma gondii	10T 1/2 tissue culture		87521169	Illumina NovaSeq 6000	ILLUMINA	Coccidia (Toxoplasma gondii)
SRR11061276	PRJNA605964	SAMN14082735	Toxoplasma gondii	10T 1/2 tissue culture		106824577	Illumina NovaSeq 6000	ILLUMINA	Coccidia (Toxoplasma gondii)
SRR11061277	PRJNA605964	SAMN14082735	Toxoplasma gondii	10T 1/2 tissue culture		74723942	Illumina NovaSeq 6000	ILLUMINA	Coccidia (Toxoplasma gondii)
SRR11061278	PRJNA605964	SAMN14082735	Toxoplasma gondii	10T 1/2 tissue culture		114481745	Illumina NovaSeq 6000	ILLUMINA	Coccidia (Toxoplasma gondii)
SRR11061279	PRJNA605964	SAMN14082735	Toxoplasma gondii	10T 1/2 tissue culture		41254960	Illumina NovaSeq 6000	ILLUMINA	Coccidia (Toxoplasma gondii)
SRR11061280	PRJNA605964	SAMN14082735	Toxoplasma gondii	10T 1/2 tissue culture		24081882	Illumina NovaSeq 6000	ILLUMINA	Coccidia (Toxoplasma gondii)
SRR11061281	PRJNA605964	SAMN14082734	Toxoplasma gondii	10T 1/2 tissue culture		24362626	Illumina NovaSeq 6000	ILLUMINA	Coccidia (Toxoplasma gondii)
SRR11061282	PRJNA605964	SAMN14082734	Toxoplasma gondii	10T 1/2 tissue culture		117208440	Illumina NovaSeq 6000	ILLUMINA	Coccidia (Toxoplasma gondii)
SRR11061283	PRJNA605964	SAMN14082734	Toxoplasma gondii	10T 1/2 tissue culture		161850656	Illumina NovaSeq 6000	ILLUMINA	Coccidia (Toxoplasma gondii)
SRR11061284	PRJNA605964	SAMN14082734	Toxoplasma gondii	10T 1/2 tissue culture		106853529	Illumina NovaSeq 6000	ILLUMINA	Coccidia (Toxoplasma gondii)
SRR11061285	PRJNA605964	SAMN14082734	Toxoplasma gondii	10T 1/2 tissue culture		95413863	Illumina NovaSeq 6000	ILLUMINA	Coccidia (Toxoplasma gondii)
SRR11061286	PRJNA605964	SAMN14082734	Toxoplasma gondii	10T 1/2 tissue culture		53305649	Illumina NovaSeq 6000	ILLUMINA	Coccidia (Toxoplasma gondii)
SRR11061287	PRJNA605964	SAMN14082734	Toxoplasma gondii	10T 1/2 tissue culture		124553441	Illumina NovaSeq 6000	ILLUMINA	Coccidia (Toxoplasma gondii)
SRR11061288	PRJNA605964	SAMN14082734	Toxoplasma gondii	10T 1/2 tissue culture		169222776	Illumina NovaSeq 6000	ILLUMINA	Coccidia (Toxoplasma gondii)
SRR11061289	PRJNA605964	SAMN14082734	Toxoplasma gondii	10T 1/2 tissue culture		41438037	Illumina NovaSeq 6000	ILLUMINA	Coccidia (Toxoplasma gondii)
SRR11061290	PRJNA605964	SAMN14082734	Toxoplasma gondii	10T 1/2 tissue culture		77927499	Illumina NovaSeq 6000	ILLUMINA	Coccidia (Toxoplasma gondii)
SRR11061291	PRJNA605964	SAMN14082734	Toxoplasma gondii	10T 1/2 tissue culture		36309280	Illumina NovaSeq 6000	ILLUMINA	Coccidia (Toxoplasma gondii)
SRR11061292	PRJNA605964	SAMN14082734	Toxoplasma gondii	10T 1/2 tissue culture		101837121	Illumina NovaSeq 6000	ILLUMINA	Coccidia (Toxoplasma gondii)
SRR11061293	PRJNA605964	SAMN14082734	Toxoplasma gondii	10T 1/2 tissue culture		97809459	Illumina NovaSeq 6000	ILLUMINA	Coccidia (Toxoplasma gondii)
SRR11061294	PRJNA605964	SAMN14082734	Toxoplasma gondii	10T 1/2 tissue culture		112041607	Illumina NovaSeq 6000	ILLUMINA	Coccidia (Toxoplasma gondii)
SRR11061295	PRJNA605964	SAMN14082734	Toxoplasma gondii	10T 1/2 tissue culture		20133680	Illumina NovaSeq 6000	ILLUMINA	Coccidia (Toxoplasma gondii)
SRR11061296	PRJNA605964	SAMN14082734	Toxoplasma gondii	10T 1/2 tissue culture		107909537	Illumina NovaSeq 6000	ILLUMINA	Coccidia (Toxoplasma gondii)
SRR11061297	PRJNA605964	SAMN14082734	Toxoplasma gondii	10T 1/2 tissue culture		83948288	Illumina NovaSeq 6000	ILLUMINA	Coccidia (Toxoplasma gondii)
SRR11061298	PRJNA605964	SAMN14082734	Toxoplasma gondii	10T 1/2 tissue culture		77462469	Illumina NovaSeq 6000	ILLUMINA	Coccidia (Toxoplasma gondii)
SRR11061299	PRJNA605964	SAMN14082734	Toxoplasma gondii	10T 1/2 tissue culture		142436004	Illumina NovaSeq 6000	ILLUMINA	Coccidia (Toxoplasma gondii)
SRR11061300	PRJNA605964	SAMN14082734	Toxoplasma gondii	10T 1/2 tissue culture		160898460	Illumina NovaSeq 6000	ILLUMINA	Coccidia (Toxoplasma gondii)
SRR11061301	PRJNA605964	SAMN14082734	Toxoplasma gondii	10T 1/2 tissue culture		12305869	Illumina NovaSeq 6000	ILLUMINA	Coccidia (Toxoplasma gondii)
SRR11061302	PRJNA605964	SAMN14082734	Toxoplasma gondii	10T 1/2 tissue culture		64433741	Illumina NovaSeq 6000	ILLUMINA	Coccidia (Toxoplasma gondii)
SRR11061303	PRJNA605964	SAMN14082734	Toxoplasma gondii	10T 1/2 tissue culture		14983220	Illumina NovaSeq 6000	ILLUMINA	Coccidia (Toxoplasma gondii)
SRR11061304	PRJNA605964	SAMN14082734	Toxoplasma gondii	10T 1/2 tissue culture		92200033	Illumina NovaSeq 6000	ILLUMINA	Coccidia (Toxoplasma gondii)
SRR11061305	PRJNA605964	SAMN14082734	Toxoplasma gondii	10T 1/2 tissue culture		111275444	Illumina NovaSeq 6000	ILLUMINA	Coccidia (Toxoplasma gondii)
SRR11061306	PRJNA605964	SAMN14082734	Toxoplasma gondii	10T 1/2 tissue culture		52365326	Illumina NovaSeq 6000	ILLUMINA	Coccidia (Toxoplasma gondii)
SRR11061307	PRJNA605964	SAMN14082734	Toxoplasma gondii	10T 1/2 tissue culture		94783552	Illumina NovaSeq 6000	ILLUMINA	Coccidia (Toxoplasma gondii)
SRR11061308	PRJNA605964	SAMN14082734	Toxoplasma gondii	10T 1/2 tissue culture		50992677	Illumina NovaSeq 6000	ILLUMINA	Coccidia (Toxoplasma gondii)
SRR11061309	PRJNA605964	SAMN14082734	Toxoplasma gondii	10T 1/2 tissue culture		131547050	Illumina NovaSeq 6000	ILLUMINA	Coccidia (Toxoplasma gondii)
SRR11061310	PRJNA605964	SAMN14082734	Toxoplasma gondii	10T 1/2 tissue culture		46864524	Illumina NovaSeq 6000	ILLUMINA	Coccidia (Toxoplasma gondii)
SRR11061311	PRJNA605964	SAMN14082734	Toxoplasma gondii	10T 1/2 tissue culture		34513454	Illumina NovaSeq 6000	ILLUMINA	Coccidia (Toxoplasma gondii)
SRR11061312	PRJNA605964	SAMN14082734	Toxoplasma gondii	10T 1/2 tissue culture		109646384	Illumina NovaSeq 6000	ILLUMINA	Coccidia (Toxoplasma gondii)
SRR11061313	PRJNA605964	SAMN14082734	Toxoplasma gondii	10T 1/2 tissue culture		18321521	Illumina NovaSeq 6000	ILLUMINA	Coccidia (Toxoplasma gondii)
SRR11061314	PRJNA605964	SAMN14082734	Toxoplasma gondii	10T 1/2 tissue culture		85304989	Illumina NovaSeq 6000	ILLUMINA	Coccidia (Toxoplasma gondii)
SRR11061315	PRJNA605964	SAMN14082734	Toxoplasma gondii	10T 1/2 tissue culture		145663846	Illumina NovaSeq 6000	ILLUMINA	Coccidia (Toxoplasma gondii)
SRR11061316	PRJNA605964	SAMN14082734	Toxoplasma gondii	10T 1/2 tissue culture		45814894	Illumina NovaSeq 6000	ILLUMINA	Coccidia (Toxoplasma gondii)
SRR11061317	PRJNA605964	SAMN14082734	Toxoplasma gondii	10T 1/2 tissue culture		97346123	Illumina NovaSeq 6000	ILLUMINA	Coccidia (Toxoplasma gondii)
SRR11061318	PRJNA605964	SAMN14082734	Toxoplasma gondii	10T 1/2 tissue culture		52086257	Illumina NovaSeq 6000	ILLUMINA	Coccidia (Toxoplasma gondii)
SRR11061319	PRJNA605964	SAMN14082734	Toxoplasma gondii	10T 1/2 tissue culture		84079825	Illumina NovaSeq 6000	ILLUMINA	Coccidia (Toxoplasma gondii)
SRR11061320	PRJNA605964	SAMN14082734	Toxoplasma gondii	10T 1/2 tissue culture		75098218	Illumina NovaSeq 6000	ILLUMINA	Coccidia (Toxoplasma gondii)
SRR11061321	PRJNA605964	SAMN14082734	Toxoplasma gondii	10T 1/2 tissue culture		2819026	Illumina NovaSeq 6000	ILLUMINA	Coccidia (Toxoplasma gondii)
SRR11061322	PRJNA605964	SAMN14082734	Toxoplasma gondii	10T 1/2 tissue culture		95338491	Illumina NovaSeq 6000	ILLUMINA	Coccidia (Toxoplasma gondii)
SRR11061323	PRJNA605964	SAMN14082734	Toxoplasma gondii	10T 1/2 tissue culture		33497690	Illumina NovaSeq 6000	ILLUMINA	Coccidia (Toxoplasma gondii)
SRR11061324	PRJNA605964	SAMN14082734	Toxoplasma gondii	10T 1/2 tissue culture		6356112	Illumina NovaSeq 6000	ILLUMINA	Coccidia (Toxoplasma gondii)
SRR11061325	PRJNA605964	SAMN14082734	Toxoplasma gondii	10T 1/2 tissue culture		39173961	Illumina NovaSeq 6000	ILLUMINA	Coccidia (Toxoplasma gondii)
SRR11061326	PRJNA605964	SAMN14082734	Toxoplasma gondii	10T 1/2 tissue culture		94274367	Illumina NovaSeq 6000	ILLUMINA	Coccidia (Toxoplasma gondii)
SRR11061327	PRJNA605964	SAMN14082734	Toxoplasma gondii	10T 1/2 tissue culture		138992477	Illumina NovaSeq 6000	ILLUMINA	Coccidia (Toxoplasma gondii)
SRR11061328	PRJNA605964	SAMN14082734	Toxoplasma gondii	10T 1/2 tissue culture		17932955	Illumina NovaSeq 6000	ILLUMINA	Coccidia (Toxoplasma gondii)
SRR11061329	PRJNA605964	SAMN14082734	Toxoplasma gondii	10T 1/2 tissue culture		9855403	Illumina NovaSeq 6000	ILLUMINA	Coccidia (Toxoplasma gondii)
SRR11061330	PRJNA605964	SAMN14082734	Toxoplasma gondii	10T 1/2 tissue culture		33381611	Illumina NovaSeq 6000	ILLUMINA	Coccidia (Toxoplasma gondii)
SRR11061331	PRJNA605964	SAMN14082734	Toxoplasma gondii	10T 1/2 tissue culture		79642228	Illumina NovaSeq 6000	ILLUMINA	Coccidia (Toxoplasma gondii)
SRR11061332	PRJNA605964	SAMN14082734	Toxoplasma gondii	10T 1/2 tissue culture		145052249	Illumina NovaSeq 6000	ILLUMINA	Coccidia (Toxoplasma gondii)
SRR11061333	PRJNA605964	SAMN14082734	Toxoplasma gondii	10T 1/2 tissue culture		79166825	Illumina NovaSeq 6000	ILLUMINA	Coccidia (Toxoplasma gondii)
SRR11061334	PRJNA605964	SAMN14082734	Toxoplasma gondii	10T 1/2 tissue culture		94983604	Illumina NovaSeq 6000	ILLUMINA	Coccidia (Toxoplasma gondii)
SRR11061335	PRJNA605964	SAMN14082734	Toxoplasma gondii	10T 1/2 tissue culture		57722576	Illumina NovaSeq 6000	ILLUMINA	Coccidia (Toxoplasma gondii)
SRR11061336	PRJNA605964	SAMN14082734	Toxoplasma gondii	10T 1/2 tissue culture		108152285	Illumina NovaSeq 6000	ILLUMINA	Coccidia (Toxoplasma gondii)
SRR11061617	PRJNA605964	SAMN14082735	Toxoplasma gondii	10T 1/2 tissue culture		105223738	Illumina NovaSeq 6000	ILLUMINA	Coccidia (Toxoplasma gondii)
SRR11061618	PRJNA605964	SAMN14082735	Toxoplasma gondii	10T 1/2 tissue culture		1395870	Illumina NovaSeq 6000	ILLUMINA	Coccidia (Toxoplasma gondii)
SRR11061619	PRJNA605964	SAMN14082735	Toxoplasma gondii	10T 1/2 tissue culture		84120727	Illumina NovaSeq 6000	ILLUMINA	Coccidia (Toxoplasma gondii)
SRR11061620	PRJNA605964	SAMN14082735	Toxoplasma gondii	10T 1/2 tissue culture		57665878	Illumina NovaSeq 6000	ILLUMINA	Coccidia (Toxoplasma gondii)
SRR11061621	PRJNA605964	SAMN14082735	Toxoplasma gondii	10T 1/2 tissue culture		1215072	Illumina NovaSeq 6000	ILLUMINA	Coccidia (Toxoplasma gondii)
SRR11061622	PRJNA605964	SAMN14082735	Toxoplasma gondii	10T 1/2 tissue culture		2047502	Illumina NovaSeq 6000	ILLUMINA	Coccidia (Toxoplasma gondii)
SRR11061623	PRJNA605964	SAMN14082735	Toxoplasma gondii	10T 1/2 tissue culture		72682458	Illumina NovaSeq 6000	ILLUMINA	Coccidia (Toxoplasma gondii)
SRR11061624	PRJNA605964	SAMN14082735	Toxoplasma gondii	10T 1/2 tissue culture		935574	Illumina NovaSeq 6000	ILLUMINA	Coccidia (Toxoplasma gondii)
SRR11061625	PRJNA605964	SAMN14082735	Toxoplasma gondii	10T 1/2 tissue culture		72847992	Illumina NovaSeq 6000	ILLUMINA	Coccidia (Toxoplasma gondii)
SRR11061626	PRJNA605964	SAMN14082735	Toxoplasma gondii	10T 1/2 tissue culture		114348535	Illumina NovaSeq 6000	ILLUMINA	Coccidia (Toxoplasma gondii)
SRR11061627	PRJNA605964	SAMN14082735	Toxoplasma gondii	10T 1/2 tissue culture		49023383	Illumina NovaSeq 6000	ILLUMINA	Coccidia (Toxoplasma gondii)
SRR11061628	PRJNA605964	SAMN14082735	Toxoplasma gondii	10T 1/2 tissue culture		36255211	Illumina NovaSeq 6000	ILLUMINA	Coccidia (Toxoplasma gondii)
SRR11061629	PRJNA605964	SAMN14082735	Toxoplasma gondii	10T 1/2 tissue culture		58670200	Illumina NovaSeq 6000	ILLUMINA	Coccidia (Toxoplasma gondii)
SRR11061630	PRJNA605964	SAMN14082735	Toxoplasma gondii	10T 1/2 tissue culture		3829576	Illumina NovaSeq 6000	ILLUMINA	Coccidia (Toxoplasma gondii)
SRR11061631	PRJNA605964	SAMN14082735	Toxoplasma gondii	10T 1/2 tissue culture		989923	Illumina NovaSeq 6000	ILLUMINA	Coccidia (Toxoplasma gondii)
SRR11061632	PRJNA605964	SAMN14082735	Toxoplasma gondii	10T 1/2 tissue culture		92641555	Illumina NovaSeq 6000	ILLUMINA	Coccidia (Toxoplasma gondii)
SRR11061633	PRJNA605964	SAMN14082735	Toxoplasma gondii	10T 1/2 tissue culture		28008019	Illumina NovaSeq 6000	ILLUMINA	Coccidia (Toxoplasma gondii)
SRR11061634	PRJNA605964	SAMN14082735	Toxoplasma gondii	10T 1/2 tissue culture		161840540	Illumina NovaSeq 6000	ILLUMINA	Coccidia (Toxoplasma gondii)
SRR11061635	PRJNA605964	SAMN14082735	Toxoplasma gondii	10T 1/2 tissue culture		62251196	Illumina NovaSeq 6000	ILLUMINA	Coccidia (Toxoplasma gondii)
SRR11061636	PRJNA605964	SAMN14082735	Toxoplasma gondii	10T 1/2 tissue culture		73159086	Illumina NovaSeq 6000	ILLUMINA	Coccidia (Toxoplasma gondii)
SRR11061637	PRJNA605964	SAMN14082735	Toxoplasma gondii	10T 1/2 tissue culture		107265132	Illumina NovaSeq 6000	ILLUMINA	Coccidia (Toxoplasma gondii)
SRR11061638	PRJNA605964	SAMN14082735	Toxoplasma gondii	10T 1/2 tissue culture		68098658	Illumina NovaSeq 6000	ILLUMINA	Coccidia (Toxoplasma gondii)
SRR11061639	PRJNA605964	SAMN14082735	Toxoplasma gondii	10T 1/2 tissue culture		1507118	Illumina NovaSeq 6000	ILLUMINA	Coccidia (Toxoplasma gondii)
SRR11061640	PRJNA605964	SAMN14082735	Toxoplasma gondii	10T 1/2 tissue culture		100432709	Illumina NovaSeq 6000	ILLUMINA	Coccidia (Toxoplasma gondii)
SRR11061641	PRJNA605964	SAMN14082735	Toxoplasma gondii	10T 1/2 tissue culture		1616544	Illumina NovaSeq 6000	ILLUMINA	Coccidia (Toxoplasma gondii)
SRR11061642	PRJNA605964	SAMN14082735	Toxoplasma gondii	10T 1/2 tissue culture		13834724	Illumina NovaSeq 6000	ILLUMINA	Coccidia (Toxoplasma gondii)
SRR11061643	PRJNA605964	SAMN14082735	Toxoplasma gondii	10T 1/2 tissue culture		37470768	Illumina NovaSeq 6000	ILLUMINA	Coccidia (Toxoplasma gondii)
SRR11061644	PRJNA605964	SAMN14082735	Toxoplasma gondii	10T 1/2 tissue culture		117601881	Illumina NovaSeq 6000	ILLUMINA	Coccidia (Toxoplasma gondii)
SRR11061645	PRJNA605964	SAMN14082735	Toxoplasma gondii	10T 1/2 tissue culture		104132992	Illumina NovaSeq 6000	ILLUMINA	Coccidia (Toxoplasma gondii)
SRR11061646	PRJNA605964	SAMN14082735	Toxoplasma gondii	10T 1/2 tissue culture		1614354	Illumina NovaSeq 6000	ILLUMINA	Coccidia (Toxoplasma gondii)
SRR11061647	PRJNA605964	SAMN14082735	Toxoplasma gondii	10T 1/2 tissue culture		82181731	Illumina NovaSeq 6000	ILLUMINA	Coccidia (Toxoplasma gondii)
SRR11061648	PRJNA605964	SAMN14082735	Toxoplasma gondii	10T 1/2 tissue culture		3255573	Illumina NovaSeq 6000	ILLUMINA	Coccidia (Toxoplasma gondii)
SRR11061649	PRJNA605964	SAMN14082735	Toxoplasma gondii	10T 1/2 tissue culture		247098726	Illumina NovaSeq 6000	ILLUMINA	Coccidia (Toxoplasma gondii)
SRR11061650	PRJNA605964	SAMN14082735	Toxoplasma gondii	10T 1/2 tissue culture		85650935	Illumina NovaSeq 6000	ILLUMINA	Coccidia (Toxoplasma gondii)
SRR11061651	PRJNA605964	SAMN14082735	Toxoplasma gondii	10T 1/2 tissue culture		93601665	Illumina NovaSeq 6000	ILLUMINA	Coccidia (Toxoplasma gondii)
SRR11061652	PRJNA605964	SAMN14082735	Toxoplasma gondii	10T 1/2 tissue culture		123465261	Illumina NovaSeq 6000	ILLUMINA	Coccidia (Toxoplasma gondii)
SRR11061653	PRJNA605964	SAMN14082735	Toxoplasma gondii	10T 1/2 tissue culture		92546325	Illumina NovaSeq 6000	ILLUMINA	Coccidia (Toxoplasma gondii)
SRR11061654	PRJNA605964	SAMN14082735	Toxoplasma gondii	10T 1/2 tissue culture		100567868	Illumina NovaSeq 6000	ILLUMINA	Coccidia (Toxoplasma gondii)
SRR11061655	PRJNA605964	SAMN14082735	Toxoplasma gondii	10T 1/2 tissue culture		45964977	Illumina NovaSeq 6000	ILLUMINA	Coccidia (Toxoplasma gondii)
SRR11061656	PRJNA605964	SAMN14082735	Toxoplasma gondii	10T 1/2 tissue culture		98915127	Illumina NovaSeq 6000	ILLUMINA	Coccidia (Toxoplasma gondii)
SRR11061657	PRJNA605964	SAMN14082735	Toxoplasma gondii	10T 1/2 tissue culture		90309015	Illumina NovaSeq 6000	ILLUMINA	Coccidia (Toxoplasma gondii)
SRR11061658	PRJNA605964	SAMN14082735	Toxoplasma gondii	10T 1/2 tissue culture		84952523	Illumina NovaSeq 6000	ILLUMINA	Coccidia (Toxoplasma gondii)
SRR11061659	PRJNA605964	SAMN14082735	Toxoplasma gondii	10T 1/2 tissue culture		100381037	Illumina NovaSeq 6000	ILLUMINA	Coccidia (Toxoplasma gondii)
SRR11061660	PRJNA605964	SAMN14082735	Toxoplasma gondii	10T 1/2 tissue culture		98791263	Illumina NovaSeq 6000	ILLUMINA	Coccidia (Toxoplasma gondii)
SRR11061661	PRJNA605964	SAMN14082735	Toxoplasma gondii	10T 1/2 tissue culture		66450222	Illumina NovaSeq 6000	ILLUMINA	Coccidia (Toxoplasma gondii)
SRR11061662	PRJNA605964	SAMN14082735	Toxoplasma gondii	10T 1/2 tissue culture		61868289	Illumina NovaSeq 6000	ILLUMINA	Coccidia (Toxoplasma gondii)
SRR11061663	PRJNA605964	SAMN14082735	Toxoplasma gondii	10T 1/2 tissue culture		58625530	Illumina NovaSeq 6000	ILLUMINA	Coccidia (Toxoplasma gondii)
SRR11061664	PRJNA605964	SAMN14082735	Toxoplasma gondii	10T 1/2 tissue culture		180953735	Illumina NovaSeq 6000	ILLUMINA	Coccidia (Toxoplasma gondii)
SRR11061665	PRJNA605964	SAMN14082735	Toxoplasma gondii	10T 1/2 tissue culture		135386528	Illumina NovaSeq 6000	ILLUMINA	Coccidia (Toxoplasma gondii)
SRR11061666	PRJNA605964	SAMN14082735	Toxoplasma gondii	10T 1/2 tissue culture		101739195	Illumina NovaSeq 6000	ILLUMINA	Coccidia (Toxoplasma gondii)
SRR11061667	PRJNA605964	SAMN14082735	Toxoplasma gondii	10T 1/2 tissue culture		134685947	Illumina NovaSeq 6000	ILLUMINA	Coccidia (Toxoplasma gondii)
SRR11061668	PRJNA605964	SAMN14082735	Toxoplasma gondii	10T 1/2 tissue culture		88337184	Illumina NovaSeq 6000	ILLUMINA	Coccidia (Toxoplasma gondii)
SRR11061669	PRJNA605964	SAMN14082735	Toxoplasma gondii	10T 1/2 tissue culture		135351175	Illumina NovaSeq 6000	ILLUMINA	Coccidia (Toxoplasma gondii)
SRR11061670	PRJNA605964	SAMN14082735	Toxoplasma gondii	10T 1/2 tissue culture		58366470	Illumina NovaSeq 6000	ILLUMINA	Coccidia (Toxoplasma gondii)
SRR11061671	PRJNA605964	SAMN14082735	Toxoplasma gondii	10T 1/2 tissue culture		95336842	Illumina NovaSeq 6000	ILLUMINA	Coccidia (Toxoplasma gondii)
SRR11061672	PRJNA605964	SAMN14082735	Toxoplasma gondii	10T 1/2 tissue culture		11296950	Illumina NovaSeq 6000	ILLUMINA	Coccidia (Toxoplasma gondii)
SRR11061673	PRJNA605964	SAMN14082734	Toxoplasma gondii	10T 1/2 tissue culture		51146598	Illumina NovaSeq 6000	ILLUMINA	Coccidia (Toxoplasma gondii)
SRR11061674	PRJNA605964	SAMN14082734	Toxoplasma gondii	10T 1/2 tissue culture		21901825	Illumina NovaSeq 6000	ILLUMINA	Coccidia (Toxoplasma gondii)
SRR11061675	PRJNA605964	SAMN14082734	Toxoplasma gondii	10T 1/2 tissue culture		101055082	Illumina NovaSeq 6000	ILLUMINA	Coccidia (Toxoplasma gondii)
SRR11061676	PRJNA605964	SAMN14082734	Toxoplasma gondii	10T 1/2 tissue culture		71283102	Illumina NovaSeq 6000	ILLUMINA	Coccidia (Toxoplasma gondii)
SRR11061677	PRJNA605964	SAMN14082734	Toxoplasma gondii	10T 1/2 tissue culture		30578119	Illumina NovaSeq 6000	ILLUMINA	Coccidia (Toxoplasma gondii)
SRR11061678	PRJNA605964	SAMN14082734	Toxoplasma gondii	10T 1/2 tissue culture		2975067	Illumina NovaSeq 6000	ILLUMINA	Coccidia (Toxoplasma gondii)
SRR11061679	PRJNA605964	SAMN14082734	Toxoplasma gondii	10T 1/2 tissue culture		105880889	Illumina NovaSeq 6000	ILLUMINA	Coccidia (Toxoplasma gondii)
SRR11061680	PRJNA605964	SAMN14082734	Toxoplasma gondii	10T 1/2 tissue culture		110096653	Illumina NovaSeq 6000	ILLUMINA	Coccidia (Toxoplasma gondii)
SRR11061681	PRJNA605964	SAMN14082734	Toxoplasma gondii	10T 1/2 tissue culture		193115968	Illumina NovaSeq 6000	ILLUMINA	Coccidia (Toxoplasma gondii)
SRR11061682	PRJNA605964	SAMN14082734	Toxoplasma gondii	10T 1/2 tissue culture		80107501	Illumina NovaSeq 6000	ILLUMINA	Coccidia (Toxoplasma gondii)
SRR11061683	PRJNA605964	SAMN14082734	Toxoplasma gondii	10T 1/2 tissue culture		81172783	Illumina NovaSeq 6000	ILLUMINA	Coccidia (Toxoplasma gondii)
SRR11061684	PRJNA605964	SAMN14082734	Toxoplasma gondii	10T 1/2 tissue culture		55216974	Illumina NovaSeq 6000	ILLUMINA	Coccidia (Toxoplasma gondii)
SRR11061685	PRJNA605964	SAMN14082734	Toxoplasma gondii	10T 1/2 tissue culture		128726639	Illumina NovaSeq 6000	ILLUMINA	Coccidia (Toxoplasma gondii)
SRR11061686	PRJNA605964	SAMN14082734	Toxoplasma gondii	10T 1/2 tissue culture		1703083	Illumina NovaSeq 6000	ILLUMINA	Coccidia (Toxoplasma gondii)
SRR11061687	PRJNA605964	SAMN14082734	Toxoplasma gondii	10T 1/2 tissue culture		39664641	Illumina NovaSeq 6000	ILLUMINA	Coccidia (Toxoplasma gondii)
SRR11061688	PRJNA605964	SAMN14082734	Toxoplasma gondii	10T 1/2 tissue culture		105791337	Illumina NovaSeq 6000	ILLUMINA	Coccidia (Toxoplasma gondii)
SRR11061689	PRJNA605964	SAMN14082734	Toxoplasma gondii	10T 1/2 tissue culture		128793421	Illumina NovaSeq 6000	ILLUMINA	Coccidia (Toxoplasma gondii)
SRR11061690	PRJNA605964	SAMN14082734	Toxoplasma gondii	10T 1/2 tissue culture		95095859	Illumina NovaSeq 6000	ILLUMINA	Coccidia (Toxoplasma gondii)
SRR11061691	PRJNA605964	SAMN14082734	Toxoplasma gondii	10T 1/2 tissue culture		64807533	Illumina NovaSeq 6000	ILLUMINA	Coccidia (Toxoplasma gondii)
SRR11061692	PRJNA605964	SAMN14082734	Toxoplasma gondii	10T 1/2 tissue culture		34312732	Illumina NovaSeq 6000	ILLUMINA	Coccidia (Toxoplasma gondii)
SRR11061693	PRJNA605964	SAMN14082734	Toxoplasma gondii	10T 1/2 tissue culture		62152230	Illumina NovaSeq 6000	ILLUMINA	Coccidia (Toxoplasma gondii)
SRR11061694	PRJNA605964	SAMN14082734	Toxoplasma gondii	10T 1/2 tissue culture		36496156	Illumina NovaSeq 6000	ILLUMINA	Coccidia (Toxoplasma gondii)
SRR11061695	PRJNA605964	SAMN14082734	Toxoplasma gondii	10T 1/2 tissue culture		83981766	Illumina NovaSeq 6000	ILLUMINA	Coccidia (Toxoplasma gondii)
SRR11061696	PRJNA605964	SAMN14082734	Toxoplasma gondii	10T 1/2 tissue culture		73312895	Illumina NovaSeq 6000	ILLUMINA	Coccidia (Toxoplasma gondii)
SRR11061697	PRJNA605964	SAMN14082734	Toxoplasma gondii	10T 1/2 tissue culture		140197783	Illumina NovaSeq 6000	ILLUMINA	Coccidia (Toxoplasma gondii)
SRR11061698	PRJNA605964	SAMN14082734	Toxoplasma gondii	10T 1/2 tissue culture		59395417	Illumina NovaSeq 6000	ILLUMINA	Coccidia (Toxoplasma gondii)
SRR11061699	PRJNA605964	SAMN14082734	Toxoplasma gondii	10T 1/2 tissue culture		196262259	Illumina NovaSeq 6000	ILLUMINA	Coccidia (Toxoplasma gondii)
SRR11061700	PRJNA605964	SAMN14082734	Toxoplasma gondii	10T 1/2 tissue culture		81528924	Illumina NovaSeq 6000	ILLUMINA	Coccidia (Toxoplasma gondii)
SRR11061701	PRJNA605964	SAMN14082734	Toxoplasma gondii	10T 1/2 tissue culture		52332357	Illumina NovaSeq 6000	ILLUMINA	Coccidia (Toxoplasma gondii)
SRR11061702	PRJNA605964	SAMN14082734	Toxoplasma gondii	10T 1/2 tissue culture		166033240	Illumina NovaSeq 6000	ILLUMINA	Coccidia (Toxoplasma gondii)
SRR11061703	PRJNA605964	SAMN14082734	Toxoplasma gondii	10T 1/2 tissue culture		1193983	Illumina NovaSeq 6000	ILLUMINA	Coccidia (Toxoplasma gondii)
SRR11061704	PRJNA605964	SAMN14082734	Toxoplasma gondii	10T 1/2 tissue culture		53149472	Illumina NovaSeq 6000	ILLUMINA	Coccidia (Toxoplasma gondii)
SRR11061705	PRJNA605964	SAMN14082734	Toxoplasma gondii	10T 1/2 tissue culture		205341352	Illumina NovaSeq 6000	ILLUMINA	Coccidia (Toxoplasma gondii)
SRR11061706	PRJNA605964	SAMN14082734	Toxoplasma gondii	10T 1/2 tissue culture		47680364	Illumina NovaSeq 6000	ILLUMINA	Coccidia (Toxoplasma gondii)
SRR11061707	PRJNA605964	SAMN14082734	Toxoplasma gondii	10T 1/2 tissue culture		41370837	Illumina NovaSeq 6000	ILLUMINA	Coccidia (Toxoplasma gondii)
SRR11061708	PRJNA605964	SAMN14082734	Toxoplasma gondii	10T 1/2 tissue culture		37603317	Illumina NovaSeq 6000	ILLUMINA	Coccidia (Toxoplasma gondii)
SRR11061709	PRJNA605964	SAMN14082734	Toxoplasma gondii	10T 1/2 tissue culture		89237774	Illumina NovaSeq 6000	ILLUMINA	Coccidia (Toxoplasma gondii)
SRR11061710	PRJNA605964	SAMN14082734	Toxoplasma gondii	10T 1/2 tissue culture		19371926	Illumina NovaSeq 6000	ILLUMINA	Coccidia (Toxoplasma gondii)
SRR11061711	PRJNA605964	SAMN14082734	Toxoplasma gondii	10T 1/2 tissue culture		73122350	Illumina NovaSeq 6000	ILLUMINA	Coccidia (Toxoplasma gondii)
SRR11061712	PRJNA605964	SAMN14082734	Toxoplasma gondii	10T 1/2 tissue culture		75198787	Illumina NovaSeq 6000	ILLUMINA	Coccidia (Toxoplasma gondii)
SRR11061713	PRJNA605964	SAMN14082734	Toxoplasma gondii	10T 1/2 tissue culture		108267476	Illumina NovaSeq 6000	ILLUMINA	Coccidia (Toxoplasma gondii)
SRR11061714	PRJNA605964	SAMN14082734	Toxoplasma gondii	10T 1/2 tissue culture		43674330	Illumina NovaSeq 6000	ILLUMINA	Coccidia (Toxoplasma gondii)
SRR11061715	PRJNA605964	SAMN14082734	Toxoplasma gondii	10T 1/2 tissue culture		6121202	Illumina NovaSeq 6000	ILLUMINA	Coccidia (Toxoplasma gondii)
SRR11061716	PRJNA605964	SAMN14082734	Toxoplasma gondii	10T 1/2 tissue culture		132463568	Illumina NovaSeq 6000	ILLUMINA	Coccidia (Toxoplasma gondii)
SRR11061717	PRJNA605964	SAMN14082734	Toxoplasma gondii	10T 1/2 tissue culture		120591259	Illumina NovaSeq 6000	ILLUMINA	Coccidia (Toxoplasma gondii)
SRR11061718	PRJNA605964	SAMN14082734	Toxoplasma gondii	10T 1/2 tissue culture		65627536	Illumina NovaSeq 6000	ILLUMINA	Coccidia (Toxoplasma gondii)
SRR11061719	PRJNA605964	SAMN14082734	Toxoplasma gondii	10T 1/2 tissue culture		18068485	Illumina NovaSeq 6000	ILLUMINA	Coccidia (Toxoplasma gondii)
SRR11061720	PRJNA605964	SAMN14082734	Toxoplasma gondii	10T 1/2 tissue culture		190477819	Illumina NovaSeq 6000	ILLUMINA	Coccidia (Toxoplasma gondii)
SRR11061721	PRJNA605964	SAMN14082734	Toxoplasma gondii	10T 1/2 tissue culture		116707052	Illumina NovaSeq 6000	ILLUMINA	Coccidia (Toxoplasma gondii)
SRR11061722	PRJNA605964	SAMN14082734	Toxoplasma gondii	10T 1/2 tissue culture		60635421	Illumina NovaSeq 6000	ILLUMINA	Coccidia (Toxoplasma gondii)
SRR11061723	PRJNA605964	SAMN14082734	Toxoplasma gondii	10T 1/2 tissue culture		107679742	Illumina NovaSeq 6000	ILLUMINA	Coccidia (Toxoplasma gondii)
SRR11061724	PRJNA605964	SAMN14082734	Toxoplasma gondii	10T 1/2 tissue culture		57443054	Illumina NovaSeq 6000	ILLUMINA	Coccidia (Toxoplasma gondii)
SRR11061725	PRJNA605964	SAMN14082734	Toxoplasma gondii	10T 1/2 tissue culture		253759156	Illumina NovaSeq 6000	ILLUMINA	Coccidia (Toxoplasma gondii)
SRR11061726	PRJNA605964	SAMN14082734	Toxoplasma gondii	10T 1/2 tissue culture		14761056	Illumina NovaSeq 6000	ILLUMINA	Coccidia (Toxoplasma gondii)
SRR11061727	PRJNA605964	SAMN14082734	Toxoplasma gondii	10T 1/2 tissue culture		150673170	Illumina NovaSeq 6000	ILLUMINA	Coccidia (Toxoplasma gondii)
SRR11061728	PRJNA605964	SAMN14082734	Toxoplasma gondii	10T 1/2 tissue culture		73773302	Illumina NovaSeq 6000	ILLUMINA	Coccidia (Toxoplasma gondii)
SRR11061841	PRJNA605964	SAMN14082735	Toxoplasma gondii	10T 1/2 tissue culture		207099768	Illumina NovaSeq 6000	ILLUMINA	Coccidia (Toxoplasma gondii)
SRR11061842	PRJNA605964	SAMN14082735	Toxoplasma gondii	10T 1/2 tissue culture		86477135	Illumina NovaSeq 6000	ILLUMINA	Coccidia (Toxoplasma gondii)
SRR11061843	PRJNA605964	SAMN14082735	Toxoplasma gondii	10T 1/2 tissue culture		201715264	Illumina NovaSeq 6000	ILLUMINA	Coccidia (Toxoplasma gondii)
SRR11061844	PRJNA605964	SAMN14082735	Toxoplasma gondii	10T 1/2 tissue culture		89054040	Illumina NovaSeq 6000	ILLUMINA	Coccidia (Toxoplasma gondii)
SRR11061845	PRJNA605964	SAMN14082735	Toxoplasma gondii	10T 1/2 tissue culture		1270668	Illumina NovaSeq 6000	ILLUMINA	Coccidia (Toxoplasma gondii)
SRR11061846	PRJNA605964	SAMN14082735	Toxoplasma gondii	10T 1/2 tissue culture		135022315	Illumina NovaSeq 6000	ILLUMINA	Coccidia (Toxoplasma gondii)
SRR11061847	PRJNA605964	SAMN14082735	Toxoplasma gondii	10T 1/2 tissue culture		130593737	Illumina NovaSeq 6000	ILLUMINA	Coccidia (Toxoplasma gondii)
SRR11061848	PRJNA605964	SAMN14082735	Toxoplasma gondii	10T 1/2 tissue culture		134869671	Illumina NovaSeq 6000	ILLUMINA	Coccidia (Toxoplasma gondii)
SRR11061849	PRJNA605964	SAMN14082735	Toxoplasma gondii	10T 1/2 tissue culture		100330522	Illumina NovaSeq 6000	ILLUMINA	Coccidia (Toxoplasma gondii)
SRR11061850	PRJNA605964	SAMN14082735	Toxoplasma gondii	10T 1/2 tissue culture		81712670	Illumina NovaSeq 6000	ILLUMINA	Coccidia (Toxoplasma gondii)
SRR11061851	PRJNA605964	SAMN14082735	Toxoplasma gondii	10T 1/2 tissue culture		83445315	Illumina NovaSeq 6000	ILLUMINA	Coccidia (Toxoplasma gondii)
SRR11061852	PRJNA605964	SAMN14082735	Toxoplasma gondii	10T 1/2 tissue culture		133774937	Illumina NovaSeq 6000	ILLUMINA	Coccidia (Toxoplasma gondii)
SRR11061853	PRJNA605964	SAMN14082735	Toxoplasma gondii	10T 1/2 tissue culture		95283625	Illumina NovaSeq 6000	ILLUMINA	Coccidia (Toxoplasma gondii)
SRR11061854	PRJNA605964	SAMN14082735	Toxoplasma gondii	10T 1/2 tissue culture		165915491	Illumina NovaSeq 6000	ILLUMINA	Coccidia (Toxoplasma gondii)
SRR11061855	PRJNA605964	SAMN14082735	Toxoplasma gondii	10T 1/2 tissue culture		114326532	Illumina NovaSeq 6000	ILLUMINA	Coccidia (Toxoplasma gondii)
SRR11061856	PRJNA605964	SAMN14082735	Toxoplasma gondii	10T 1/2 tissue culture		121367067	Illumina NovaSeq 6000	ILLUMINA	Coccidia (Toxoplasma gondii)
SRR11061857	PRJNA605964	SAMN14082735	Toxoplasma gondii	10T 1/2 tissue culture		75807078	Illumina NovaSeq 6000	ILLUMINA	Coccidia (Toxoplasma gondii)
SRR11061858	PRJNA605964	SAMN14082735	Toxoplasma gondii	10T 1/2 tissue culture		100061149	Illumina NovaSeq 6000	ILLUMINA	Coccidia (Toxoplasma gondii)
SRR11061859	PRJNA605964	SAMN14082735	Toxoplasma gondii	10T 1/2 tissue culture		113401678	Illumina NovaSeq 6000	ILLUMINA	Coccidia (Toxoplasma gondii)
SRR11061860	PRJNA605964	SAMN14082735	Toxoplasma gondii	10T 1/2 tissue culture		157519550	Illumina NovaSeq 6000	ILLUMINA	Coccidia (Toxoplasma gondii)
SRR11061861	PRJNA605964	SAMN14082735	Toxoplasma gondii	10T 1/2 tissue culture		118258382	Illumina NovaSeq 6000	ILLUMINA	Coccidia (Toxoplasma gondii)
SRR11061862	PRJNA605964	SAMN14082735	Toxoplasma gondii	10T 1/2 tissue culture		150331270	Illumina NovaSeq 6000	ILLUMINA	Coccidia (Toxoplasma gondii)
SRR11061863	PRJNA605964	SAMN14082735	Toxoplasma gondii	10T 1/2 tissue culture		115879546	Illumina NovaSeq 6000	ILLUMINA	Coccidia (Toxoplasma gondii)
SRR11061864	PRJNA605964	SAMN14082735	Toxoplasma gondii	10T 1/2 tissue culture		118363033	Illumina NovaSeq 6000	ILLUMINA	Coccidia (Toxoplasma gondii)
SRR11061865	PRJNA605964	SAMN14082735	Toxoplasma gondii	10T 1/2 tissue culture		57039697	Illumina NovaSeq 6000	ILLUMINA	Coccidia (Toxoplasma gondii)
SRR11061866	PRJNA605964	SAMN14082735	Toxoplasma gondii	10T 1/2 tissue culture		114833075	Illumina NovaSeq 6000	ILLUMINA	Coccidia (Toxoplasma gondii)
SRR11061867	PRJNA605964	SAMN14082735	Toxoplasma gondii	10T 1/2 tissue culture		106403468	Illumina NovaSeq 6000	ILLUMINA	Coccidia (Toxoplasma gondii)
SRR11061868	PRJNA605964	SAMN14082735	Toxoplasma gondii	10T 1/2 tissue culture		57739977	Illumina NovaSeq 6000	ILLUMINA	Coccidia (Toxoplasma gondii)
SRR11061869	PRJNA605964	SAMN14082735	Toxoplasma gondii	10T 1/2 tissue culture		84106150	Illumina NovaSeq 6000	ILLUMINA	Coccidia (Toxoplasma gondii)
SRR11061870	PRJNA605964	SAMN14082735	Toxoplasma gondii	10T 1/2 tissue culture		182965623	Illumina NovaSeq 6000	ILLUMINA	Coccidia (Toxoplasma gondii)
SRR11061871	PRJNA605964	SAMN14082735	Toxoplasma gondii	10T 1/2 tissue culture		81464877	Illumina NovaSeq 6000	ILLUMINA	Coccidia (Toxoplasma gondii)
SRR11061872	PRJNA605964	SAMN14082735	Toxoplasma gondii	10T 1/2 tissue culture		114683711	Illumina NovaSeq 6000	ILLUMINA	Coccidia (Toxoplasma gondii)
SRR11061873	PRJNA605964	SAMN14082735	Toxoplasma gondii	10T 1/2 tissue culture		743549	Illumina NovaSeq 6000	ILLUMINA	Coccidia (Toxoplasma gondii)
SRR11061874	PRJNA605964	SAMN14082735	Toxoplasma gondii	10T 1/2 tissue culture		57049792	Illumina NovaSeq 6000	ILLUMINA	Coccidia (Toxoplasma gondii)
SRR11061875	PRJNA605964	SAMN14082735	Toxoplasma gondii	10T 1/2 tissue culture		98458373	Illumina NovaSeq 6000	ILLUMINA	Coccidia (Toxoplasma gondii)
SRR11061876	PRJNA605964	SAMN14082735	Toxoplasma gondii	10T 1/2 tissue culture		164964316	Illumina NovaSeq 6000	ILLUMINA	Coccidia (Toxoplasma gondii)
SRR11061877	PRJNA605964	SAMN14082735	Toxoplasma gondii	10T 1/2 tissue culture		33271897	Illumina NovaSeq 6000	ILLUMINA	Coccidia (Toxoplasma gondii)
SRR11061878	PRJNA605964	SAMN14082735	Toxoplasma gondii	10T 1/2 tissue culture		206018599	Illumina NovaSeq 6000	ILLUMINA	Coccidia (Toxoplasma gondii)
SRR11061879	PRJNA605964	SAMN14082735	Toxoplasma gondii	10T 1/2 tissue culture		43101935	Illumina NovaSeq 6000	ILLUMINA	Coccidia (Toxoplasma gondii)
SRR11061880	PRJNA605964	SAMN14082735	Toxoplasma gondii	10T 1/2 tissue culture		125737459	Illumina NovaSeq 6000	ILLUMINA	Coccidia (Toxoplasma gondii)
SRR11061881	PRJNA605964	SAMN14082735	Toxoplasma gondii	10T 1/2 tissue culture		143411778	Illumina NovaSeq 6000	ILLUMINA	Coccidia (Toxoplasma gondii)
SRR11061882	PRJNA605964	SAMN14082735	Toxoplasma gondii	10T 1/2 tissue culture		308519545	Illumina NovaSeq 6000	ILLUMINA	Coccidia (Toxoplasma gondii)
SRR11061883	PRJNA605964	SAMN14082735	Toxoplasma gondii	10T 1/2 tissue culture		1040169	Illumina NovaSeq 6000	ILLUMINA	Coccidia (Toxoplasma gondii)
SRR11061884	PRJNA605964	SAMN14082735	Toxoplasma gondii	10T 1/2 tissue culture		21470795	Illumina NovaSeq 6000	ILLUMINA	Coccidia (Toxoplasma gondii)
SRR11061885	PRJNA605964	SAMN14082735	Toxoplasma gondii	10T 1/2 tissue culture		48640774	Illumina NovaSeq 6000	ILLUMINA	Coccidia (Toxoplasma gondii)
SRR11061886	PRJNA605964	SAMN14082735	Toxoplasma gondii	10T 1/2 tissue culture		1131604	Illumina NovaSeq 6000	ILLUMINA	Coccidia (Toxoplasma gondii)
SRR11061887	PRJNA605964	SAMN14082735	Toxoplasma gondii	10T 1/2 tissue culture		1553294	Illumina NovaSeq 6000	ILLUMINA	Coccidia (Toxoplasma gondii)
SRR11061888	PRJNA605964	SAMN14082735	Toxoplasma gondii	10T 1/2 tissue culture		101367571	Illumina NovaSeq 6000	ILLUMINA	Coccidia (Toxoplasma gondii)
SRR11061889	PRJNA605964	SAMN14082735	Toxoplasma gondii	10T 1/2 tissue culture		74095860	Illumina NovaSeq 6000	ILLUMINA	Coccidia (Toxoplasma gondii)
SRR11061890	PRJNA605964	SAMN14082735	Toxoplasma gondii	10T 1/2 tissue culture		9761957	Illumina NovaSeq 6000	ILLUMINA	Coccidia (Toxoplasma gondii)
SRR11061891	PRJNA605964	SAMN14082735	Toxoplasma gondii	10T 1/2 tissue culture		86107752	Illumina NovaSeq 6000	ILLUMINA	Coccidia (Toxoplasma gondii)
SRR11061892	PRJNA605964	SAMN14082735	Toxoplasma gondii	10T 1/2 tissue culture		57919093	Illumina NovaSeq 6000	ILLUMINA	Coccidia (Toxoplasma gondii)
SRR11061893	PRJNA605964	SAMN14082735	Toxoplasma gondii	10T 1/2 tissue culture		136059179	Illumina NovaSeq 6000	ILLUMINA	Coccidia (Toxoplasma gondii)
SRR11061894	PRJNA605964	SAMN14082735	Toxoplasma gondii	10T 1/2 tissue culture		76108586	Illumina NovaSeq 6000	ILLUMINA	Coccidia (Toxoplasma gondii)
SRR11061895	PRJNA605964	SAMN14082735	Toxoplasma gondii	10T 1/2 tissue culture		20792603	Illumina NovaSeq 6000	ILLUMINA	Coccidia (Toxoplasma gondii)
SRR11061896	PRJNA605964	SAMN14082735	Toxoplasma gondii	10T 1/2 tissue culture		79599330	Illumina NovaSeq 6000	ILLUMINA	Coccidia (Toxoplasma gondii)
SRR11061897	PRJNA605964	SAMN14082734	Toxoplasma gondii	10T 1/2 tissue culture		246630473	Illumina NovaSeq 6000	ILLUMINA	Coccidia (Toxoplasma gondii)
SRR11061898	PRJNA605964	SAMN14082734	Toxoplasma gondii	10T 1/2 tissue culture		117861613	Illumina NovaSeq 6000	ILLUMINA	Coccidia (Toxoplasma gondii)
SRR11061899	PRJNA605964	SAMN14082734	Toxoplasma gondii	10T 1/2 tissue culture		128979045	Illumina NovaSeq 6000	ILLUMINA	Coccidia (Toxoplasma gondii)
SRR11061900	PRJNA605964	SAMN14082734	Toxoplasma gondii	10T 1/2 tissue culture		43246216	Illumina NovaSeq 6000	ILLUMINA	Coccidia (Toxoplasma gondii)
SRR11061901	PRJNA605964	SAMN14082734	Toxoplasma gondii	10T 1/2 tissue culture		31217506	Illumina NovaSeq 6000	ILLUMINA	Coccidia (Toxoplasma gondii)
SRR11061902	PRJNA605964	SAMN14082734	Toxoplasma gondii	10T 1/2 tissue culture		183255193	Illumina NovaSeq 6000	ILLUMINA	Coccidia (Toxoplasma gondii)
SRR11061903	PRJNA605964	SAMN14082734	Toxoplasma gondii	10T 1/2 tissue culture		63707953	Illumina NovaSeq 6000	ILLUMINA	Coccidia (Toxoplasma gondii)
SRR11061904	PRJNA605964	SAMN14082734	Toxoplasma gondii	10T 1/2 tissue culture		1713052	Illumina NovaSeq 6000	ILLUMINA	Coccidia (Toxoplasma gondii)
SRR11061905	PRJNA605964	SAMN14082734	Toxoplasma gondii	10T 1/2 tissue culture		1366164	Illumina NovaSeq 6000	ILLUMINA	Coccidia (Toxoplasma gondii)
SRR11061906	PRJNA605964	SAMN14082734	Toxoplasma gondii	10T 1/2 tissue culture		52965717	Illumina NovaSeq 6000	ILLUMINA	Coccidia (Toxoplasma gondii)
SRR11061907	PRJNA605964	SAMN14082734	Toxoplasma gondii	10T 1/2 tissue culture		53884642	Illumina NovaSeq 6000	ILLUMINA	Coccidia (Toxoplasma gondii)
SRR11061908	PRJNA605964	SAMN14082734	Toxoplasma gondii	10T 1/2 tissue culture		43863858	Illumina NovaSeq 6000	ILLUMINA	Coccidia (Toxoplasma gondii)
SRR11061909	PRJNA605964	SAMN14082734	Toxoplasma gondii	10T 1/2 tissue culture		84582276	Illumina NovaSeq 6000	ILLUMINA	Coccidia (Toxoplasma gondii)
SRR11061910	PRJNA605964	SAMN14082734	Toxoplasma gondii	10T 1/2 tissue culture		50680534	Illumina NovaSeq 6000	ILLUMINA	Coccidia (Toxoplasma gondii)
SRR11061911	PRJNA605964	SAMN14082734	Toxoplasma gondii	10T 1/2 tissue culture		211150763	Illumina NovaSeq 6000	ILLUMINA	Coccidia (Toxoplasma gondii)
SRR11061912	PRJNA605964	SAMN14082734	Toxoplasma gondii	10T 1/2 tissue culture		163846078	Illumina NovaSeq 6000	ILLUMINA	Coccidia (Toxoplasma gondii)
SRR11061913	PRJNA605964	SAMN14082734	Toxoplasma gondii	10T 1/2 tissue culture		64235188	Illumina NovaSeq 6000	ILLUMINA	Coccidia (Toxoplasma gondii)
SRR11061914	PRJNA605964	SAMN14082734	Toxoplasma gondii	10T 1/2 tissue culture		120748498	Illumina NovaSeq 6000	ILLUMINA	Coccidia (Toxoplasma gondii)
SRR11061915	PRJNA605964	SAMN14082734	Toxoplasma gondii	10T 1/2 tissue culture		76449850	Illumina NovaSeq 6000	ILLUMINA	Coccidia (Toxoplasma gondii)
SRR11061916	PRJNA605964	SAMN14082734	Toxoplasma gondii	10T 1/2 tissue culture		66172717	Illumina NovaSeq 6000	ILLUMINA	Coccidia (Toxoplasma gondii)
SRR11061917	PRJNA605964	SAMN14082734	Toxoplasma gondii	10T 1/2 tissue culture		127174466	Illumina NovaSeq 6000	ILLUMINA	Coccidia (Toxoplasma gondii)
SRR11061918	PRJNA605964	SAMN14082734	Toxoplasma gondii	10T 1/2 tissue culture		18466199	Illumina NovaSeq 6000	ILLUMINA	Coccidia (Toxoplasma gondii)
SRR11061919	PRJNA605964	SAMN14082734	Toxoplasma gondii	10T 1/2 tissue culture		54655795	Illumina NovaSeq 6000	ILLUMINA	Coccidia (Toxoplasma gondii)
SRR11061920	PRJNA605964	SAMN14082734	Toxoplasma gondii	10T 1/2 tissue culture		87328050	Illumina NovaSeq 6000	ILLUMINA	Coccidia (Toxoplasma gondii)
SRR11061921	PRJNA605964	SAMN14082734	Toxoplasma gondii	10T 1/2 tissue culture		58427214	Illumina NovaSeq 6000	ILLUMINA	Coccidia (Toxoplasma gondii)
SRR11061922	PRJNA605964	SAMN14082734	Toxoplasma gondii	10T 1/2 tissue culture		35386798	Illumina NovaSeq 6000	ILLUMINA	Coccidia (Toxoplasma gondii)
SRR11061923	PRJNA605964	SAMN14082734	Toxoplasma gondii	10T 1/2 tissue culture		67130989	Illumina NovaSeq 6000	ILLUMINA	Coccidia (Toxoplasma gondii)
SRR11061924	PRJNA605964	SAMN14082734	Toxoplasma gondii	10T 1/2 tissue culture		4905599	Illumina NovaSeq 6000	ILLUMINA	Coccidia (Toxoplasma gondii)
SRR11061925	PRJNA605964	SAMN14082734	Toxoplasma gondii	10T 1/2 tissue culture		47339059	Illumina NovaSeq 6000	ILLUMINA	Coccidia (Toxoplasma gondii)
SRR11061926	PRJNA605964	SAMN14082734	Toxoplasma gondii	10T 1/2 tissue culture		52859147	Illumina NovaSeq 6000	ILLUMINA	Coccidia (Toxoplasma gondii)
SRR11061927	PRJNA605964	SAMN14082734	Toxoplasma gondii	10T 1/2 tissue culture		59518155	Illumina NovaSeq 6000	ILLUMINA	Coccidia (Toxoplasma gondii)
SRR11061928	PRJNA605964	SAMN14082734	Toxoplasma gondii	10T 1/2 tissue culture		68238405	Illumina NovaSeq 6000	ILLUMINA	Coccidia (Toxoplasma gondii)
SRR11061929	PRJNA605964	SAMN14082734	Toxoplasma gondii	10T 1/2 tissue culture		321378	Illumina NovaSeq 6000	ILLUMINA	Coccidia (Toxoplasma gondii)
SRR11061930	PRJNA605964	SAMN14082734	Toxoplasma gondii	10T 1/2 tissue culture		65774912	Illumina NovaSeq 6000	ILLUMINA	Coccidia (Toxoplasma gondii)
SRR11061931	PRJNA605964	SAMN14082734	Toxoplasma gondii	10T 1/2 tissue culture		139678499	Illumina NovaSeq 6000	ILLUMINA	Coccidia (Toxoplasma gondii)
SRR11061932	PRJNA605964	SAMN14082734	Toxoplasma gondii	10T 1/2 tissue culture		158380102	Illumina NovaSeq 6000	ILLUMINA	Coccidia (Toxoplasma gondii)
SRR11061933	PRJNA605964	SAMN14082734	Toxoplasma gondii	10T 1/2 tissue culture		53000722	Illumina NovaSeq 6000	ILLUMINA	Coccidia (Toxoplasma gondii)
SRR11061934	PRJNA605964	SAMN14082734	Toxoplasma gondii	10T 1/2 tissue culture		50727145	Illumina NovaSeq 6000	ILLUMINA	Coccidia (Toxoplasma gondii)
SRR11061935	PRJNA605964	SAMN14082734	Toxoplasma gondii	10T 1/2 tissue culture		82015716	Illumina NovaSeq 6000	ILLUMINA	Coccidia (Toxoplasma gondii)
SRR11061936	PRJNA605964	SAMN14082734	Toxoplasma gondii	10T 1/2 tissue culture		45789328	Illumina NovaSeq 6000	ILLUMINA	Coccidia (Toxoplasma gondii)
SRR11061937	PRJNA605964	SAMN14082734	Toxoplasma gondii	10T 1/2 tissue culture		29951292	Illumina NovaSeq 6000	ILLUMINA	Coccidia (Toxoplasma gondii)
SRR11061938	PRJNA605964	SAMN14082734	Toxoplasma gondii	10T 1/2 tissue culture		176467923	Illumina NovaSeq 6000	ILLUMINA	Coccidia (Toxoplasma gondii)
SRR11061939	PRJNA605964	SAMN14082734	Toxoplasma gondii	10T 1/2 tissue culture		106632663	Illumina NovaSeq 6000	ILLUMINA	Coccidia (Toxoplasma gondii)
SRR11061940	PRJNA605964	SAMN14082734	Toxoplasma gondii	10T 1/2 tissue culture		79042400	Illumina NovaSeq 6000	ILLUMINA	Coccidia (Toxoplasma gondii)
SRR11061941	PRJNA605964	SAMN14082734	Toxoplasma gondii	10T 1/2 tissue culture		169625125	Illumina NovaSeq 6000	ILLUMINA	Coccidia (Toxoplasma gondii)
SRR11061942	PRJNA605964	SAMN14082734	Toxoplasma gondii	10T 1/2 tissue culture		89899581	Illumina NovaSeq 6000	ILLUMINA	Coccidia (Toxoplasma gondii)
SRR11061943	PRJNA605964	SAMN14082734	Toxoplasma gondii	10T 1/2 tissue culture		32979423	Illumina NovaSeq 6000	ILLUMINA	Coccidia (Toxoplasma gondii)
SRR11061944	PRJNA605964	SAMN14082734	Toxoplasma gondii	10T 1/2 tissue culture		133406349	Illumina NovaSeq 6000	ILLUMINA	Coccidia (Toxoplasma gondii)
SRR11061945	PRJNA605964	SAMN14082734	Toxoplasma gondii	10T 1/2 tissue culture		36351490	Illumina NovaSeq 6000	ILLUMINA	Coccidia (Toxoplasma gondii)
SRR11061946	PRJNA605964	SAMN14082734	Toxoplasma gondii	10T 1/2 tissue culture		103313842	Illumina NovaSeq 6000	ILLUMINA	Coccidia (Toxoplasma gondii)
SRR11061947	PRJNA605964	SAMN14082734	Toxoplasma gondii	10T 1/2 tissue culture		81863653	Illumina NovaSeq 6000	ILLUMINA	Coccidia (Toxoplasma gondii)
SRR11061948	PRJNA605964	SAMN14082734	Toxoplasma gondii	10T 1/2 tissue culture		177024454	Illumina NovaSeq 6000	ILLUMINA	Coccidia (Toxoplasma gondii)
SRR11061949	PRJNA605964	SAMN14082734	Toxoplasma gondii	10T 1/2 tissue culture		3371726	Illumina NovaSeq 6000	ILLUMINA	Coccidia (Toxoplasma gondii)
SRR11061950	PRJNA605964	SAMN14082734	Toxoplasma gondii	10T 1/2 tissue culture		164215508	Illumina NovaSeq 6000	ILLUMINA	Coccidia (Toxoplasma gondii)
SRR11061951	PRJNA605964	SAMN14082734	Toxoplasma gondii	10T 1/2 tissue culture		98914597	Illumina NovaSeq 6000	ILLUMINA	Coccidia (Toxoplasma gondii)
SRR11061952	PRJNA605964	SAMN14082734	Toxoplasma gondii	10T 1/2 tissue culture		111474515	Illumina NovaSeq 6000	ILLUMINA	Coccidia (Toxoplasma gondii)
SRR11062065	PRJNA605964	SAMN14082735	Toxoplasma gondii	10T 1/2 tissue culture		12264759	Illumina NovaSeq 6000	ILLUMINA	Coccidia (Toxoplasma gondii)
SRR11062066	PRJNA605964	SAMN14082735	Toxoplasma gondii	10T 1/2 tissue culture		62616724	Illumina NovaSeq 6000	ILLUMINA	Coccidia (Toxoplasma gondii)
SRR11062067	PRJNA605964	SAMN14082735	Toxoplasma gondii	10T 1/2 tissue culture		130325611	Illumina NovaSeq 6000	ILLUMINA	Coccidia (Toxoplasma gondii)
SRR11062068	PRJNA605964	SAMN14082735	Toxoplasma gondii	10T 1/2 tissue culture		118316315	Illumina NovaSeq 6000	ILLUMINA	Coccidia (Toxoplasma gondii)
SRR11062069	PRJNA605964	SAMN14082735	Toxoplasma gondii	10T 1/2 tissue culture		20464813	Illumina NovaSeq 6000	ILLUMINA	Coccidia (Toxoplasma gondii)
SRR11062070	PRJNA605964	SAMN14082735	Toxoplasma gondii	10T 1/2 tissue culture		6360655	Illumina NovaSeq 6000	ILLUMINA	Coccidia (Toxoplasma gondii)
SRR11062071	PRJNA605964	SAMN14082735	Toxoplasma gondii	10T 1/2 tissue culture		132810141	Illumina NovaSeq 6000	ILLUMINA	Coccidia (Toxoplasma gondii)
SRR11062072	PRJNA605964	SAMN14082735	Toxoplasma gondii	10T 1/2 tissue culture		83550269	Illumina NovaSeq 6000	ILLUMINA	Coccidia (Toxoplasma gondii)
SRR11062073	PRJNA605964	SAMN14082735	Toxoplasma gondii	10T 1/2 tissue culture		55016786	Illumina NovaSeq 6000	ILLUMINA	Coccidia (Toxoplasma gondii)
SRR11062074	PRJNA605964	SAMN14082735	Toxoplasma gondii	10T 1/2 tissue culture		120985310	Illumina NovaSeq 6000	ILLUMINA	Coccidia (Toxoplasma gondii)
SRR11062075	PRJNA605964	SAMN14082735	Toxoplasma gondii	10T 1/2 tissue culture		16980254	Illumina NovaSeq 6000	ILLUMINA	Coccidia (Toxoplasma gondii)
SRR11062076	PRJNA605964	SAMN14082735	Toxoplasma gondii	10T 1/2 tissue culture		129766562	Illumina NovaSeq 6000	ILLUMINA	Coccidia (Toxoplasma gondii)
SRR11062077	PRJNA605964	SAMN14082735	Toxoplasma gondii	10T 1/2 tissue culture		84635179	Illumina NovaSeq 6000	ILLUMINA	Coccidia (Toxoplasma gondii)
SRR11062078	PRJNA605964	SAMN14082735	Toxoplasma gondii	10T 1/2 tissue culture		107487745	Illumina NovaSeq 6000	ILLUMINA	Coccidia (Toxoplasma gondii)
SRR11062079	PRJNA605964	SAMN14082735	Toxoplasma gondii	10T 1/2 tissue culture		81578421	Illumina NovaSeq 6000	ILLUMINA	Coccidia (Toxoplasma gondii)
SRR11062080	PRJNA605964	SAMN14082735	Toxoplasma gondii	10T 1/2 tissue culture		103395223	Illumina NovaSeq 6000	ILLUMINA	Coccidia (Toxoplasma gondii)
SRR11062081	PRJNA605964	SAMN14082735	Toxoplasma gondii	10T 1/2 tissue culture		754567	Illumina NovaSeq 6000	ILLUMINA	Coccidia (Toxoplasma gondii)
SRR11062082	PRJNA605964	SAMN14082735	Toxoplasma gondii	10T 1/2 tissue culture		53513833	Illumina NovaSeq 6000	ILLUMINA	Coccidia (Toxoplasma gondii)
SRR11062083	PRJNA605964	SAMN14082735	Toxoplasma gondii	10T 1/2 tissue culture		44649267	Illumina NovaSeq 6000	ILLUMINA	Coccidia (Toxoplasma gondii)
SRR11062084	PRJNA605964	SAMN14082735	Toxoplasma gondii	10T 1/2 tissue culture		43632450	Illumina NovaSeq 6000	ILLUMINA	Coccidia (Toxoplasma gondii)
SRR11062085	PRJNA605964	SAMN14082735	Toxoplasma gondii	10T 1/2 tissue culture		79885937	Illumina NovaSeq 6000	ILLUMINA	Coccidia (Toxoplasma gondii)
SRR11062086	PRJNA605964	SAMN14082735	Toxoplasma gondii	10T 1/2 tissue culture		113973708	Illumina NovaSeq 6000	ILLUMINA	Coccidia (Toxoplasma gondii)
SRR11062087	PRJNA605964	SAMN14082735	Toxoplasma gondii	10T 1/2 tissue culture		47275719	Illumina NovaSeq 6000	ILLUMINA	Coccidia (Toxoplasma gondii)
SRR11062088	PRJNA605964	SAMN14082735	Toxoplasma gondii	10T 1/2 tissue culture		3823947	Illumina NovaSeq 6000	ILLUMINA	Coccidia (Toxoplasma gondii)
SRR11062089	PRJNA605964	SAMN14082735	Toxoplasma gondii	10T 1/2 tissue culture		78927885	Illumina NovaSeq 6000	ILLUMINA	Coccidia (Toxoplasma gondii)
SRR11062090	PRJNA605964	SAMN14082735	Toxoplasma gondii	10T 1/2 tissue culture		11811292	Illumina NovaSeq 6000	ILLUMINA	Coccidia (Toxoplasma gondii)
SRR11062091	PRJNA605964	SAMN14082735	Toxoplasma gondii	10T 1/2 tissue culture		97249891	Illumina NovaSeq 6000	ILLUMINA	Coccidia (Toxoplasma gondii)
SRR11062092	PRJNA605964	SAMN14082735	Toxoplasma gondii	10T 1/2 tissue culture		96881117	Illumina NovaSeq 6000	ILLUMINA	Coccidia (Toxoplasma gondii)
SRR11062093	PRJNA605964	SAMN14082735	Toxoplasma gondii	10T 1/2 tissue culture		124042137	Illumina NovaSeq 6000	ILLUMINA	Coccidia (Toxoplasma gondii)
SRR11062094	PRJNA605964	SAMN14082735	Toxoplasma gondii	10T 1/2 tissue culture		28554601	Illumina NovaSeq 6000	ILLUMINA	Coccidia (Toxoplasma gondii)
SRR11062095	PRJNA605964	SAMN14082735	Toxoplasma gondii	10T 1/2 tissue culture		124558878	Illumina NovaSeq 6000	ILLUMINA	Coccidia (Toxoplasma gondii)
SRR11062096	PRJNA605964	SAMN14082735	Toxoplasma gondii	10T 1/2 tissue culture		1373739	Illumina NovaSeq 6000	ILLUMINA	Coccidia (Toxoplasma gondii)
SRR11062097	PRJNA605964	SAMN14082735	Toxoplasma gondii	10T 1/2 tissue culture		97951996	Illumina NovaSeq 6000	ILLUMINA	Coccidia (Toxoplasma gondii)
SRR11062098	PRJNA605964	SAMN14082735	Toxoplasma gondii	10T 1/2 tissue culture		158092920	Illumina NovaSeq 6000	ILLUMINA	Coccidia (Toxoplasma gondii)
SRR11062099	PRJNA605964	SAMN14082735	Toxoplasma gondii	10T 1/2 tissue culture		221626607	Illumina NovaSeq 6000	ILLUMINA	Coccidia (Toxoplasma gondii)
SRR11062100	PRJNA605964	SAMN14082735	Toxoplasma gondii	10T 1/2 tissue culture		135210972	Illumina NovaSeq 6000	ILLUMINA	Coccidia (Toxoplasma gondii)
SRR11062101	PRJNA605964	SAMN14082735	Toxoplasma gondii	10T 1/2 tissue culture		62160445	Illumina NovaSeq 6000	ILLUMINA	Coccidia (Toxoplasma gondii)
SRR11062102	PRJNA605964	SAMN14082735	Toxoplasma gondii	10T 1/2 tissue culture		53967805	Illumina NovaSeq 6000	ILLUMINA	Coccidia (Toxoplasma gondii)
SRR11062103	PRJNA605964	SAMN14082735	Toxoplasma gondii	10T 1/2 tissue culture		96490259	Illumina NovaSeq 6000	ILLUMINA	Coccidia (Toxoplasma gondii)
SRR11062104	PRJNA605964	SAMN14082735	Toxoplasma gondii	10T 1/2 tissue culture		108188978	Illumina NovaSeq 6000	ILLUMINA	Coccidia (Toxoplasma gondii)
SRR11062105	PRJNA605964	SAMN14082735	Toxoplasma gondii	10T 1/2 tissue culture		78195286	Illumina NovaSeq 6000	ILLUMINA	Coccidia (Toxoplasma gondii)
SRR11062106	PRJNA605964	SAMN14082735	Toxoplasma gondii	10T 1/2 tissue culture		157983773	Illumina NovaSeq 6000	ILLUMINA	Coccidia (Toxoplasma gondii)
SRR11062107	PRJNA605964	SAMN14082735	Toxoplasma gondii	10T 1/2 tissue culture		151300916	Illumina NovaSeq 6000	ILLUMINA	Coccidia (Toxoplasma gondii)
SRR11062108	PRJNA605964	SAMN14082735	Toxoplasma gondii	10T 1/2 tissue culture		273644609	Illumina NovaSeq 6000	ILLUMINA	Coccidia (Toxoplasma gondii)
SRR11062109	PRJNA605964	SAMN14082735	Toxoplasma gondii	10T 1/2 tissue culture		4426799	Illumina NovaSeq 6000	ILLUMINA	Coccidia (Toxoplasma gondii)
SRR11062110	PRJNA605964	SAMN14082735	Toxoplasma gondii	10T 1/2 tissue culture		92037643	Illumina NovaSeq 6000	ILLUMINA	Coccidia (Toxoplasma gondii)
SRR11062111	PRJNA605964	SAMN14082735	Toxoplasma gondii	10T 1/2 tissue culture		59903621	Illumina NovaSeq 6000	ILLUMINA	Coccidia (Toxoplasma gondii)
SRR11062112	PRJNA605964	SAMN14082735	Toxoplasma gondii	10T 1/2 tissue culture		49762990	Illumina NovaSeq 6000	ILLUMINA	Coccidia (Toxoplasma gondii)
SRR11062113	PRJNA605964	SAMN14082735	Toxoplasma gondii	10T 1/2 tissue culture		126311519	Illumina NovaSeq 6000	ILLUMINA	Coccidia (Toxoplasma gondii)
SRR11062114	PRJNA605964	SAMN14082735	Toxoplasma gondii	10T 1/2 tissue culture		95621764	Illumina NovaSeq 6000	ILLUMINA	Coccidia (Toxoplasma gondii)
SRR11062115	PRJNA605964	SAMN14082735	Toxoplasma gondii	10T 1/2 tissue culture		1157027	Illumina NovaSeq 6000	ILLUMINA	Coccidia (Toxoplasma gondii)
SRR11062116	PRJNA605964	SAMN14082735	Toxoplasma gondii	10T 1/2 tissue culture		99959580	Illumina NovaSeq 6000	ILLUMINA	Coccidia (Toxoplasma gondii)
SRR11062117	PRJNA605964	SAMN14082735	Toxoplasma gondii	10T 1/2 tissue culture		54578889	Illumina NovaSeq 6000	ILLUMINA	Coccidia (Toxoplasma gondii)
SRR11062118	PRJNA605964	SAMN14082735	Toxoplasma gondii	10T 1/2 tissue culture		83674367	Illumina NovaSeq 6000	ILLUMINA	Coccidia (Toxoplasma gondii)
SRR11062119	PRJNA605964	SAMN14082735	Toxoplasma gondii	10T 1/2 tissue culture		163762202	Illumina NovaSeq 6000	ILLUMINA	Coccidia (Toxoplasma gondii)
SRR11062120	PRJNA605964	SAMN14082735	Toxoplasma gondii	10T 1/2 tissue culture		211174875	Illumina NovaSeq 6000	ILLUMINA	Coccidia (Toxoplasma gondii)
SRR11062121	PRJNA605964	SAMN14082734	Toxoplasma gondii	10T 1/2 tissue culture		106804581	Illumina NovaSeq 6000	ILLUMINA	Coccidia (Toxoplasma gondii)
SRR11062122	PRJNA605964	SAMN14082734	Toxoplasma gondii	10T 1/2 tissue culture		116271497	Illumina NovaSeq 6000	ILLUMINA	Coccidia (Toxoplasma gondii)
SRR11062123	PRJNA605964	SAMN14082734	Toxoplasma gondii	10T 1/2 tissue culture		44121453	Illumina NovaSeq 6000	ILLUMINA	Coccidia (Toxoplasma gondii)
SRR11062124	PRJNA605964	SAMN14082734	Toxoplasma gondii	10T 1/2 tissue culture		54485030	Illumina NovaSeq 6000	ILLUMINA	Coccidia (Toxoplasma gondii)
SRR11062125	PRJNA605964	SAMN14082734	Toxoplasma gondii	10T 1/2 tissue culture		106736339	Illumina NovaSeq 6000	ILLUMINA	Coccidia (Toxoplasma gondii)
SRR11062126	PRJNA605964	SAMN14082734	Toxoplasma gondii	10T 1/2 tissue culture		1214835	Illumina NovaSeq 6000	ILLUMINA	Coccidia (Toxoplasma gondii)
SRR11062127	PRJNA605964	SAMN14082734	Toxoplasma gondii	10T 1/2 tissue culture		144107915	Illumina NovaSeq 6000	ILLUMINA	Coccidia (Toxoplasma gondii)
SRR11062128	PRJNA605964	SAMN14082734	Toxoplasma gondii	10T 1/2 tissue culture		168271549	Illumina NovaSeq 6000	ILLUMINA	Coccidia (Toxoplasma gondii)
SRR11062129	PRJNA605964	SAMN14082734	Toxoplasma gondii	10T 1/2 tissue culture		45684407	Illumina NovaSeq 6000	ILLUMINA	Coccidia (Toxoplasma gondii)
SRR11062130	PRJNA605964	SAMN14082734	Toxoplasma gondii	10T 1/2 tissue culture		37484664	Illumina NovaSeq 6000	ILLUMINA	Coccidia (Toxoplasma gondii)
SRR11062131	PRJNA605964	SAMN14082734	Toxoplasma gondii	10T 1/2 tissue culture		104867292	Illumina NovaSeq 6000	ILLUMINA	Coccidia (Toxoplasma gondii)
SRR11062132	PRJNA605964	SAMN14082734	Toxoplasma gondii	10T 1/2 tissue culture		122093730	Illumina NovaSeq 6000	ILLUMINA	Coccidia (Toxoplasma gondii)
SRR11062133	PRJNA605964	SAMN14082734	Toxoplasma gondii	10T 1/2 tissue culture		79473891	Illumina NovaSeq 6000	ILLUMINA	Coccidia (Toxoplasma gondii)
SRR11062134	PRJNA605964	SAMN14082734	Toxoplasma gondii	10T 1/2 tissue culture		197681331	Illumina NovaSeq 6000	ILLUMINA	Coccidia (Toxoplasma gondii)
SRR11062135	PRJNA605964	SAMN14082734	Toxoplasma gondii	10T 1/2 tissue culture		132404370	Illumina NovaSeq 6000	ILLUMINA	Coccidia (Toxoplasma gondii)
SRR11062136	PRJNA605964	SAMN14082734	Toxoplasma gondii	10T 1/2 tissue culture		71561552	Illumina NovaSeq 6000	ILLUMINA	Coccidia (Toxoplasma gondii)
SRR11062137	PRJNA605964	SAMN14082734	Toxoplasma gondii	10T 1/2 tissue culture		97127369	Illumina NovaSeq 6000	ILLUMINA	Coccidia (Toxoplasma gondii)
SRR11062138	PRJNA605964	SAMN14082734	Toxoplasma gondii	10T 1/2 tissue culture		203210169	Illumina NovaSeq 6000	ILLUMINA	Coccidia (Toxoplasma gondii)
SRR11062139	PRJNA605964	SAMN14082734	Toxoplasma gondii	10T 1/2 tissue culture		93066862	Illumina NovaSeq 6000	ILLUMINA	Coccidia (Toxoplasma gondii)
SRR11062140	PRJNA605964	SAMN14082734	Toxoplasma gondii	10T 1/2 tissue culture		47514629	Illumina NovaSeq 6000	ILLUMINA	Coccidia (Toxoplasma gondii)
SRR11062141	PRJNA605964	SAMN14082734	Toxoplasma gondii	10T 1/2 tissue culture		41833224	Illumina NovaSeq 6000	ILLUMINA	Coccidia (Toxoplasma gondii)
SRR11062142	PRJNA605964	SAMN14082734	Toxoplasma gondii	10T 1/2 tissue culture		101102505	Illumina NovaSeq 6000	ILLUMINA	Coccidia (Toxoplasma gondii)
SRR11062143	PRJNA605964	SAMN14082734	Toxoplasma gondii	10T 1/2 tissue culture		213951462	Illumina NovaSeq 6000	ILLUMINA	Coccidia (Toxoplasma gondii)
SRR11062144	PRJNA605964	SAMN14082734	Toxoplasma gondii	10T 1/2 tissue culture		19252361	Illumina NovaSeq 6000	ILLUMINA	Coccidia (Toxoplasma gondii)
SRR11062145	PRJNA605964	SAMN14082734	Toxoplasma gondii	10T 1/2 tissue culture		141860761	Illumina NovaSeq 6000	ILLUMINA	Coccidia (Toxoplasma gondii)
SRR11062146	PRJNA605964	SAMN14082734	Toxoplasma gondii	10T 1/2 tissue culture		54994459	Illumina NovaSeq 6000	ILLUMINA	Coccidia (Toxoplasma gondii)
SRR11062147	PRJNA605964	SAMN14082734	Toxoplasma gondii	10T 1/2 tissue culture		81059728	Illumina NovaSeq 6000	ILLUMINA	Coccidia (Toxoplasma gondii)
SRR11062148	PRJNA605964	SAMN14082734	Toxoplasma gondii	10T 1/2 tissue culture		1056989	Illumina NovaSeq 6000	ILLUMINA	Coccidia (Toxoplasma gondii)
SRR11062149	PRJNA605964	SAMN14082734	Toxoplasma gondii	10T 1/2 tissue culture		31239191	Illumina NovaSeq 6000	ILLUMINA	Coccidia (Toxoplasma gondii)
SRR11062150	PRJNA605964	SAMN14082734	Toxoplasma gondii	10T 1/2 tissue culture		94151923	Illumina NovaSeq 6000	ILLUMINA	Coccidia (Toxoplasma gondii)
SRR11062151	PRJNA605964	SAMN14082734	Toxoplasma gondii	10T 1/2 tissue culture		40337831	Illumina NovaSeq 6000	ILLUMINA	Coccidia (Toxoplasma gondii)
SRR11062152	PRJNA605964	SAMN14082734	Toxoplasma gondii	10T 1/2 tissue culture		95062327	Illumina NovaSeq 6000	ILLUMINA	Coccidia (Toxoplasma gondii)
SRR11062153	PRJNA605964	SAMN14082734	Toxoplasma gondii	10T 1/2 tissue culture		122878885	Illumina NovaSeq 6000	ILLUMINA	Coccidia (Toxoplasma gondii)
SRR11062154	PRJNA605964	SAMN14082734	Toxoplasma gondii	10T 1/2 tissue culture		146694847	Illumina NovaSeq 6000	ILLUMINA	Coccidia (Toxoplasma gondii)
SRR11062155	PRJNA605964	SAMN14082734	Toxoplasma gondii	10T 1/2 tissue culture		158134213	Illumina NovaSeq 6000	ILLUMINA	Coccidia (Toxoplasma gondii)
SRR11062156	PRJNA605964	SAMN14082734	Toxoplasma gondii	10T 1/2 tissue culture		50208152	Illumina NovaSeq 6000	ILLUMINA	Coccidia (Toxoplasma gondii)
SRR11062157	PRJNA605964	SAMN14082734	Toxoplasma gondii	10T 1/2 tissue culture		11106151	Illumina NovaSeq 6000	ILLUMINA	Coccidia (Toxoplasma gondii)
SRR11062158	PRJNA605964	SAMN14082734	Toxoplasma gondii	10T 1/2 tissue culture		2848990	Illumina NovaSeq 6000	ILLUMINA	Coccidia (Toxoplasma gondii)
SRR11062159	PRJNA605964	SAMN14082734	Toxoplasma gondii	10T 1/2 tissue culture		79643856	Illumina NovaSeq 6000	ILLUMINA	Coccidia (Toxoplasma gondii)
SRR11062160	PRJNA605964	SAMN14082734	Toxoplasma gondii	10T 1/2 tissue culture		117171996	Illumina NovaSeq 6000	ILLUMINA	Coccidia (Toxoplasma gondii)
SRR11062161	PRJNA605964	SAMN14082734	Toxoplasma gondii	10T 1/2 tissue culture		75168038	Illumina NovaSeq 6000	ILLUMINA	Coccidia (Toxoplasma gondii)
SRR11062162	PRJNA605964	SAMN14082734	Toxoplasma gondii	10T 1/2 tissue culture		146985846	Illumina NovaSeq 6000	ILLUMINA	Coccidia (Toxoplasma gondii)
SRR11062163	PRJNA605964	SAMN14082734	Toxoplasma gondii	10T 1/2 tissue culture		4705841	Illumina NovaSeq 6000	ILLUMINA	Coccidia (Toxoplasma gondii)
SRR11062164	PRJNA605964	SAMN14082734	Toxoplasma gondii	10T 1/2 tissue culture		190889127	Illumina NovaSeq 6000	ILLUMINA	Coccidia (Toxoplasma gondii)
SRR11062165	PRJNA605964	SAMN14082734	Toxoplasma gondii	10T 1/2 tissue culture		82776849	Illumina NovaSeq 6000	ILLUMINA	Coccidia (Toxoplasma gondii)
SRR11062166	PRJNA605964	SAMN14082734	Toxoplasma gondii	10T 1/2 tissue culture		177499614	Illumina NovaSeq 6000	ILLUMINA	Coccidia (Toxoplasma gondii)
SRR11062167	PRJNA605964	SAMN14082734	Toxoplasma gondii	10T 1/2 tissue culture		170404247	Illumina NovaSeq 6000	ILLUMINA	Coccidia (Toxoplasma gondii)
SRR11062168	PRJNA605964	SAMN14082734	Toxoplasma gondii	10T 1/2 tissue culture		99414690	Illumina NovaSeq 6000	ILLUMINA	Coccidia (Toxoplasma gondii)
SRR11062169	PRJNA605964	SAMN14082734	Toxoplasma gondii	10T 1/2 tissue culture		117305386	Illumina NovaSeq 6000	ILLUMINA	Coccidia (Toxoplasma gondii)
SRR11062170	PRJNA605964	SAMN14082734	Toxoplasma gondii	10T 1/2 tissue culture		316349051	Illumina NovaSeq 6000	ILLUMINA	Coccidia (Toxoplasma gondii)
SRR11062171	PRJNA605964	SAMN14082734	Toxoplasma gondii	10T 1/2 tissue culture		15886161	Illumina NovaSeq 6000	ILLUMINA	Coccidia (Toxoplasma gondii)
SRR11062172	PRJNA605964	SAMN14082734	Toxoplasma gondii	10T 1/2 tissue culture		13102025	Illumina NovaSeq 6000	ILLUMINA	Coccidia (Toxoplasma gondii)
SRR11062173	PRJNA605964	SAMN14082734	Toxoplasma gondii	10T 1/2 tissue culture		56385709	Illumina NovaSeq 6000	ILLUMINA	Coccidia (Toxoplasma gondii)
SRR11062174	PRJNA605964	SAMN14082734	Toxoplasma gondii	10T 1/2 tissue culture		103039880	Illumina NovaSeq 6000	ILLUMINA	Coccidia (Toxoplasma gondii)
SRR11062175	PRJNA605964	SAMN14082734	Toxoplasma gondii	10T 1/2 tissue culture		132776288	Illumina NovaSeq 6000	ILLUMINA	Coccidia (Toxoplasma gondii)
SRR11062176	PRJNA605964	SAMN14082734	Toxoplasma gondii	10T 1/2 tissue culture		28753069	Illumina NovaSeq 6000	ILLUMINA	Coccidia (Toxoplasma gondii)
SRR11062345	PRJNA605964	SAMN14082734	Toxoplasma gondii	10T 1/2 tissue culture		16741402	Illumina NovaSeq 6000	ILLUMINA	Coccidia (Toxoplasma gondii)
SRR11062346	PRJNA605964	SAMN14082734	Toxoplasma gondii	10T 1/2 tissue culture		46184834	Illumina NovaSeq 6000	ILLUMINA	Coccidia (Toxoplasma gondii)
SRR11062347	PRJNA605964	SAMN14082734	Toxoplasma gondii	10T 1/2 tissue culture		77245809	Illumina NovaSeq 6000	ILLUMINA	Coccidia (Toxoplasma gondii)
SRR11062348	PRJNA605964	SAMN14082734	Toxoplasma gondii	10T 1/2 tissue culture		87095339	Illumina NovaSeq 6000	ILLUMINA	Coccidia (Toxoplasma gondii)
SRR11062349	PRJNA605964	SAMN14082734	Toxoplasma gondii	10T 1/2 tissue culture		60917797	Illumina NovaSeq 6000	ILLUMINA	Coccidia (Toxoplasma gondii)
SRR11062350	PRJNA605964	SAMN14082734	Toxoplasma gondii	10T 1/2 tissue culture		146942966	Illumina NovaSeq 6000	ILLUMINA	Coccidia (Toxoplasma gondii)
SRR11062351	PRJNA605964	SAMN14082734	Toxoplasma gondii	10T 1/2 tissue culture		275824927	Illumina NovaSeq 6000	ILLUMINA	Coccidia (Toxoplasma gondii)
SRR11062352	PRJNA605964	SAMN14082734	Toxoplasma gondii	10T 1/2 tissue culture		8962171	Illumina NovaSeq 6000	ILLUMINA	Coccidia (Toxoplasma gondii)
SRR11062353	PRJNA605964	SAMN14082734	Toxoplasma gondii	10T 1/2 tissue culture		22996360	Illumina NovaSeq 6000	ILLUMINA	Coccidia (Toxoplasma gondii)
SRR11062354	PRJNA605964	SAMN14082734	Toxoplasma gondii	10T 1/2 tissue culture		84943619	Illumina NovaSeq 6000	ILLUMINA	Coccidia (Toxoplasma gondii)
SRR11062355	PRJNA605964	SAMN14082734	Toxoplasma gondii	10T 1/2 tissue culture		86609518	Illumina NovaSeq 6000	ILLUMINA	Coccidia (Toxoplasma gondii)
SRR11062356	PRJNA605964	SAMN14082734	Toxoplasma gondii	10T 1/2 tissue culture		161515553	Illumina NovaSeq 6000	ILLUMINA	Coccidia (Toxoplasma gondii)
SRR11062357	PRJNA605964	SAMN14082734	Toxoplasma gondii	10T 1/2 tissue culture		101889590	Illumina NovaSeq 6000	ILLUMINA	Coccidia (Toxoplasma gondii)
SRR11062358	PRJNA605964	SAMN14082734	Toxoplasma gondii	10T 1/2 tissue culture		50641267	Illumina NovaSeq 6000	ILLUMINA	Coccidia (Toxoplasma gondii)
SRR11062359	PRJNA605964	SAMN14082734	Toxoplasma gondii	10T 1/2 tissue culture		125188833	Illumina NovaSeq 6000	ILLUMINA	Coccidia (Toxoplasma gondii)
SRR11062360	PRJNA605964	SAMN14082734	Toxoplasma gondii	10T 1/2 tissue culture		127518538	Illumina NovaSeq 6000	ILLUMINA	Coccidia (Toxoplasma gondii)
SRR11062361	PRJNA605964	SAMN14082734	Toxoplasma gondii	10T 1/2 tissue culture		56624175	Illumina NovaSeq 6000	ILLUMINA	Coccidia (Toxoplasma gondii)
SRR11062362	PRJNA605964	SAMN14082734	Toxoplasma gondii	10T 1/2 tissue culture		12889271	Illumina NovaSeq 6000	ILLUMINA	Coccidia (Toxoplasma gondii)
SRR11062363	PRJNA605964	SAMN14082734	Toxoplasma gondii	10T 1/2 tissue culture		102180919	Illumina NovaSeq 6000	ILLUMINA	Coccidia (Toxoplasma gondii)
SRR11062364	PRJNA605964	SAMN14082734	Toxoplasma gondii	10T 1/2 tissue culture		30521635	Illumina NovaSeq 6000	ILLUMINA	Coccidia (Toxoplasma gondii)
SRR11062365	PRJNA605964	SAMN14082734	Toxoplasma gondii	10T 1/2 tissue culture		73431551	Illumina NovaSeq 6000	ILLUMINA	Coccidia (Toxoplasma gondii)
SRR11062366	PRJNA605964	SAMN14082734	Toxoplasma gondii	10T 1/2 tissue culture		162156248	Illumina NovaSeq 6000	ILLUMINA	Coccidia (Toxoplasma gondii)
SRR11062367	PRJNA605964	SAMN14082734	Toxoplasma gondii	10T 1/2 tissue culture		106842658	Illumina NovaSeq 6000	ILLUMINA	Coccidia (Toxoplasma gondii)
SRR11062368	PRJNA605964	SAMN14082734	Toxoplasma gondii	10T 1/2 tissue culture		45990301	Illumina NovaSeq 6000	ILLUMINA	Coccidia (Toxoplasma gondii)
SRR11062369	PRJNA605964	SAMN14082734	Toxoplasma gondii	10T 1/2 tissue culture		141638690	Illumina NovaSeq 6000	ILLUMINA	Coccidia (Toxoplasma gondii)
SRR11062370	PRJNA605964	SAMN14082734	Toxoplasma gondii	10T 1/2 tissue culture		76932823	Illumina NovaSeq 6000	ILLUMINA	Coccidia (Toxoplasma gondii)
SRR11062371	PRJNA605964	SAMN14082734	Toxoplasma gondii	10T 1/2 tissue culture		151194937	Illumina NovaSeq 6000	ILLUMINA	Coccidia (Toxoplasma gondii)
SRR11062372	PRJNA605964	SAMN14082734	Toxoplasma gondii	10T 1/2 tissue culture		41421613	Illumina NovaSeq 6000	ILLUMINA	Coccidia (Toxoplasma gondii)
SRR11062373	PRJNA605964	SAMN14082734	Toxoplasma gondii	10T 1/2 tissue culture		52194274	Illumina NovaSeq 6000	ILLUMINA	Coccidia (Toxoplasma gondii)
SRR11062374	PRJNA605964	SAMN14082734	Toxoplasma gondii	10T 1/2 tissue culture		46536097	Illumina NovaSeq 6000	ILLUMINA	Coccidia (Toxoplasma gondii)
SRR11062375	PRJNA605964	SAMN14082734	Toxoplasma gondii	10T 1/2 tissue culture		59014373	Illumina NovaSeq 6000	ILLUMINA	Coccidia (Toxoplasma gondii)
SRR11062376	PRJNA605964	SAMN14082734	Toxoplasma gondii	10T 1/2 tissue culture		57311874	Illumina NovaSeq 6000	ILLUMINA	Coccidia (Toxoplasma gondii)
SRR11062377	PRJNA605964	SAMN14082734	Toxoplasma gondii	10T 1/2 tissue culture		100419283	Illumina NovaSeq 6000	ILLUMINA	Coccidia (Toxoplasma gondii)
SRR11062378	PRJNA605964	SAMN14082734	Toxoplasma gondii	10T 1/2 tissue culture		88643643	Illumina NovaSeq 6000	ILLUMINA	Coccidia (Toxoplasma gondii)
SRR11062379	PRJNA605964	SAMN14082734	Toxoplasma gondii	10T 1/2 tissue culture		138789004	Illumina NovaSeq 6000	ILLUMINA	Coccidia (Toxoplasma gondii)
SRR11062380	PRJNA605964	SAMN14082734	Toxoplasma gondii	10T 1/2 tissue culture		48650654	Illumina NovaSeq 6000	ILLUMINA	Coccidia (Toxoplasma gondii)
SRR11062381	PRJNA605964	SAMN14082734	Toxoplasma gondii	10T 1/2 tissue culture		112784629	Illumina NovaSeq 6000	ILLUMINA	Coccidia (Toxoplasma gondii)
SRR11062382	PRJNA605964	SAMN14082734	Toxoplasma gondii	10T 1/2 tissue culture		120763539	Illumina NovaSeq 6000	ILLUMINA	Coccidia (Toxoplasma gondii)
SRR11062383	PRJNA605964	SAMN14082734	Toxoplasma gondii	10T 1/2 tissue culture		75340223	Illumina NovaSeq 6000	ILLUMINA	Coccidia (Toxoplasma gondii)
SRR11062384	PRJNA605964	SAMN14082734	Toxoplasma gondii	10T 1/2 tissue culture		22170754	Illumina NovaSeq 6000	ILLUMINA	Coccidia (Toxoplasma gondii)
SRR11062385	PRJNA605964	SAMN14082734	Toxoplasma gondii	10T 1/2 tissue culture		106174631	Illumina NovaSeq 6000	ILLUMINA	Coccidia (Toxoplasma gondii)
SRR11062386	PRJNA605964	SAMN14082734	Toxoplasma gondii	10T 1/2 tissue culture		79817317	Illumina NovaSeq 6000	ILLUMINA	Coccidia (Toxoplasma gondii)
SRR11062387	PRJNA605964	SAMN14082734	Toxoplasma gondii	10T 1/2 tissue culture		100946577	Illumina NovaSeq 6000	ILLUMINA	Coccidia (Toxoplasma gondii)
SRR11062388	PRJNA605964	SAMN14082734	Toxoplasma gondii	10T 1/2 tissue culture		59164536	Illumina NovaSeq 6000	ILLUMINA	Coccidia (Toxoplasma gondii)
SRR11062389	PRJNA605964	SAMN14082734	Toxoplasma gondii	10T 1/2 tissue culture		30607048	Illumina NovaSeq 6000	ILLUMINA	Coccidia (Toxoplasma gondii)
SRR11062390	PRJNA605964	SAMN14082734	Toxoplasma gondii	10T 1/2 tissue culture		1649764	Illumina NovaSeq 6000	ILLUMINA	Coccidia (Toxoplasma gondii)
SRR11062391	PRJNA605964	SAMN14082734	Toxoplasma gondii	10T 1/2 tissue culture		40507774	Illumina NovaSeq 6000	ILLUMINA	Coccidia (Toxoplasma gondii)
SRR11062392	PRJNA605964	SAMN14082734	Toxoplasma gondii	10T 1/2 tissue culture		14369893	Illumina NovaSeq 6000	ILLUMINA	Coccidia (Toxoplasma gondii)
SRR11062393	PRJNA605964	SAMN14082734	Toxoplasma gondii	10T 1/2 tissue culture		187777827	Illumina NovaSeq 6000	ILLUMINA	Coccidia (Toxoplasma gondii)
SRR11062394	PRJNA605964	SAMN14082734	Toxoplasma gondii	10T 1/2 tissue culture		119440041	Illumina NovaSeq 6000	ILLUMINA	Coccidia (Toxoplasma gondii)
SRR11062395	PRJNA605964	SAMN14082734	Toxoplasma gondii	10T 1/2 tissue culture		140479931	Illumina NovaSeq 6000	ILLUMINA	Coccidia (Toxoplasma gondii)
SRR11062396	PRJNA605964	SAMN14082734	Toxoplasma gondii	10T 1/2 tissue culture		87105366	Illumina NovaSeq 6000	ILLUMINA	Coccidia (Toxoplasma gondii)
SRR11062397	PRJNA605964	SAMN14082734	Toxoplasma gondii	10T 1/2 tissue culture		2117059	Illumina NovaSeq 6000	ILLUMINA	Coccidia (Toxoplasma gondii)
SRR11062398	PRJNA605964	SAMN14082734	Toxoplasma gondii	10T 1/2 tissue culture		43520602	Illumina NovaSeq 6000	ILLUMINA	Coccidia (Toxoplasma gondii)
SRR11062399	PRJNA605964	SAMN14082734	Toxoplasma gondii	10T 1/2 tissue culture		139600040	Illumina NovaSeq 6000	ILLUMINA	Coccidia (Toxoplasma gondii)
SRR11062400	PRJNA605964	SAMN14082734	Toxoplasma gondii	10T 1/2 tissue culture		62838814	Illumina NovaSeq 6000	ILLUMINA	Coccidia (Toxoplasma gondii)
SRR11062457	PRJNA605964	SAMN14082734	Toxoplasma gondii	10T 1/2 tissue culture		65221578	Illumina NovaSeq 6000	ILLUMINA	Coccidia (Toxoplasma gondii)
SRR11062458	PRJNA605964	SAMN14082734	Toxoplasma gondii	10T 1/2 tissue culture		60716588	Illumina NovaSeq 6000	ILLUMINA	Coccidia (Toxoplasma gondii)
SRR11062459	PRJNA605964	SAMN14082734	Toxoplasma gondii	10T 1/2 tissue culture		118645840	Illumina NovaSeq 6000	ILLUMINA	Coccidia (Toxoplasma gondii)
SRR11062460	PRJNA605964	SAMN14082734	Toxoplasma gondii	10T 1/2 tissue culture		360990601	Illumina NovaSeq 6000	ILLUMINA	Coccidia (Toxoplasma gondii)
SRR11062461	PRJNA605964	SAMN14082734	Toxoplasma gondii	10T 1/2 tissue culture		64995869	Illumina NovaSeq 6000	ILLUMINA	Coccidia (Toxoplasma gondii)
SRR11062462	PRJNA605964	SAMN14082734	Toxoplasma gondii	10T 1/2 tissue culture		40851172	Illumina NovaSeq 6000	ILLUMINA	Coccidia (Toxoplasma gondii)
SRR11062463	PRJNA605964	SAMN14082734	Toxoplasma gondii	10T 1/2 tissue culture		67033217	Illumina NovaSeq 6000	ILLUMINA	Coccidia (Toxoplasma gondii)
SRR11062464	PRJNA605964	SAMN14082734	Toxoplasma gondii	10T 1/2 tissue culture		159694661	Illumina NovaSeq 6000	ILLUMINA	Coccidia (Toxoplasma gondii)
SRR11062465	PRJNA605964	SAMN14082734	Toxoplasma gondii	10T 1/2 tissue culture		73146790	Illumina NovaSeq 6000	ILLUMINA	Coccidia (Toxoplasma gondii)
SRR11062466	PRJNA605964	SAMN14082734	Toxoplasma gondii	10T 1/2 tissue culture		52978733	Illumina NovaSeq 6000	ILLUMINA	Coccidia (Toxoplasma gondii)
SRR11062467	PRJNA605964	SAMN14082734	Toxoplasma gondii	10T 1/2 tissue culture		25116068	Illumina NovaSeq 6000	ILLUMINA	Coccidia (Toxoplasma gondii)
SRR11062468	PRJNA605964	SAMN14082734	Toxoplasma gondii	10T 1/2 tissue culture		28160636	Illumina NovaSeq 6000	ILLUMINA	Coccidia (Toxoplasma gondii)
SRR11062469	PRJNA605964	SAMN14082734	Toxoplasma gondii	10T 1/2 tissue culture		10867985	Illumina NovaSeq 6000	ILLUMINA	Coccidia (Toxoplasma gondii)
SRR11062470	PRJNA605964	SAMN14082734	Toxoplasma gondii	10T 1/2 tissue culture		33037936	Illumina NovaSeq 6000	ILLUMINA	Coccidia (Toxoplasma gondii)
SRR11062471	PRJNA605964	SAMN14082734	Toxoplasma gondii	10T 1/2 tissue culture		139212889	Illumina NovaSeq 6000	ILLUMINA	Coccidia (Toxoplasma gondii)
SRR11062472	PRJNA605964	SAMN14082734	Toxoplasma gondii	10T 1/2 tissue culture		57889612	Illumina NovaSeq 6000	ILLUMINA	Coccidia (Toxoplasma gondii)
SRR11062473	PRJNA605964	SAMN14082734	Toxoplasma gondii	10T 1/2 tissue culture		58822574	Illumina NovaSeq 6000	ILLUMINA	Coccidia (Toxoplasma gondii)
SRR11062474	PRJNA605964	SAMN14082734	Toxoplasma gondii	10T 1/2 tissue culture		96097544	Illumina NovaSeq 6000	ILLUMINA	Coccidia (Toxoplasma gondii)
SRR11062475	PRJNA605964	SAMN14082734	Toxoplasma gondii	10T 1/2 tissue culture		61349619	Illumina NovaSeq 6000	ILLUMINA	Coccidia (Toxoplasma gondii)
SRR11062476	PRJNA605964	SAMN14082734	Toxoplasma gondii	10T 1/2 tissue culture		49086819	Illumina NovaSeq 6000	ILLUMINA	Coccidia (Toxoplasma gondii)
SRR11062477	PRJNA605964	SAMN14082734	Toxoplasma gondii	10T 1/2 tissue culture		315454099	Illumina NovaSeq 6000	ILLUMINA	Coccidia (Toxoplasma gondii)
SRR11062478	PRJNA605964	SAMN14082734	Toxoplasma gondii	10T 1/2 tissue culture		65936772	Illumina NovaSeq 6000	ILLUMINA	Coccidia (Toxoplasma gondii)
SRR11062479	PRJNA605964	SAMN14082734	Toxoplasma gondii	10T 1/2 tissue culture		48683030	Illumina NovaSeq 6000	ILLUMINA	Coccidia (Toxoplasma gondii)
SRR11062480	PRJNA605964	SAMN14082734	Toxoplasma gondii	10T 1/2 tissue culture		87970580	Illumina NovaSeq 6000	ILLUMINA	Coccidia (Toxoplasma gondii)
SRR11062481	PRJNA605964	SAMN14082734	Toxoplasma gondii	10T 1/2 tissue culture		209380848	Illumina NovaSeq 6000	ILLUMINA	Coccidia (Toxoplasma gondii)
SRR11062482	PRJNA605964	SAMN14082734	Toxoplasma gondii	10T 1/2 tissue culture		80043173	Illumina NovaSeq 6000	ILLUMINA	Coccidia (Toxoplasma gondii)
SRR11062483	PRJNA605964	SAMN14082734	Toxoplasma gondii	10T 1/2 tissue culture		103359570	Illumina NovaSeq 6000	ILLUMINA	Coccidia (Toxoplasma gondii)
SRR11062484	PRJNA605964	SAMN14082734	Toxoplasma gondii	10T 1/2 tissue culture		38505940	Illumina NovaSeq 6000	ILLUMINA	Coccidia (Toxoplasma gondii)
SRR11062485	PRJNA605964	SAMN14082734	Toxoplasma gondii	10T 1/2 tissue culture		157570136	Illumina NovaSeq 6000	ILLUMINA	Coccidia (Toxoplasma gondii)
SRR11062486	PRJNA605964	SAMN14082734	Toxoplasma gondii	10T 1/2 tissue culture		298746474	Illumina NovaSeq 6000	ILLUMINA	Coccidia (Toxoplasma gondii)
SRR11062487	PRJNA605964	SAMN14082734	Toxoplasma gondii	10T 1/2 tissue culture		254882553	Illumina NovaSeq 6000	ILLUMINA	Coccidia (Toxoplasma gondii)
SRR11062488	PRJNA605964	SAMN14082734	Toxoplasma gondii	10T 1/2 tissue culture		66521794	Illumina NovaSeq 6000	ILLUMINA	Coccidia (Toxoplasma gondii)
SRR11062489	PRJNA605964	SAMN14082734	Toxoplasma gondii	10T 1/2 tissue culture		85906307	Illumina NovaSeq 6000	ILLUMINA	Coccidia (Toxoplasma gondii)
SRR11062490	PRJNA605964	SAMN14082734	Toxoplasma gondii	10T 1/2 tissue culture		89483862	Illumina NovaSeq 6000	ILLUMINA	Coccidia (Toxoplasma gondii)
SRR11062491	PRJNA605964	SAMN14082734	Toxoplasma gondii	10T 1/2 tissue culture		46953617	Illumina NovaSeq 6000	ILLUMINA	Coccidia (Toxoplasma gondii)
SRR11062492	PRJNA605964	SAMN14082734	Toxoplasma gondii	10T 1/2 tissue culture		51443023	Illumina NovaSeq 6000	ILLUMINA	Coccidia (Toxoplasma gondii)
SRR11062493	PRJNA605964	SAMN14082734	Toxoplasma gondii	10T 1/2 tissue culture		44376236	Illumina NovaSeq 6000	ILLUMINA	Coccidia (Toxoplasma gondii)
SRR11062494	PRJNA605964	SAMN14082734	Toxoplasma gondii	10T 1/2 tissue culture		117886112	Illumina NovaSeq 6000	ILLUMINA	Coccidia (Toxoplasma gondii)
SRR11062495	PRJNA605964	SAMN14082734	Toxoplasma gondii	10T 1/2 tissue culture		81655253	Illumina NovaSeq 6000	ILLUMINA	Coccidia (Toxoplasma gondii)
SRR11062496	PRJNA605964	SAMN14082734	Toxoplasma gondii	10T 1/2 tissue culture		71067566	Illumina NovaSeq 6000	ILLUMINA	Coccidia (Toxoplasma gondii)
SRR11062497	PRJNA605964	SAMN14082734	Toxoplasma gondii	10T 1/2 tissue culture		76705783	Illumina NovaSeq 6000	ILLUMINA	Coccidia (Toxoplasma gondii)
SRR11062498	PRJNA605964	SAMN14082734	Toxoplasma gondii	10T 1/2 tissue culture		165816601	Illumina NovaSeq 6000	ILLUMINA	Coccidia (Toxoplasma gondii)
SRR11062499	PRJNA605964	SAMN14082734	Toxoplasma gondii	10T 1/2 tissue culture		9829941	Illumina NovaSeq 6000	ILLUMINA	Coccidia (Toxoplasma gondii)
SRR11062500	PRJNA605964	SAMN14082734	Toxoplasma gondii	10T 1/2 tissue culture		118245672	Illumina NovaSeq 6000	ILLUMINA	Coccidia (Toxoplasma gondii)
SRR11062501	PRJNA605964	SAMN14082734	Toxoplasma gondii	10T 1/2 tissue culture		83534501	Illumina NovaSeq 6000	ILLUMINA	Coccidia (Toxoplasma gondii)
SRR11062502	PRJNA605964	SAMN14082734	Toxoplasma gondii	10T 1/2 tissue culture		105219108	Illumina NovaSeq 6000	ILLUMINA	Coccidia (Toxoplasma gondii)
SRR11062503	PRJNA605964	SAMN14082734	Toxoplasma gondii	10T 1/2 tissue culture		29048682	Illumina NovaSeq 6000	ILLUMINA	Coccidia (Toxoplasma gondii)
SRR11062504	PRJNA605964	SAMN14082734	Toxoplasma gondii	10T 1/2 tissue culture		156726350	Illumina NovaSeq 6000	ILLUMINA	Coccidia (Toxoplasma gondii)
SRR11062505	PRJNA605964	SAMN14082734	Toxoplasma gondii	10T 1/2 tissue culture		68145100	Illumina NovaSeq 6000	ILLUMINA	Coccidia (Toxoplasma gondii)
SRR11062506	PRJNA605964	SAMN14082734	Toxoplasma gondii	10T 1/2 tissue culture		28295515	Illumina NovaSeq 6000	ILLUMINA	Coccidia (Toxoplasma gondii)
SRR11062507	PRJNA605964	SAMN14082734	Toxoplasma gondii	10T 1/2 tissue culture		125724472	Illumina NovaSeq 6000	ILLUMINA	Coccidia (Toxoplasma gondii)
SRR11062508	PRJNA605964	SAMN14082734	Toxoplasma gondii	10T 1/2 tissue culture		140134988	Illumina NovaSeq 6000	ILLUMINA	Coccidia (Toxoplasma gondii)
SRR11062509	PRJNA605964	SAMN14082734	Toxoplasma gondii	10T 1/2 tissue culture		91412901	Illumina NovaSeq 6000	ILLUMINA	Coccidia (Toxoplasma gondii)
SRR11062510	PRJNA605964	SAMN14082734	Toxoplasma gondii	10T 1/2 tissue culture		89589148	Illumina NovaSeq 6000	ILLUMINA	Coccidia (Toxoplasma gondii)
SRR11062511	PRJNA605964	SAMN14082734	Toxoplasma gondii	10T 1/2 tissue culture		102476276	Illumina NovaSeq 6000	ILLUMINA	Coccidia (Toxoplasma gondii)
SRR11062512	PRJNA605964	SAMN14082734	Toxoplasma gondii	10T 1/2 tissue culture		666023	Illumina NovaSeq 6000	ILLUMINA	Coccidia (Toxoplasma gondii)
SRR11062681	PRJNA605964	SAMN14082735	Toxoplasma gondii	10T 1/2 tissue culture		73181094	Illumina NovaSeq 6000	ILLUMINA	Coccidia (Toxoplasma gondii)
SRR11062682	PRJNA605964	SAMN14082735	Toxoplasma gondii	10T 1/2 tissue culture		11426683	Illumina NovaSeq 6000	ILLUMINA	Coccidia (Toxoplasma gondii)
SRR11062683	PRJNA605964	SAMN14082735	Toxoplasma gondii	10T 1/2 tissue culture		211678839	Illumina NovaSeq 6000	ILLUMINA	Coccidia (Toxoplasma gondii)
SRR11062684	PRJNA605964	SAMN14082735	Toxoplasma gondii	10T 1/2 tissue culture		30450087	Illumina NovaSeq 6000	ILLUMINA	Coccidia (Toxoplasma gondii)
SRR11062685	PRJNA605964	SAMN14082735	Toxoplasma gondii	10T 1/2 tissue culture		55839028	Illumina NovaSeq 6000	ILLUMINA	Coccidia (Toxoplasma gondii)
SRR11062686	PRJNA605964	SAMN14082735	Toxoplasma gondii	10T 1/2 tissue culture		87571580	Illumina NovaSeq 6000	ILLUMINA	Coccidia (Toxoplasma gondii)
SRR11062687	PRJNA605964	SAMN14082735	Toxoplasma gondii	10T 1/2 tissue culture		118273315	Illumina NovaSeq 6000	ILLUMINA	Coccidia (Toxoplasma gondii)
SRR11062688	PRJNA605964	SAMN14082735	Toxoplasma gondii	10T 1/2 tissue culture		48758093	Illumina NovaSeq 6000	ILLUMINA	Coccidia (Toxoplasma gondii)
SRR11062689	PRJNA605964	SAMN14082735	Toxoplasma gondii	10T 1/2 tissue culture		10275519	Illumina NovaSeq 6000	ILLUMINA	Coccidia (Toxoplasma gondii)
SRR11062690	PRJNA605964	SAMN14082735	Toxoplasma gondii	10T 1/2 tissue culture		79989865	Illumina NovaSeq 6000	ILLUMINA	Coccidia (Toxoplasma gondii)
SRR11062691	PRJNA605964	SAMN14082735	Toxoplasma gondii	10T 1/2 tissue culture		67214732	Illumina NovaSeq 6000	ILLUMINA	Coccidia (Toxoplasma gondii)
SRR11062692	PRJNA605964	SAMN14082735	Toxoplasma gondii	10T 1/2 tissue culture		2703435	Illumina NovaSeq 6000	ILLUMINA	Coccidia (Toxoplasma gondii)
SRR11062693	PRJNA605964	SAMN14082735	Toxoplasma gondii	10T 1/2 tissue culture		175170	Illumina NovaSeq 6000	ILLUMINA	Coccidia (Toxoplasma gondii)
SRR11062694	PRJNA605964	SAMN14082735	Toxoplasma gondii	10T 1/2 tissue culture		4415672	Illumina NovaSeq 6000	ILLUMINA	Coccidia (Toxoplasma gondii)
SRR11062695	PRJNA605964	SAMN14082735	Toxoplasma gondii	10T 1/2 tissue culture		69311211	Illumina NovaSeq 6000	ILLUMINA	Coccidia (Toxoplasma gondii)
SRR11062696	PRJNA605964	SAMN14082735	Toxoplasma gondii	10T 1/2 tissue culture		24824011	Illumina NovaSeq 6000	ILLUMINA	Coccidia (Toxoplasma gondii)
SRR11062697	PRJNA605964	SAMN14082735	Toxoplasma gondii	10T 1/2 tissue culture		64300959	Illumina NovaSeq 6000	ILLUMINA	Coccidia (Toxoplasma gondii)
SRR11062698	PRJNA605964	SAMN14082735	Toxoplasma gondii	10T 1/2 tissue culture		123641402	Illumina NovaSeq 6000	ILLUMINA	Coccidia (Toxoplasma gondii)
SRR11062699	PRJNA605964	SAMN14082735	Toxoplasma gondii	10T 1/2 tissue culture		15140517	Illumina NovaSeq 6000	ILLUMINA	Coccidia (Toxoplasma gondii)
SRR11062700	PRJNA605964	SAMN14082735	Toxoplasma gondii	10T 1/2 tissue culture		148335728	Illumina NovaSeq 6000	ILLUMINA	Coccidia (Toxoplasma gondii)
SRR11062701	PRJNA605964	SAMN14082735	Toxoplasma gondii	10T 1/2 tissue culture		3599628	Illumina NovaSeq 6000	ILLUMINA	Coccidia (Toxoplasma gondii)
SRR11062702	PRJNA605964	SAMN14082735	Toxoplasma gondii	10T 1/2 tissue culture		39283246	Illumina NovaSeq 6000	ILLUMINA	Coccidia (Toxoplasma gondii)
SRR11062703	PRJNA605964	SAMN14082735	Toxoplasma gondii	10T 1/2 tissue culture		38114791	Illumina NovaSeq 6000	ILLUMINA	Coccidia (Toxoplasma gondii)
SRR11062704	PRJNA605964	SAMN14082735	Toxoplasma gondii	10T 1/2 tissue culture		75338707	Illumina NovaSeq 6000	ILLUMINA	Coccidia (Toxoplasma gondii)
SRR11062705	PRJNA605964	SAMN14082735	Toxoplasma gondii	10T 1/2 tissue culture		41083327	Illumina NovaSeq 6000	ILLUMINA	Coccidia (Toxoplasma gondii)
SRR11062706	PRJNA605964	SAMN14082735	Toxoplasma gondii	10T 1/2 tissue culture		88496622	Illumina NovaSeq 6000	ILLUMINA	Coccidia (Toxoplasma gondii)
SRR11062707	PRJNA605964	SAMN14082735	Toxoplasma gondii	10T 1/2 tissue culture		19056459	Illumina NovaSeq 6000	ILLUMINA	Coccidia (Toxoplasma gondii)
SRR11062708	PRJNA605964	SAMN14082735	Toxoplasma gondii	10T 1/2 tissue culture		146255425	Illumina NovaSeq 6000	ILLUMINA	Coccidia (Toxoplasma gondii)
SRR11062709	PRJNA605964	SAMN14082735	Toxoplasma gondii	10T 1/2 tissue culture		94995365	Illumina NovaSeq 6000	ILLUMINA	Coccidia (Toxoplasma gondii)
SRR11062710	PRJNA605964	SAMN14082735	Toxoplasma gondii	10T 1/2 tissue culture		67351467	Illumina NovaSeq 6000	ILLUMINA	Coccidia (Toxoplasma gondii)
SRR11062711	PRJNA605964	SAMN14082735	Toxoplasma gondii	10T 1/2 tissue culture		64166886	Illumina NovaSeq 6000	ILLUMINA	Coccidia (Toxoplasma gondii)
SRR11062712	PRJNA605964	SAMN14082735	Toxoplasma gondii	10T 1/2 tissue culture		150383544	Illumina NovaSeq 6000	ILLUMINA	Coccidia (Toxoplasma gondii)
SRR11062713	PRJNA605964	SAMN14082735	Toxoplasma gondii	10T 1/2 tissue culture		24499471	Illumina NovaSeq 6000	ILLUMINA	Coccidia (Toxoplasma gondii)
SRR11062714	PRJNA605964	SAMN14082735	Toxoplasma gondii	10T 1/2 tissue culture		97894212	Illumina NovaSeq 6000	ILLUMINA	Coccidia (Toxoplasma gondii)
SRR11062715	PRJNA605964	SAMN14082735	Toxoplasma gondii	10T 1/2 tissue culture		55611622	Illumina NovaSeq 6000	ILLUMINA	Coccidia (Toxoplasma gondii)
SRR11062716	PRJNA605964	SAMN14082735	Toxoplasma gondii	10T 1/2 tissue culture		63909689	Illumina NovaSeq 6000	ILLUMINA	Coccidia (Toxoplasma gondii)
SRR11062717	PRJNA605964	SAMN14082735	Toxoplasma gondii	10T 1/2 tissue culture		127584574	Illumina NovaSeq 6000	ILLUMINA	Coccidia (Toxoplasma gondii)
SRR11062718	PRJNA605964	SAMN14082735	Toxoplasma gondii	10T 1/2 tissue culture		45153207	Illumina NovaSeq 6000	ILLUMINA	Coccidia (Toxoplasma gondii)
SRR11062719	PRJNA605964	SAMN14082735	Toxoplasma gondii	10T 1/2 tissue culture		97882886	Illumina NovaSeq 6000	ILLUMINA	Coccidia (Toxoplasma gondii)
SRR11062720	PRJNA605964	SAMN14082735	Toxoplasma gondii	10T 1/2 tissue culture		154895296	Illumina NovaSeq 6000	ILLUMINA	Coccidia (Toxoplasma gondii)
SRR11062721	PRJNA605964	SAMN14082735	Toxoplasma gondii	10T 1/2 tissue culture		50134116	Illumina NovaSeq 6000	ILLUMINA	Coccidia (Toxoplasma gondii)
SRR11062722	PRJNA605964	SAMN14082735	Toxoplasma gondii	10T 1/2 tissue culture		76543918	Illumina NovaSeq 6000	ILLUMINA	Coccidia (Toxoplasma gondii)
SRR11062723	PRJNA605964	SAMN14082735	Toxoplasma gondii	10T 1/2 tissue culture		163696516	Illumina NovaSeq 6000	ILLUMINA	Coccidia (Toxoplasma gondii)
SRR11062724	PRJNA605964	SAMN14082735	Toxoplasma gondii	10T 1/2 tissue culture		188686883	Illumina NovaSeq 6000	ILLUMINA	Coccidia (Toxoplasma gondii)
SRR11062725	PRJNA605964	SAMN14082735	Toxoplasma gondii	10T 1/2 tissue culture		200986368	Illumina NovaSeq 6000	ILLUMINA	Coccidia (Toxoplasma gondii)
SRR11062726	PRJNA605964	SAMN14082735	Toxoplasma gondii	10T 1/2 tissue culture		30781173	Illumina NovaSeq 6000	ILLUMINA	Coccidia (Toxoplasma gondii)
SRR11062727	PRJNA605964	SAMN14082735	Toxoplasma gondii	10T 1/2 tissue culture		45588297	Illumina NovaSeq 6000	ILLUMINA	Coccidia (Toxoplasma gondii)
SRR11062728	PRJNA605964	SAMN14082735	Toxoplasma gondii	10T 1/2 tissue culture		110856840	Illumina NovaSeq 6000	ILLUMINA	Coccidia (Toxoplasma gondii)
SRR11062729	PRJNA605964	SAMN14082735	Toxoplasma gondii	10T 1/2 tissue culture		155723372	Illumina NovaSeq 6000	ILLUMINA	Coccidia (Toxoplasma gondii)
SRR11062730	PRJNA605964	SAMN14082735	Toxoplasma gondii	10T 1/2 tissue culture		174195238	Illumina NovaSeq 6000	ILLUMINA	Coccidia (Toxoplasma gondii)
SRR11062731	PRJNA605964	SAMN14082735	Toxoplasma gondii	10T 1/2 tissue culture		64011476	Illumina NovaSeq 6000	ILLUMINA	Coccidia (Toxoplasma gondii)
SRR11062732	PRJNA605964	SAMN14082735	Toxoplasma gondii	10T 1/2 tissue culture		71516388	Illumina NovaSeq 6000	ILLUMINA	Coccidia (Toxoplasma gondii)
SRR11062733	PRJNA605964	SAMN14082735	Toxoplasma gondii	10T 1/2 tissue culture		82864557	Illumina NovaSeq 6000	ILLUMINA	Coccidia (Toxoplasma gondii)
SRR11062734	PRJNA605964	SAMN14082735	Toxoplasma gondii	10T 1/2 tissue culture		146463025	Illumina NovaSeq 6000	ILLUMINA	Coccidia (Toxoplasma gondii)
SRR11062735	PRJNA605964	SAMN14082735	Toxoplasma gondii	10T 1/2 tissue culture		42938532	Illumina NovaSeq 6000	ILLUMINA	Coccidia (Toxoplasma gondii)
SRR11062736	PRJNA605964	SAMN14082735	Toxoplasma gondii	10T 1/2 tissue culture		28879665	Illumina NovaSeq 6000	ILLUMINA	Coccidia (Toxoplasma gondii)
SRR11062737	PRJNA605964	SAMN14082734	Toxoplasma gondii	10T 1/2 tissue culture		90930079	Illumina NovaSeq 6000	ILLUMINA	Coccidia (Toxoplasma gondii)
SRR11062738	PRJNA605964	SAMN14082734	Toxoplasma gondii	10T 1/2 tissue culture		77546979	Illumina NovaSeq 6000	ILLUMINA	Coccidia (Toxoplasma gondii)
SRR11062739	PRJNA605964	SAMN14082734	Toxoplasma gondii	10T 1/2 tissue culture		155303917	Illumina NovaSeq 6000	ILLUMINA	Coccidia (Toxoplasma gondii)
SRR11062740	PRJNA605964	SAMN14082734	Toxoplasma gondii	10T 1/2 tissue culture		118132678	Illumina NovaSeq 6000	ILLUMINA	Coccidia (Toxoplasma gondii)
SRR11062741	PRJNA605964	SAMN14082734	Toxoplasma gondii	10T 1/2 tissue culture		51040711	Illumina NovaSeq 6000	ILLUMINA	Coccidia (Toxoplasma gondii)
SRR11062742	PRJNA605964	SAMN14082734	Toxoplasma gondii	10T 1/2 tissue culture		89339730	Illumina NovaSeq 6000	ILLUMINA	Coccidia (Toxoplasma gondii)
SRR11062743	PRJNA605964	SAMN14082734	Toxoplasma gondii	10T 1/2 tissue culture		287172878	Illumina NovaSeq 6000	ILLUMINA	Coccidia (Toxoplasma gondii)
SRR11062744	PRJNA605964	SAMN14082734	Toxoplasma gondii	10T 1/2 tissue culture		27992644	Illumina NovaSeq 6000	ILLUMINA	Coccidia (Toxoplasma gondii)
SRR11062745	PRJNA605964	SAMN14082734	Toxoplasma gondii	10T 1/2 tissue culture		66109142	Illumina NovaSeq 6000	ILLUMINA	Coccidia (Toxoplasma gondii)
SRR11062746	PRJNA605964	SAMN14082734	Toxoplasma gondii	10T 1/2 tissue culture		155249888	Illumina NovaSeq 6000	ILLUMINA	Coccidia (Toxoplasma gondii)
SRR11062747	PRJNA605964	SAMN14082734	Toxoplasma gondii	10T 1/2 tissue culture		85275516	Illumina NovaSeq 6000	ILLUMINA	Coccidia (Toxoplasma gondii)
SRR11062748	PRJNA605964	SAMN14082734	Toxoplasma gondii	10T 1/2 tissue culture		144675356	Illumina NovaSeq 6000	ILLUMINA	Coccidia (Toxoplasma gondii)
SRR11062749	PRJNA605964	SAMN14082734	Toxoplasma gondii	10T 1/2 tissue culture		92332512	Illumina NovaSeq 6000	ILLUMINA	Coccidia (Toxoplasma gondii)
SRR11062750	PRJNA605964	SAMN14082734	Toxoplasma gondii	10T 1/2 tissue culture		51208548	Illumina NovaSeq 6000	ILLUMINA	Coccidia (Toxoplasma gondii)
SRR11062751	PRJNA605964	SAMN14082734	Toxoplasma gondii	10T 1/2 tissue culture		177366879	Illumina NovaSeq 6000	ILLUMINA	Coccidia (Toxoplasma gondii)
SRR11062752	PRJNA605964	SAMN14082734	Toxoplasma gondii	10T 1/2 tissue culture		52144256	Illumina NovaSeq 6000	ILLUMINA	Coccidia (Toxoplasma gondii)
SRR11062753	PRJNA605964	SAMN14082734	Toxoplasma gondii	10T 1/2 tissue culture		100551676	Illumina NovaSeq 6000	ILLUMINA	Coccidia (Toxoplasma gondii)
SRR11062754	PRJNA605964	SAMN14082734	Toxoplasma gondii	10T 1/2 tissue culture		37475361	Illumina NovaSeq 6000	ILLUMINA	Coccidia (Toxoplasma gondii)
SRR11062755	PRJNA605964	SAMN14082734	Toxoplasma gondii	10T 1/2 tissue culture		24857542	Illumina NovaSeq 6000	ILLUMINA	Coccidia (Toxoplasma gondii)
SRR11062756	PRJNA605964	SAMN14082734	Toxoplasma gondii	10T 1/2 tissue culture		115404686	Illumina NovaSeq 6000	ILLUMINA	Coccidia (Toxoplasma gondii)
SRR11062757	PRJNA605964	SAMN14082734	Toxoplasma gondii	10T 1/2 tissue culture		39130123	Illumina NovaSeq 6000	ILLUMINA	Coccidia (Toxoplasma gondii)
SRR11062758	PRJNA605964	SAMN14082734	Toxoplasma gondii	10T 1/2 tissue culture		13442218	Illumina NovaSeq 6000	ILLUMINA	Coccidia (Toxoplasma gondii)
SRR11062759	PRJNA605964	SAMN14082734	Toxoplasma gondii	10T 1/2 tissue culture		3090798	Illumina NovaSeq 6000	ILLUMINA	Coccidia (Toxoplasma gondii)
SRR11062760	PRJNA605964	SAMN14082734	Toxoplasma gondii	10T 1/2 tissue culture		39699204	Illumina NovaSeq 6000	ILLUMINA	Coccidia (Toxoplasma gondii)
SRR11062761	PRJNA605964	SAMN14082734	Toxoplasma gondii	10T 1/2 tissue culture		56938572	Illumina NovaSeq 6000	ILLUMINA	Coccidia (Toxoplasma gondii)
SRR11062762	PRJNA605964	SAMN14082734	Toxoplasma gondii	10T 1/2 tissue culture		26225396	Illumina NovaSeq 6000	ILLUMINA	Coccidia (Toxoplasma gondii)
SRR11062763	PRJNA605964	SAMN14082734	Toxoplasma gondii	10T 1/2 tissue culture		30163644	Illumina NovaSeq 6000	ILLUMINA	Coccidia (Toxoplasma gondii)
SRR11062764	PRJNA605964	SAMN14082734	Toxoplasma gondii	10T 1/2 tissue culture		136716003	Illumina NovaSeq 6000	ILLUMINA	Coccidia (Toxoplasma gondii)
SRR11062765	PRJNA605964	SAMN14082734	Toxoplasma gondii	10T 1/2 tissue culture		81931054	Illumina NovaSeq 6000	ILLUMINA	Coccidia (Toxoplasma gondii)
SRR11062766	PRJNA605964	SAMN14082734	Toxoplasma gondii	10T 1/2 tissue culture		2911061	Illumina NovaSeq 6000	ILLUMINA	Coccidia (Toxoplasma gondii)
SRR11062767	PRJNA605964	SAMN14082734	Toxoplasma gondii	10T 1/2 tissue culture		24547676	Illumina NovaSeq 6000	ILLUMINA	Coccidia (Toxoplasma gondii)
SRR11062768	PRJNA605964	SAMN14082734	Toxoplasma gondii	10T 1/2 tissue culture		85082236	Illumina NovaSeq 6000	ILLUMINA	Coccidia (Toxoplasma gondii)
SRR11062769	PRJNA605964	SAMN14082734	Toxoplasma gondii	10T 1/2 tissue culture		159977657	Illumina NovaSeq 6000	ILLUMINA	Coccidia (Toxoplasma gondii)
SRR11062770	PRJNA605964	SAMN14082734	Toxoplasma gondii	10T 1/2 tissue culture		100098429	Illumina NovaSeq 6000	ILLUMINA	Coccidia (Toxoplasma gondii)
SRR11062771	PRJNA605964	SAMN14082734	Toxoplasma gondii	10T 1/2 tissue culture		66767473	Illumina NovaSeq 6000	ILLUMINA	Coccidia (Toxoplasma gondii)
SRR11062772	PRJNA605964	SAMN14082734	Toxoplasma gondii	10T 1/2 tissue culture		79113256	Illumina NovaSeq 6000	ILLUMINA	Coccidia (Toxoplasma gondii)
SRR11063129	PRJNA605964	SAMN14082735	Toxoplasma gondii	10T 1/2 tissue culture		108614049	Illumina NovaSeq 6000	ILLUMINA	Coccidia (Toxoplasma gondii)
SRR11063130	PRJNA605964	SAMN14082735	Toxoplasma gondii	10T 1/2 tissue culture		43774367	Illumina NovaSeq 6000	ILLUMINA	Coccidia (Toxoplasma gondii)
SRR11063131	PRJNA605964	SAMN14082735	Toxoplasma gondii	10T 1/2 tissue culture		119840365	Illumina NovaSeq 6000	ILLUMINA	Coccidia (Toxoplasma gondii)
SRR11063132	PRJNA605964	SAMN14082735	Toxoplasma gondii	10T 1/2 tissue culture		122044395	Illumina NovaSeq 6000	ILLUMINA	Coccidia (Toxoplasma gondii)
SRR11063133	PRJNA605964	SAMN14082735	Toxoplasma gondii	10T 1/2 tissue culture		1362647	Illumina NovaSeq 6000	ILLUMINA	Coccidia (Toxoplasma gondii)
SRR11063134	PRJNA605964	SAMN14082735	Toxoplasma gondii	10T 1/2 tissue culture		34112036	Illumina NovaSeq 6000	ILLUMINA	Coccidia (Toxoplasma gondii)
SRR11063135	PRJNA605964	SAMN14082735	Toxoplasma gondii	10T 1/2 tissue culture		71395972	Illumina NovaSeq 6000	ILLUMINA	Coccidia (Toxoplasma gondii)
SRR11063136	PRJNA605964	SAMN14082735	Toxoplasma gondii	10T 1/2 tissue culture		97567864	Illumina NovaSeq 6000	ILLUMINA	Coccidia (Toxoplasma gondii)
SRR11063137	PRJNA605964	SAMN14082735	Toxoplasma gondii	10T 1/2 tissue culture		114553708	Illumina NovaSeq 6000	ILLUMINA	Coccidia (Toxoplasma gondii)
SRR11063138	PRJNA605964	SAMN14082735	Toxoplasma gondii	10T 1/2 tissue culture		114343236	Illumina NovaSeq 6000	ILLUMINA	Coccidia (Toxoplasma gondii)
SRR11063139	PRJNA605964	SAMN14082735	Toxoplasma gondii	10T 1/2 tissue culture		240753341	Illumina NovaSeq 6000	ILLUMINA	Coccidia (Toxoplasma gondii)
SRR11063140	PRJNA605964	SAMN14082735	Toxoplasma gondii	10T 1/2 tissue culture		92519186	Illumina NovaSeq 6000	ILLUMINA	Coccidia (Toxoplasma gondii)
SRR11063141	PRJNA605964	SAMN14082735	Toxoplasma gondii	10T 1/2 tissue culture		138019331	Illumina NovaSeq 6000	ILLUMINA	Coccidia (Toxoplasma gondii)
SRR11063142	PRJNA605964	SAMN14082735	Toxoplasma gondii	10T 1/2 tissue culture		54351907	Illumina NovaSeq 6000	ILLUMINA	Coccidia (Toxoplasma gondii)
SRR11063143	PRJNA605964	SAMN14082735	Toxoplasma gondii	10T 1/2 tissue culture		19886717	Illumina NovaSeq 6000	ILLUMINA	Coccidia (Toxoplasma gondii)
SRR11063144	PRJNA605964	SAMN14082735	Toxoplasma gondii	10T 1/2 tissue culture		59302504	Illumina NovaSeq 6000	ILLUMINA	Coccidia (Toxoplasma gondii)
SRR11063145	PRJNA605964	SAMN14082735	Toxoplasma gondii	10T 1/2 tissue culture		76263514	Illumina NovaSeq 6000	ILLUMINA	Coccidia (Toxoplasma gondii)
SRR11063146	PRJNA605964	SAMN14082735	Toxoplasma gondii	10T 1/2 tissue culture		2329164	Illumina NovaSeq 6000	ILLUMINA	Coccidia (Toxoplasma gondii)
SRR11063147	PRJNA605964	SAMN14082735	Toxoplasma gondii	10T 1/2 tissue culture		137514669	Illumina NovaSeq 6000	ILLUMINA	Coccidia (Toxoplasma gondii)
SRR11063148	PRJNA605964	SAMN14082735	Toxoplasma gondii	10T 1/2 tissue culture		139801908	Illumina NovaSeq 6000	ILLUMINA	Coccidia (Toxoplasma gondii)
SRR11063149	PRJNA605964	SAMN14082735	Toxoplasma gondii	10T 1/2 tissue culture		65046692	Illumina NovaSeq 6000	ILLUMINA	Coccidia (Toxoplasma gondii)
SRR11063150	PRJNA605964	SAMN14082735	Toxoplasma gondii	10T 1/2 tissue culture		94875012	Illumina NovaSeq 6000	ILLUMINA	Coccidia (Toxoplasma gondii)
SRR11063151	PRJNA605964	SAMN14082735	Toxoplasma gondii	10T 1/2 tissue culture		59522852	Illumina NovaSeq 6000	ILLUMINA	Coccidia (Toxoplasma gondii)
SRR11063152	PRJNA605964	SAMN14082735	Toxoplasma gondii	10T 1/2 tissue culture		87589190	Illumina NovaSeq 6000	ILLUMINA	Coccidia (Toxoplasma gondii)
SRR11063153	PRJNA605964	SAMN14082735	Toxoplasma gondii	10T 1/2 tissue culture		143637010	Illumina NovaSeq 6000	ILLUMINA	Coccidia (Toxoplasma gondii)
SRR11063154	PRJNA605964	SAMN14082735	Toxoplasma gondii	10T 1/2 tissue culture		46029885	Illumina NovaSeq 6000	ILLUMINA	Coccidia (Toxoplasma gondii)
SRR11063155	PRJNA605964	SAMN14082735	Toxoplasma gondii	10T 1/2 tissue culture		115093521	Illumina NovaSeq 6000	ILLUMINA	Coccidia (Toxoplasma gondii)
SRR11063156	PRJNA605964	SAMN14082735	Toxoplasma gondii	10T 1/2 tissue culture		65270398	Illumina NovaSeq 6000	ILLUMINA	Coccidia (Toxoplasma gondii)
SRR11063157	PRJNA605964	SAMN14082735	Toxoplasma gondii	10T 1/2 tissue culture		159261398	Illumina NovaSeq 6000	ILLUMINA	Coccidia (Toxoplasma gondii)
SRR11063158	PRJNA605964	SAMN14082735	Toxoplasma gondii	10T 1/2 tissue culture		128642559	Illumina NovaSeq 6000	ILLUMINA	Coccidia (Toxoplasma gondii)
SRR11063159	PRJNA605964	SAMN14082735	Toxoplasma gondii	10T 1/2 tissue culture		137393443	Illumina NovaSeq 6000	ILLUMINA	Coccidia (Toxoplasma gondii)
SRR11063160	PRJNA605964	SAMN14082735	Toxoplasma gondii	10T 1/2 tissue culture		145914836	Illumina NovaSeq 6000	ILLUMINA	Coccidia (Toxoplasma gondii)
SRR11063161	PRJNA605964	SAMN14082735	Toxoplasma gondii	10T 1/2 tissue culture		99885909	Illumina NovaSeq 6000	ILLUMINA	Coccidia (Toxoplasma gondii)
SRR11063162	PRJNA605964	SAMN14082735	Toxoplasma gondii	10T 1/2 tissue culture		151058949	Illumina NovaSeq 6000	ILLUMINA	Coccidia (Toxoplasma gondii)
SRR11063163	PRJNA605964	SAMN14082735	Toxoplasma gondii	10T 1/2 tissue culture		153220113	Illumina NovaSeq 6000	ILLUMINA	Coccidia (Toxoplasma gondii)
SRR11063164	PRJNA605964	SAMN14082735	Toxoplasma gondii	10T 1/2 tissue culture		135203493	Illumina NovaSeq 6000	ILLUMINA	Coccidia (Toxoplasma gondii)
SRR11063165	PRJNA605964	SAMN14082735	Toxoplasma gondii	10T 1/2 tissue culture		125043455	Illumina NovaSeq 6000	ILLUMINA	Coccidia (Toxoplasma gondii)
SRR11063166	PRJNA605964	SAMN14082735	Toxoplasma gondii	10T 1/2 tissue culture		50978065	Illumina NovaSeq 6000	ILLUMINA	Coccidia (Toxoplasma gondii)
SRR11063167	PRJNA605964	SAMN14082735	Toxoplasma gondii	10T 1/2 tissue culture		81299082	Illumina NovaSeq 6000	ILLUMINA	Coccidia (Toxoplasma gondii)
SRR11063168	PRJNA605964	SAMN14082735	Toxoplasma gondii	10T 1/2 tissue culture		36193167	Illumina NovaSeq 6000	ILLUMINA	Coccidia (Toxoplasma gondii)
SRR11063169	PRJNA605964	SAMN14082735	Toxoplasma gondii	10T 1/2 tissue culture		41125269	Illumina NovaSeq 6000	ILLUMINA	Coccidia (Toxoplasma gondii)
SRR11063170	PRJNA605964	SAMN14082735	Toxoplasma gondii	10T 1/2 tissue culture		77790934	Illumina NovaSeq 6000	ILLUMINA	Coccidia (Toxoplasma gondii)
SRR11063171	PRJNA605964	SAMN14082735	Toxoplasma gondii	10T 1/2 tissue culture		789748	Illumina NovaSeq 6000	ILLUMINA	Coccidia (Toxoplasma gondii)
SRR11063172	PRJNA605964	SAMN14082735	Toxoplasma gondii	10T 1/2 tissue culture		4483403	Illumina NovaSeq 6000	ILLUMINA	Coccidia (Toxoplasma gondii)
SRR11063173	PRJNA605964	SAMN14082735	Toxoplasma gondii	10T 1/2 tissue culture		110046355	Illumina NovaSeq 6000	ILLUMINA	Coccidia (Toxoplasma gondii)
SRR11063174	PRJNA605964	SAMN14082735	Toxoplasma gondii	10T 1/2 tissue culture		130141419	Illumina NovaSeq 6000	ILLUMINA	Coccidia (Toxoplasma gondii)
SRR11063175	PRJNA605964	SAMN14082735	Toxoplasma gondii	10T 1/2 tissue culture		27089112	Illumina NovaSeq 6000	ILLUMINA	Coccidia (Toxoplasma gondii)
SRR11063176	PRJNA605964	SAMN14082735	Toxoplasma gondii	10T 1/2 tissue culture		166173445	Illumina NovaSeq 6000	ILLUMINA	Coccidia (Toxoplasma gondii)
SRR11063177	PRJNA605964	SAMN14082735	Toxoplasma gondii	10T 1/2 tissue culture		54179101	Illumina NovaSeq 6000	ILLUMINA	Coccidia (Toxoplasma gondii)
SRR11063178	PRJNA605964	SAMN14082735	Toxoplasma gondii	10T 1/2 tissue culture		110426211	Illumina NovaSeq 6000	ILLUMINA	Coccidia (Toxoplasma gondii)
SRR11063179	PRJNA605964	SAMN14082735	Toxoplasma gondii	10T 1/2 tissue culture		21915026	Illumina NovaSeq 6000	ILLUMINA	Coccidia (Toxoplasma gondii)
SRR11063180	PRJNA605964	SAMN14082735	Toxoplasma gondii	10T 1/2 tissue culture		156310270	Illumina NovaSeq 6000	ILLUMINA	Coccidia (Toxoplasma gondii)
SRR11063181	PRJNA605964	SAMN14082735	Toxoplasma gondii	10T 1/2 tissue culture		53660741	Illumina NovaSeq 6000	ILLUMINA	Coccidia (Toxoplasma gondii)
SRR11063182	PRJNA605964	SAMN14082735	Toxoplasma gondii	10T 1/2 tissue culture		80438454	Illumina NovaSeq 6000	ILLUMINA	Coccidia (Toxoplasma gondii)
SRR11063183	PRJNA605964	SAMN14082735	Toxoplasma gondii	10T 1/2 tissue culture		27882405	Illumina NovaSeq 6000	ILLUMINA	Coccidia (Toxoplasma gondii)
SRR11063184	PRJNA605964	SAMN14082735	Toxoplasma gondii	10T 1/2 tissue culture		49574347	Illumina NovaSeq 6000	ILLUMINA	Coccidia (Toxoplasma gondii)
SRR11063364	PRJNA605964	SAMN14082735	Toxoplasma gondii	10T 1/2 tissue culture		77368826	Illumina NovaSeq 6000	ILLUMINA	Coccidia (Toxoplasma gondii)
SRR11063365	PRJNA605964	SAMN14082735	Toxoplasma gondii	10T 1/2 tissue culture		133403356	Illumina NovaSeq 6000	ILLUMINA	Coccidia (Toxoplasma gondii)
SRR11063366	PRJNA605964	SAMN14082735	Toxoplasma gondii	10T 1/2 tissue culture		62747831	Illumina NovaSeq 6000	ILLUMINA	Coccidia (Toxoplasma gondii)
SRR11063367	PRJNA605964	SAMN14082735	Toxoplasma gondii	10T 1/2 tissue culture		28703642	Illumina NovaSeq 6000	ILLUMINA	Coccidia (Toxoplasma gondii)
SRR11063368	PRJNA605964	SAMN14082735	Toxoplasma gondii	10T 1/2 tissue culture		34102849	Illumina NovaSeq 6000	ILLUMINA	Coccidia (Toxoplasma gondii)
SRR11063369	PRJNA605964	SAMN14082735	Toxoplasma gondii	10T 1/2 tissue culture		12863290	Illumina NovaSeq 6000	ILLUMINA	Coccidia (Toxoplasma gondii)
SRR11063370	PRJNA605964	SAMN14082735	Toxoplasma gondii	10T 1/2 tissue culture		28282392	Illumina NovaSeq 6000	ILLUMINA	Coccidia (Toxoplasma gondii)
SRR11063371	PRJNA605964	SAMN14082735	Toxoplasma gondii	10T 1/2 tissue culture		142197332	Illumina NovaSeq 6000	ILLUMINA	Coccidia (Toxoplasma gondii)
SRR11063372	PRJNA605964	SAMN14082735	Toxoplasma gondii	10T 1/2 tissue culture		1181502	Illumina NovaSeq 6000	ILLUMINA	Coccidia (Toxoplasma gondii)
SRR11063373	PRJNA605964	SAMN14082735	Toxoplasma gondii	10T 1/2 tissue culture		44940351	Illumina NovaSeq 6000	ILLUMINA	Coccidia (Toxoplasma gondii)
SRR11063374	PRJNA605964	SAMN14082735	Toxoplasma gondii	10T 1/2 tissue culture		205861337	Illumina NovaSeq 6000	ILLUMINA	Coccidia (Toxoplasma gondii)
SRR11063375	PRJNA605964	SAMN14082735	Toxoplasma gondii	10T 1/2 tissue culture		65515876	Illumina NovaSeq 6000	ILLUMINA	Coccidia (Toxoplasma gondii)
SRR11063376	PRJNA605964	SAMN14082735	Toxoplasma gondii	10T 1/2 tissue culture		88645847	Illumina NovaSeq 6000	ILLUMINA	Coccidia (Toxoplasma gondii)
SRR11063377	PRJNA605964	SAMN14082735	Toxoplasma gondii	10T 1/2 tissue culture		83892323	Illumina NovaSeq 6000	ILLUMINA	Coccidia (Toxoplasma gondii)
SRR11063378	PRJNA605964	SAMN14082735	Toxoplasma gondii	10T 1/2 tissue culture		106042361	Illumina NovaSeq 6000	ILLUMINA	Coccidia (Toxoplasma gondii)
SRR11063379	PRJNA605964	SAMN14082735	Toxoplasma gondii	10T 1/2 tissue culture		123518922	Illumina NovaSeq 6000	ILLUMINA	Coccidia (Toxoplasma gondii)
SRR11063380	PRJNA605964	SAMN14082735	Toxoplasma gondii	10T 1/2 tissue culture		164475930	Illumina NovaSeq 6000	ILLUMINA	Coccidia (Toxoplasma gondii)
SRR11063381	PRJNA605964	SAMN14082735	Toxoplasma gondii	10T 1/2 tissue culture		121036745	Illumina NovaSeq 6000	ILLUMINA	Coccidia (Toxoplasma gondii)
SRR11063382	PRJNA605964	SAMN14082735	Toxoplasma gondii	10T 1/2 tissue culture		67876173	Illumina NovaSeq 6000	ILLUMINA	Coccidia (Toxoplasma gondii)
SRR11063383	PRJNA605964	SAMN14082735	Toxoplasma gondii	10T 1/2 tissue culture		714306	Illumina NovaSeq 6000	ILLUMINA	Coccidia (Toxoplasma gondii)
SRR11063384	PRJNA605964	SAMN14082735	Toxoplasma gondii	10T 1/2 tissue culture		93291148	Illumina NovaSeq 6000	ILLUMINA	Coccidia (Toxoplasma gondii)
SRR11063385	PRJNA605964	SAMN14082735	Toxoplasma gondii	10T 1/2 tissue culture		74643074	Illumina NovaSeq 6000	ILLUMINA	Coccidia (Toxoplasma gondii)
SRR11063386	PRJNA605964	SAMN14082735	Toxoplasma gondii	10T 1/2 tissue culture		474613921	Illumina NovaSeq 6000	ILLUMINA	Coccidia (Toxoplasma gondii)
SRR11063387	PRJNA605964	SAMN14082735	Toxoplasma gondii	10T 1/2 tissue culture		84587248	Illumina NovaSeq 6000	ILLUMINA	Coccidia (Toxoplasma gondii)
SRR11063388	PRJNA605964	SAMN14082735	Toxoplasma gondii	10T 1/2 tissue culture		32903351	Illumina NovaSeq 6000	ILLUMINA	Coccidia (Toxoplasma gondii)
SRR11063389	PRJNA605964	SAMN14082735	Toxoplasma gondii	10T 1/2 tissue culture		156979902	Illumina NovaSeq 6000	ILLUMINA	Coccidia (Toxoplasma gondii)
SRR11063390	PRJNA605964	SAMN14082735	Toxoplasma gondii	10T 1/2 tissue culture		78991922	Illumina NovaSeq 6000	ILLUMINA	Coccidia (Toxoplasma gondii)
SRR11063391	PRJNA605964	SAMN14082735	Toxoplasma gondii	10T 1/2 tissue culture		121340154	Illumina NovaSeq 6000	ILLUMINA	Coccidia (Toxoplasma gondii)
SRR11063392	PRJNA605964	SAMN14082735	Toxoplasma gondii	10T 1/2 tissue culture		74899194	Illumina NovaSeq 6000	ILLUMINA	Coccidia (Toxoplasma gondii)
SRR11063393	PRJNA605964	SAMN14082735	Toxoplasma gondii	10T 1/2 tissue culture		85543013	Illumina NovaSeq 6000	ILLUMINA	Coccidia (Toxoplasma gondii)
SRR11063394	PRJNA605964	SAMN14082735	Toxoplasma gondii	10T 1/2 tissue culture		129111767	Illumina NovaSeq 6000	ILLUMINA	Coccidia (Toxoplasma gondii)
SRR11063395	PRJNA605964	SAMN14082735	Toxoplasma gondii	10T 1/2 tissue culture		252147445	Illumina NovaSeq 6000	ILLUMINA	Coccidia (Toxoplasma gondii)
SRR11063396	PRJNA605964	SAMN14082735	Toxoplasma gondii	10T 1/2 tissue culture		112873946	Illumina NovaSeq 6000	ILLUMINA	Coccidia (Toxoplasma gondii)
SRR11063397	PRJNA605964	SAMN14082735	Toxoplasma gondii	10T 1/2 tissue culture		48268649	Illumina NovaSeq 6000	ILLUMINA	Coccidia (Toxoplasma gondii)
SRR11063398	PRJNA605964	SAMN14082735	Toxoplasma gondii	10T 1/2 tissue culture		61690518	Illumina NovaSeq 6000	ILLUMINA	Coccidia (Toxoplasma gondii)
SRR11063399	PRJNA605964	SAMN14082735	Toxoplasma gondii	10T 1/2 tissue culture		55563975	Illumina NovaSeq 6000	ILLUMINA	Coccidia (Toxoplasma gondii)
SRR11063400	PRJNA605964	SAMN14082735	Toxoplasma gondii	10T 1/2 tissue culture		32842187	Illumina NovaSeq 6000	ILLUMINA	Coccidia (Toxoplasma gondii)
SRR11063401	PRJNA605964	SAMN14082735	Toxoplasma gondii	10T 1/2 tissue culture		14002207	Illumina NovaSeq 6000	ILLUMINA	Coccidia (Toxoplasma gondii)
SRR11063402	PRJNA605964	SAMN14082735	Toxoplasma gondii	10T 1/2 tissue culture		174714764	Illumina NovaSeq 6000	ILLUMINA	Coccidia (Toxoplasma gondii)
SRR11063403	PRJNA605964	SAMN14082735	Toxoplasma gondii	10T 1/2 tissue culture		56018333	Illumina NovaSeq 6000	ILLUMINA	Coccidia (Toxoplasma gondii)
SRR11063404	PRJNA605964	SAMN14082735	Toxoplasma gondii	10T 1/2 tissue culture		138082500	Illumina NovaSeq 6000	ILLUMINA	Coccidia (Toxoplasma gondii)
SRR11063405	PRJNA605964	SAMN14082735	Toxoplasma gondii	10T 1/2 tissue culture		210551600	Illumina NovaSeq 6000	ILLUMINA	Coccidia (Toxoplasma gondii)
SRR11063406	PRJNA605964	SAMN14082735	Toxoplasma gondii	10T 1/2 tissue culture		57315802	Illumina NovaSeq 6000	ILLUMINA	Coccidia (Toxoplasma gondii)
SRR11063407	PRJNA605964	SAMN14082735	Toxoplasma gondii	10T 1/2 tissue culture		175700547	Illumina NovaSeq 6000	ILLUMINA	Coccidia (Toxoplasma gondii)
SRR11063408	PRJNA605964	SAMN14082735	Toxoplasma gondii	10T 1/2 tissue culture		86579095	Illumina NovaSeq 6000	ILLUMINA	Coccidia (Toxoplasma gondii)
SRR11063409	PRJNA605964	SAMN14082735	Toxoplasma gondii	10T 1/2 tissue culture		6718962	Illumina NovaSeq 6000	ILLUMINA	Coccidia (Toxoplasma gondii)
SRR11063410	PRJNA605964	SAMN14082735	Toxoplasma gondii	10T 1/2 tissue culture		31313786	Illumina NovaSeq 6000	ILLUMINA	Coccidia (Toxoplasma gondii)
SRR11063411	PRJNA605964	SAMN14082735	Toxoplasma gondii	10T 1/2 tissue culture		66001416	Illumina NovaSeq 6000	ILLUMINA	Coccidia (Toxoplasma gondii)
SRR11063412	PRJNA605964	SAMN14082735	Toxoplasma gondii	10T 1/2 tissue culture		84080404	Illumina NovaSeq 6000	ILLUMINA	Coccidia (Toxoplasma gondii)
SRR11063413	PRJNA605964	SAMN14082735	Toxoplasma gondii	10T 1/2 tissue culture		113768195	Illumina NovaSeq 6000	ILLUMINA	Coccidia (Toxoplasma gondii)
SRR11063414	PRJNA605964	SAMN14082735	Toxoplasma gondii	10T 1/2 tissue culture		92541138	Illumina NovaSeq 6000	ILLUMINA	Coccidia (Toxoplasma gondii)
SRR11063415	PRJNA605964	SAMN14082735	Toxoplasma gondii	10T 1/2 tissue culture		165612124	Illumina NovaSeq 6000	ILLUMINA	Coccidia (Toxoplasma gondii)
SRR11063416	PRJNA605964	SAMN14082735	Toxoplasma gondii	10T 1/2 tissue culture		74995859	Illumina NovaSeq 6000	ILLUMINA	Coccidia (Toxoplasma gondii)
SRR11063417	PRJNA605964	SAMN14082735	Toxoplasma gondii	10T 1/2 tissue culture		6050451	Illumina NovaSeq 6000	ILLUMINA	Coccidia (Toxoplasma gondii)
SRR11063418	PRJNA605964	SAMN14082735	Toxoplasma gondii	10T 1/2 tissue culture		9610373	Illumina NovaSeq 6000	ILLUMINA	Coccidia (Toxoplasma gondii)
SRR11063419	PRJNA605964	SAMN14082735	Toxoplasma gondii	10T 1/2 tissue culture		3341525	Illumina NovaSeq 6000	ILLUMINA	Coccidia (Toxoplasma gondii)
SRR11063588	PRJNA605964	SAMN14082735	Toxoplasma gondii	10T 1/2 tissue culture		65849313	Illumina NovaSeq 6000	ILLUMINA	Coccidia (Toxoplasma gondii)
SRR11063589	PRJNA605964	SAMN14082735	Toxoplasma gondii	10T 1/2 tissue culture		86790886	Illumina NovaSeq 6000	ILLUMINA	Coccidia (Toxoplasma gondii)
SRR11063590	PRJNA605964	SAMN14082735	Toxoplasma gondii	10T 1/2 tissue culture		36763616	Illumina NovaSeq 6000	ILLUMINA	Coccidia (Toxoplasma gondii)
SRR11063591	PRJNA605964	SAMN14082735	Toxoplasma gondii	10T 1/2 tissue culture		25408261	Illumina NovaSeq 6000	ILLUMINA	Coccidia (Toxoplasma gondii)
SRR11063592	PRJNA605964	SAMN14082735	Toxoplasma gondii	10T 1/2 tissue culture		124812973	Illumina NovaSeq 6000	ILLUMINA	Coccidia (Toxoplasma gondii)
SRR11063593	PRJNA605964	SAMN14082735	Toxoplasma gondii	10T 1/2 tissue culture		83915111	Illumina NovaSeq 6000	ILLUMINA	Coccidia (Toxoplasma gondii)
SRR11063594	PRJNA605964	SAMN14082735	Toxoplasma gondii	10T 1/2 tissue culture		97540471	Illumina NovaSeq 6000	ILLUMINA	Coccidia (Toxoplasma gondii)
SRR11063595	PRJNA605964	SAMN14082735	Toxoplasma gondii	10T 1/2 tissue culture		130431567	Illumina NovaSeq 6000	ILLUMINA	Coccidia (Toxoplasma gondii)
SRR11063596	PRJNA605964	SAMN14082735	Toxoplasma gondii	10T 1/2 tissue culture		237110276	Illumina NovaSeq 6000	ILLUMINA	Coccidia (Toxoplasma gondii)
SRR11063597	PRJNA605964	SAMN14082735	Toxoplasma gondii	10T 1/2 tissue culture		121434062	Illumina NovaSeq 6000	ILLUMINA	Coccidia (Toxoplasma gondii)
SRR11063598	PRJNA605964	SAMN14082735	Toxoplasma gondii	10T 1/2 tissue culture		92468739	Illumina NovaSeq 6000	ILLUMINA	Coccidia (Toxoplasma gondii)
SRR11063599	PRJNA605964	SAMN14082735	Toxoplasma gondii	10T 1/2 tissue culture		132907607	Illumina NovaSeq 6000	ILLUMINA	Coccidia (Toxoplasma gondii)
SRR11063600	PRJNA605964	SAMN14082735	Toxoplasma gondii	10T 1/2 tissue culture		1211190	Illumina NovaSeq 6000	ILLUMINA	Coccidia (Toxoplasma gondii)
SRR11063601	PRJNA605964	SAMN14082735	Toxoplasma gondii	10T 1/2 tissue culture		138513073	Illumina NovaSeq 6000	ILLUMINA	Coccidia (Toxoplasma gondii)
SRR11063602	PRJNA605964	SAMN14082735	Toxoplasma gondii	10T 1/2 tissue culture		29321229	Illumina NovaSeq 6000	ILLUMINA	Coccidia (Toxoplasma gondii)
SRR11063603	PRJNA605964	SAMN14082735	Toxoplasma gondii	10T 1/2 tissue culture		82436281	Illumina NovaSeq 6000	ILLUMINA	Coccidia (Toxoplasma gondii)
SRR11063604	PRJNA605964	SAMN14082735	Toxoplasma gondii	10T 1/2 tissue culture		162130677	Illumina NovaSeq 6000	ILLUMINA	Coccidia (Toxoplasma gondii)
SRR11063605	PRJNA605964	SAMN14082735	Toxoplasma gondii	10T 1/2 tissue culture		109745807	Illumina NovaSeq 6000	ILLUMINA	Coccidia (Toxoplasma gondii)
SRR11063606	PRJNA605964	SAMN14082735	Toxoplasma gondii	10T 1/2 tissue culture		1946419	Illumina NovaSeq 6000	ILLUMINA	Coccidia (Toxoplasma gondii)
SRR11063607	PRJNA605964	SAMN14082735	Toxoplasma gondii	10T 1/2 tissue culture		82903568	Illumina NovaSeq 6000	ILLUMINA	Coccidia (Toxoplasma gondii)
SRR11063608	PRJNA605964	SAMN14082735	Toxoplasma gondii	10T 1/2 tissue culture		42311547	Illumina NovaSeq 6000	ILLUMINA	Coccidia (Toxoplasma gondii)
SRR11063609	PRJNA605964	SAMN14082735	Toxoplasma gondii	10T 1/2 tissue culture		176849621	Illumina NovaSeq 6000	ILLUMINA	Coccidia (Toxoplasma gondii)
SRR11063610	PRJNA605964	SAMN14082735	Toxoplasma gondii	10T 1/2 tissue culture		5200653	Illumina NovaSeq 6000	ILLUMINA	Coccidia (Toxoplasma gondii)
SRR11063611	PRJNA605964	SAMN14082735	Toxoplasma gondii	10T 1/2 tissue culture		28395817	Illumina NovaSeq 6000	ILLUMINA	Coccidia (Toxoplasma gondii)
SRR11063612	PRJNA605964	SAMN14082735	Toxoplasma gondii	10T 1/2 tissue culture		21241641	Illumina NovaSeq 6000	ILLUMINA	Coccidia (Toxoplasma gondii)
SRR11063613	PRJNA605964	SAMN14082735	Toxoplasma gondii	10T 1/2 tissue culture		131994234	Illumina NovaSeq 6000	ILLUMINA	Coccidia (Toxoplasma gondii)
SRR11063614	PRJNA605964	SAMN14082735	Toxoplasma gondii	10T 1/2 tissue culture		115554625	Illumina NovaSeq 6000	ILLUMINA	Coccidia (Toxoplasma gondii)
SRR11063615	PRJNA605964	SAMN14082735	Toxoplasma gondii	10T 1/2 tissue culture		127951111	Illumina NovaSeq 6000	ILLUMINA	Coccidia (Toxoplasma gondii)
SRR11063616	PRJNA605964	SAMN14082735	Toxoplasma gondii	10T 1/2 tissue culture		77729630	Illumina NovaSeq 6000	ILLUMINA	Coccidia (Toxoplasma gondii)
SRR11063617	PRJNA605964	SAMN14082735	Toxoplasma gondii	10T 1/2 tissue culture		68331742	Illumina NovaSeq 6000	ILLUMINA	Coccidia (Toxoplasma gondii)
SRR11063618	PRJNA605964	SAMN14082735	Toxoplasma gondii	10T 1/2 tissue culture		134239348	Illumina NovaSeq 6000	ILLUMINA	Coccidia (Toxoplasma gondii)
SRR11063619	PRJNA605964	SAMN14082735	Toxoplasma gondii	10T 1/2 tissue culture		115019697	Illumina NovaSeq 6000	ILLUMINA	Coccidia (Toxoplasma gondii)
SRR11063620	PRJNA605964	SAMN14082735	Toxoplasma gondii	10T 1/2 tissue culture		47627562	Illumina NovaSeq 6000	ILLUMINA	Coccidia (Toxoplasma gondii)
SRR11063621	PRJNA605964	SAMN14082735	Toxoplasma gondii	10T 1/2 tissue culture		92993834	Illumina NovaSeq 6000	ILLUMINA	Coccidia (Toxoplasma gondii)
SRR11063622	PRJNA605964	SAMN14082735	Toxoplasma gondii	10T 1/2 tissue culture		51365047	Illumina NovaSeq 6000	ILLUMINA	Coccidia (Toxoplasma gondii)
SRR11063623	PRJNA605964	SAMN14082735	Toxoplasma gondii	10T 1/2 tissue culture		61474853	Illumina NovaSeq 6000	ILLUMINA	Coccidia (Toxoplasma gondii)
SRR11063624	PRJNA605964	SAMN14082735	Toxoplasma gondii	10T 1/2 tissue culture		15915543	Illumina NovaSeq 6000	ILLUMINA	Coccidia (Toxoplasma gondii)
SRR11063625	PRJNA605964	SAMN14082735	Toxoplasma gondii	10T 1/2 tissue culture		56123535	Illumina NovaSeq 6000	ILLUMINA	Coccidia (Toxoplasma gondii)
SRR11063626	PRJNA605964	SAMN14082735	Toxoplasma gondii	10T 1/2 tissue culture		114745063	Illumina NovaSeq 6000	ILLUMINA	Coccidia (Toxoplasma gondii)
SRR11063627	PRJNA605964	SAMN14082735	Toxoplasma gondii	10T 1/2 tissue culture		120906147	Illumina NovaSeq 6000	ILLUMINA	Coccidia (Toxoplasma gondii)
SRR11063628	PRJNA605964	SAMN14082735	Toxoplasma gondii	10T 1/2 tissue culture		149840790	Illumina NovaSeq 6000	ILLUMINA	Coccidia (Toxoplasma gondii)
SRR11063629	PRJNA605964	SAMN14082735	Toxoplasma gondii	10T 1/2 tissue culture		75518558	Illumina NovaSeq 6000	ILLUMINA	Coccidia (Toxoplasma gondii)
SRR11063630	PRJNA605964	SAMN14082735	Toxoplasma gondii	10T 1/2 tissue culture		176575068	Illumina NovaSeq 6000	ILLUMINA	Coccidia (Toxoplasma gondii)
SRR11063631	PRJNA605964	SAMN14082735	Toxoplasma gondii	10T 1/2 tissue culture		212186685	Illumina NovaSeq 6000	ILLUMINA	Coccidia (Toxoplasma gondii)
SRR11063632	PRJNA605964	SAMN14082735	Toxoplasma gondii	10T 1/2 tissue culture		136617293	Illumina NovaSeq 6000	ILLUMINA	Coccidia (Toxoplasma gondii)
SRR11063633	PRJNA605964	SAMN14082735	Toxoplasma gondii	10T 1/2 tissue culture		103805499	Illumina NovaSeq 6000	ILLUMINA	Coccidia (Toxoplasma gondii)
SRR11063634	PRJNA605964	SAMN14082735	Toxoplasma gondii	10T 1/2 tissue culture		9725429	Illumina NovaSeq 6000	ILLUMINA	Coccidia (Toxoplasma gondii)
SRR11063635	PRJNA605964	SAMN14082735	Toxoplasma gondii	10T 1/2 tissue culture		51039028	Illumina NovaSeq 6000	ILLUMINA	Coccidia (Toxoplasma gondii)
SRR11063636	PRJNA605964	SAMN14082735	Toxoplasma gondii	10T 1/2 tissue culture		68757670	Illumina NovaSeq 6000	ILLUMINA	Coccidia (Toxoplasma gondii)
SRR11063637	PRJNA605964	SAMN14082735	Toxoplasma gondii	10T 1/2 tissue culture		75592265	Illumina NovaSeq 6000	ILLUMINA	Coccidia (Toxoplasma gondii)
SRR11063638	PRJNA605964	SAMN14082735	Toxoplasma gondii	10T 1/2 tissue culture		74570590	Illumina NovaSeq 6000	ILLUMINA	Coccidia (Toxoplasma gondii)
SRR11063639	PRJNA605964	SAMN14082735	Toxoplasma gondii	10T 1/2 tissue culture		55002265	Illumina NovaSeq 6000	ILLUMINA	Coccidia (Toxoplasma gondii)
SRR11063640	PRJNA605964	SAMN14082735	Toxoplasma gondii	10T 1/2 tissue culture		77717518	Illumina NovaSeq 6000	ILLUMINA	Coccidia (Toxoplasma gondii)
SRR11063641	PRJNA605964	SAMN14082735	Toxoplasma gondii	10T 1/2 tissue culture		125026865	Illumina NovaSeq 6000	ILLUMINA	Coccidia (Toxoplasma gondii)
SRR11063642	PRJNA605964	SAMN14082735	Toxoplasma gondii	10T 1/2 tissue culture		119682478	Illumina NovaSeq 6000	ILLUMINA	Coccidia (Toxoplasma gondii)
SRR11063643	PRJNA605964	SAMN14082735	Toxoplasma gondii	10T 1/2 tissue culture		77925149	Illumina NovaSeq 6000	ILLUMINA	Coccidia (Toxoplasma gondii)
SRR11063700	PRJNA605964	SAMN14082735	Toxoplasma gondii	10T 1/2 tissue culture		41509614	Illumina NovaSeq 6000	ILLUMINA	Coccidia (Toxoplasma gondii)
SRR11063701	PRJNA605964	SAMN14082735	Toxoplasma gondii	10T 1/2 tissue culture		26536188	Illumina NovaSeq 6000	ILLUMINA	Coccidia (Toxoplasma gondii)
SRR11063702	PRJNA605964	SAMN14082735	Toxoplasma gondii	10T 1/2 tissue culture		102843787	Illumina NovaSeq 6000	ILLUMINA	Coccidia (Toxoplasma gondii)
SRR11063703	PRJNA605964	SAMN14082735	Toxoplasma gondii	10T 1/2 tissue culture		45441649	Illumina NovaSeq 6000	ILLUMINA	Coccidia (Toxoplasma gondii)
SRR11063704	PRJNA605964	SAMN14082735	Toxoplasma gondii	10T 1/2 tissue culture		176504009	Illumina NovaSeq 6000	ILLUMINA	Coccidia (Toxoplasma gondii)
SRR11063705	PRJNA605964	SAMN14082735	Toxoplasma gondii	10T 1/2 tissue culture		40111128	Illumina NovaSeq 6000	ILLUMINA	Coccidia (Toxoplasma gondii)
SRR11063706	PRJNA605964	SAMN14082735	Toxoplasma gondii	10T 1/2 tissue culture		543870700	Illumina NovaSeq 6000	ILLUMINA	Coccidia (Toxoplasma gondii)
SRR11063707	PRJNA605964	SAMN14082735	Toxoplasma gondii	10T 1/2 tissue culture		72771231	Illumina NovaSeq 6000	ILLUMINA	Coccidia (Toxoplasma gondii)
SRR11063708	PRJNA605964	SAMN14082735	Toxoplasma gondii	10T 1/2 tissue culture		66207785	Illumina NovaSeq 6000	ILLUMINA	Coccidia (Toxoplasma gondii)
SRR11063709	PRJNA605964	SAMN14082735	Toxoplasma gondii	10T 1/2 tissue culture		148010332	Illumina NovaSeq 6000	ILLUMINA	Coccidia (Toxoplasma gondii)
SRR11063710	PRJNA605964	SAMN14082735	Toxoplasma gondii	10T 1/2 tissue culture		18599628	Illumina NovaSeq 6000	ILLUMINA	Coccidia (Toxoplasma gondii)
SRR11063711	PRJNA605964	SAMN14082735	Toxoplasma gondii	10T 1/2 tissue culture		78315477	Illumina NovaSeq 6000	ILLUMINA	Coccidia (Toxoplasma gondii)
SRR11063712	PRJNA605964	SAMN14082735	Toxoplasma gondii	10T 1/2 tissue culture		43518945	Illumina NovaSeq 6000	ILLUMINA	Coccidia (Toxoplasma gondii)
SRR11063713	PRJNA605964	SAMN14082735	Toxoplasma gondii	10T 1/2 tissue culture		98344913	Illumina NovaSeq 6000	ILLUMINA	Coccidia (Toxoplasma gondii)
SRR11063714	PRJNA605964	SAMN14082735	Toxoplasma gondii	10T 1/2 tissue culture		109482332	Illumina NovaSeq 6000	ILLUMINA	Coccidia (Toxoplasma gondii)
SRR11063715	PRJNA605964	SAMN14082735	Toxoplasma gondii	10T 1/2 tissue culture		27439545	Illumina NovaSeq 6000	ILLUMINA	Coccidia (Toxoplasma gondii)
SRR11063716	PRJNA605964	SAMN14082735	Toxoplasma gondii	10T 1/2 tissue culture		84960333	Illumina NovaSeq 6000	ILLUMINA	Coccidia (Toxoplasma gondii)
SRR11063717	PRJNA605964	SAMN14082735	Toxoplasma gondii	10T 1/2 tissue culture		67809437	Illumina NovaSeq 6000	ILLUMINA	Coccidia (Toxoplasma gondii)
SRR11063718	PRJNA605964	SAMN14082735	Toxoplasma gondii	10T 1/2 tissue culture		50835853	Illumina NovaSeq 6000	ILLUMINA	Coccidia (Toxoplasma gondii)
SRR11063719	PRJNA605964	SAMN14082735	Toxoplasma gondii	10T 1/2 tissue culture		7355118	Illumina NovaSeq 6000	ILLUMINA	Coccidia (Toxoplasma gondii)
SRR11063720	PRJNA605964	SAMN14082735	Toxoplasma gondii	10T 1/2 tissue culture		65532408	Illumina NovaSeq 6000	ILLUMINA	Coccidia (Toxoplasma gondii)
SRR11063721	PRJNA605964	SAMN14082735	Toxoplasma gondii	10T 1/2 tissue culture		208199766	Illumina NovaSeq 6000	ILLUMINA	Coccidia (Toxoplasma gondii)
SRR11063722	PRJNA605964	SAMN14082735	Toxoplasma gondii	10T 1/2 tissue culture		25693452	Illumina NovaSeq 6000	ILLUMINA	Coccidia (Toxoplasma gondii)
SRR11063723	PRJNA605964	SAMN14082735	Toxoplasma gondii	10T 1/2 tissue culture		55924830	Illumina NovaSeq 6000	ILLUMINA	Coccidia (Toxoplasma gondii)
SRR11063724	PRJNA605964	SAMN14082735	Toxoplasma gondii	10T 1/2 tissue culture		80115737	Illumina NovaSeq 6000	ILLUMINA	Coccidia (Toxoplasma gondii)
SRR11063725	PRJNA605964	SAMN14082735	Toxoplasma gondii	10T 1/2 tissue culture		123583676	Illumina NovaSeq 6000	ILLUMINA	Coccidia (Toxoplasma gondii)
SRR11063726	PRJNA605964	SAMN14082735	Toxoplasma gondii	10T 1/2 tissue culture		124918856	Illumina NovaSeq 6000	ILLUMINA	Coccidia (Toxoplasma gondii)
SRR11063727	PRJNA605964	SAMN14082735	Toxoplasma gondii	10T 1/2 tissue culture		117061948	Illumina NovaSeq 6000	ILLUMINA	Coccidia (Toxoplasma gondii)
SRR11063728	PRJNA605964	SAMN14082735	Toxoplasma gondii	10T 1/2 tissue culture		120943118	Illumina NovaSeq 6000	ILLUMINA	Coccidia (Toxoplasma gondii)
SRR11063729	PRJNA605964	SAMN14082735	Toxoplasma gondii	10T 1/2 tissue culture		144797414	Illumina NovaSeq 6000	ILLUMINA	Coccidia (Toxoplasma gondii)
SRR11063730	PRJNA605964	SAMN14082735	Toxoplasma gondii	10T 1/2 tissue culture		56148268	Illumina NovaSeq 6000	ILLUMINA	Coccidia (Toxoplasma gondii)
SRR11063731	PRJNA605964	SAMN14082735	Toxoplasma gondii	10T 1/2 tissue culture		36620710	Illumina NovaSeq 6000	ILLUMINA	Coccidia (Toxoplasma gondii)
SRR11063732	PRJNA605964	SAMN14082735	Toxoplasma gondii	10T 1/2 tissue culture		145868211	Illumina NovaSeq 6000	ILLUMINA	Coccidia (Toxoplasma gondii)
SRR11063733	PRJNA605964	SAMN14082735	Toxoplasma gondii	10T 1/2 tissue culture		52694359	Illumina NovaSeq 6000	ILLUMINA	Coccidia (Toxoplasma gondii)
SRR11063734	PRJNA605964	SAMN14082735	Toxoplasma gondii	10T 1/2 tissue culture		107777042	Illumina NovaSeq 6000	ILLUMINA	Coccidia (Toxoplasma gondii)
SRR11063735	PRJNA605964	SAMN14082735	Toxoplasma gondii	10T 1/2 tissue culture		56783743	Illumina NovaSeq 6000	ILLUMINA	Coccidia (Toxoplasma gondii)
SRR11063736	PRJNA605964	SAMN14082735	Toxoplasma gondii	10T 1/2 tissue culture		9064966	Illumina NovaSeq 6000	ILLUMINA	Coccidia (Toxoplasma gondii)
SRR11063737	PRJNA605964	SAMN14082735	Toxoplasma gondii	10T 1/2 tissue culture		33163202	Illumina NovaSeq 6000	ILLUMINA	Coccidia (Toxoplasma gondii)
SRR11063738	PRJNA605964	SAMN14082735	Toxoplasma gondii	10T 1/2 tissue culture		43263916	Illumina NovaSeq 6000	ILLUMINA	Coccidia (Toxoplasma gondii)
SRR11063739	PRJNA605964	SAMN14082735	Toxoplasma gondii	10T 1/2 tissue culture		153033176	Illumina NovaSeq 6000	ILLUMINA	Coccidia (Toxoplasma gondii)
SRR11063740	PRJNA605964	SAMN14082735	Toxoplasma gondii	10T 1/2 tissue culture		52491686	Illumina NovaSeq 6000	ILLUMINA	Coccidia (Toxoplasma gondii)
SRR11063741	PRJNA605964	SAMN14082735	Toxoplasma gondii	10T 1/2 tissue culture		143588151	Illumina NovaSeq 6000	ILLUMINA	Coccidia (Toxoplasma gondii)
SRR11063742	PRJNA605964	SAMN14082735	Toxoplasma gondii	10T 1/2 tissue culture		123613787	Illumina NovaSeq 6000	ILLUMINA	Coccidia (Toxoplasma gondii)
SRR11063743	PRJNA605964	SAMN14082735	Toxoplasma gondii	10T 1/2 tissue culture		134475517	Illumina NovaSeq 6000	ILLUMINA	Coccidia (Toxoplasma gondii)
SRR11063744	PRJNA605964	SAMN14082735	Toxoplasma gondii	10T 1/2 tissue culture		74606382	Illumina NovaSeq 6000	ILLUMINA	Coccidia (Toxoplasma gondii)
SRR11063745	PRJNA605964	SAMN14082735	Toxoplasma gondii	10T 1/2 tissue culture		60097925	Illumina NovaSeq 6000	ILLUMINA	Coccidia (Toxoplasma gondii)
SRR11063746	PRJNA605964	SAMN14082735	Toxoplasma gondii	10T 1/2 tissue culture		39521737	Illumina NovaSeq 6000	ILLUMINA	Coccidia (Toxoplasma gondii)
SRR11063747	PRJNA605964	SAMN14082735	Toxoplasma gondii	10T 1/2 tissue culture		1858707	Illumina NovaSeq 6000	ILLUMINA	Coccidia (Toxoplasma gondii)
SRR11063748	PRJNA605964	SAMN14082735	Toxoplasma gondii	10T 1/2 tissue culture		99246251	Illumina NovaSeq 6000	ILLUMINA	Coccidia (Toxoplasma gondii)
SRR11063749	PRJNA605964	SAMN14082735	Toxoplasma gondii	10T 1/2 tissue culture		111315575	Illumina NovaSeq 6000	ILLUMINA	Coccidia (Toxoplasma gondii)
SRR11063750	PRJNA605964	SAMN14082735	Toxoplasma gondii	10T 1/2 tissue culture		23434897	Illumina NovaSeq 6000	ILLUMINA	Coccidia (Toxoplasma gondii)
SRR11063751	PRJNA605964	SAMN14082735	Toxoplasma gondii	10T 1/2 tissue culture		174954310	Illumina NovaSeq 6000	ILLUMINA	Coccidia (Toxoplasma gondii)
SRR11063752	PRJNA605964	SAMN14082735	Toxoplasma gondii	10T 1/2 tissue culture		62884870	Illumina NovaSeq 6000	ILLUMINA	Coccidia (Toxoplasma gondii)
SRR11063753	PRJNA605964	SAMN14082735	Toxoplasma gondii	10T 1/2 tissue culture		109088733	Illumina NovaSeq 6000	ILLUMINA	Coccidia (Toxoplasma gondii)
SRR11063754	PRJNA605964	SAMN14082735	Toxoplasma gondii	10T 1/2 tissue culture		128791769	Illumina NovaSeq 6000	ILLUMINA	Coccidia (Toxoplasma gondii)
SRR11063755	PRJNA605964	SAMN14082735	Toxoplasma gondii	10T 1/2 tissue culture		80006166	Illumina NovaSeq 6000	ILLUMINA	Coccidia (Toxoplasma gondii)
SRR11063980	PRJNA605964	SAMN14082735	Toxoplasma gondii	10T 1/2 tissue culture		1428725	Illumina NovaSeq 6000	ILLUMINA	Coccidia (Toxoplasma gondii)
SRR11063981	PRJNA605964	SAMN14082735	Toxoplasma gondii	10T 1/2 tissue culture		31758637	Illumina NovaSeq 6000	ILLUMINA	Coccidia (Toxoplasma gondii)
SRR11063982	PRJNA605964	SAMN14082735	Toxoplasma gondii	10T 1/2 tissue culture		159732653	Illumina NovaSeq 6000	ILLUMINA	Coccidia (Toxoplasma gondii)
SRR11063983	PRJNA605964	SAMN14082735	Toxoplasma gondii	10T 1/2 tissue culture		79028793	Illumina NovaSeq 6000	ILLUMINA	Coccidia (Toxoplasma gondii)
SRR11063984	PRJNA605964	SAMN14082735	Toxoplasma gondii	10T 1/2 tissue culture		26366339	Illumina NovaSeq 6000	ILLUMINA	Coccidia (Toxoplasma gondii)
SRR11063985	PRJNA605964	SAMN14082735	Toxoplasma gondii	10T 1/2 tissue culture		53373886	Illumina NovaSeq 6000	ILLUMINA	Coccidia (Toxoplasma gondii)
SRR11063986	PRJNA605964	SAMN14082735	Toxoplasma gondii	10T 1/2 tissue culture		1588674	Illumina NovaSeq 6000	ILLUMINA	Coccidia (Toxoplasma gondii)
SRR11063987	PRJNA605964	SAMN14082735	Toxoplasma gondii	10T 1/2 tissue culture		135775972	Illumina NovaSeq 6000	ILLUMINA	Coccidia (Toxoplasma gondii)
SRR11063988	PRJNA605964	SAMN14082735	Toxoplasma gondii	10T 1/2 tissue culture		74815176	Illumina NovaSeq 6000	ILLUMINA	Coccidia (Toxoplasma gondii)
SRR11063989	PRJNA605964	SAMN14082735	Toxoplasma gondii	10T 1/2 tissue culture		39084205	Illumina NovaSeq 6000	ILLUMINA	Coccidia (Toxoplasma gondii)
SRR11063990	PRJNA605964	SAMN14082735	Toxoplasma gondii	10T 1/2 tissue culture		43047298	Illumina NovaSeq 6000	ILLUMINA	Coccidia (Toxoplasma gondii)
SRR11063991	PRJNA605964	SAMN14082735	Toxoplasma gondii	10T 1/2 tissue culture		123946265	Illumina NovaSeq 6000	ILLUMINA	Coccidia (Toxoplasma gondii)
SRR11063992	PRJNA605964	SAMN14082735	Toxoplasma gondii	10T 1/2 tissue culture		31841700	Illumina NovaSeq 6000	ILLUMINA	Coccidia (Toxoplasma gondii)
SRR11063993	PRJNA605964	SAMN14082735	Toxoplasma gondii	10T 1/2 tissue culture		69513045	Illumina NovaSeq 6000	ILLUMINA	Coccidia (Toxoplasma gondii)
SRR11063994	PRJNA605964	SAMN14082735	Toxoplasma gondii	10T 1/2 tissue culture		45511286	Illumina NovaSeq 6000	ILLUMINA	Coccidia (Toxoplasma gondii)
SRR11063995	PRJNA605964	SAMN14082735	Toxoplasma gondii	10T 1/2 tissue culture		1092550	Illumina NovaSeq 6000	ILLUMINA	Coccidia (Toxoplasma gondii)
SRR11063996	PRJNA605964	SAMN14082735	Toxoplasma gondii	10T 1/2 tissue culture		53517856	Illumina NovaSeq 6000	ILLUMINA	Coccidia (Toxoplasma gondii)
SRR11063997	PRJNA605964	SAMN14082735	Toxoplasma gondii	10T 1/2 tissue culture		28257881	Illumina NovaSeq 6000	ILLUMINA	Coccidia (Toxoplasma gondii)
SRR11063998	PRJNA605964	SAMN14082735	Toxoplasma gondii	10T 1/2 tissue culture		90307138	Illumina NovaSeq 6000	ILLUMINA	Coccidia (Toxoplasma gondii)
SRR11063999	PRJNA605964	SAMN14082735	Toxoplasma gondii	10T 1/2 tissue culture		188434169	Illumina NovaSeq 6000	ILLUMINA	Coccidia (Toxoplasma gondii)
SRR11064000	PRJNA605964	SAMN14082735	Toxoplasma gondii	10T 1/2 tissue culture		1269497	Illumina NovaSeq 6000	ILLUMINA	Coccidia (Toxoplasma gondii)
SRR11064001	PRJNA605964	SAMN14082735	Toxoplasma gondii	10T 1/2 tissue culture		132232580	Illumina NovaSeq 6000	ILLUMINA	Coccidia (Toxoplasma gondii)
SRR11064002	PRJNA605964	SAMN14082735	Toxoplasma gondii	10T 1/2 tissue culture		120089276	Illumina NovaSeq 6000	ILLUMINA	Coccidia (Toxoplasma gondii)
SRR11064003	PRJNA605964	SAMN14082735	Toxoplasma gondii	10T 1/2 tissue culture		183006517	Illumina NovaSeq 6000	ILLUMINA	Coccidia (Toxoplasma gondii)
SRR11064004	PRJNA605964	SAMN14082735	Toxoplasma gondii	10T 1/2 tissue culture		5659222	Illumina NovaSeq 6000	ILLUMINA	Coccidia (Toxoplasma gondii)
SRR11064005	PRJNA605964	SAMN14082735	Toxoplasma gondii	10T 1/2 tissue culture		12646918	Illumina NovaSeq 6000	ILLUMINA	Coccidia (Toxoplasma gondii)
SRR11064006	PRJNA605964	SAMN14082735	Toxoplasma gondii	10T 1/2 tissue culture		43828769	Illumina NovaSeq 6000	ILLUMINA	Coccidia (Toxoplasma gondii)
SRR11064007	PRJNA605964	SAMN14082735	Toxoplasma gondii	10T 1/2 tissue culture		52429222	Illumina NovaSeq 6000	ILLUMINA	Coccidia (Toxoplasma gondii)
SRR11064008	PRJNA605964	SAMN14082735	Toxoplasma gondii	10T 1/2 tissue culture		13671822	Illumina NovaSeq 6000	ILLUMINA	Coccidia (Toxoplasma gondii)
SRR11064009	PRJNA605964	SAMN14082735	Toxoplasma gondii	10T 1/2 tissue culture		10287335	Illumina NovaSeq 6000	ILLUMINA	Coccidia (Toxoplasma gondii)
SRR11064010	PRJNA605964	SAMN14082735	Toxoplasma gondii	10T 1/2 tissue culture		1500047	Illumina NovaSeq 6000	ILLUMINA	Coccidia (Toxoplasma gondii)
SRR11064011	PRJNA605964	SAMN14082735	Toxoplasma gondii	10T 1/2 tissue culture		234124635	Illumina NovaSeq 6000	ILLUMINA	Coccidia (Toxoplasma gondii)
SRR11064012	PRJNA605964	SAMN14082735	Toxoplasma gondii	10T 1/2 tissue culture		38068192	Illumina NovaSeq 6000	ILLUMINA	Coccidia (Toxoplasma gondii)
SRR11064013	PRJNA605964	SAMN14082735	Toxoplasma gondii	10T 1/2 tissue culture		38526553	Illumina NovaSeq 6000	ILLUMINA	Coccidia (Toxoplasma gondii)
SRR11064014	PRJNA605964	SAMN14082735	Toxoplasma gondii	10T 1/2 tissue culture		107070176	Illumina NovaSeq 6000	ILLUMINA	Coccidia (Toxoplasma gondii)
SRR11064015	PRJNA605964	SAMN14082735	Toxoplasma gondii	10T 1/2 tissue culture		56050096	Illumina NovaSeq 6000	ILLUMINA	Coccidia (Toxoplasma gondii)
SRR11064016	PRJNA605964	SAMN14082735	Toxoplasma gondii	10T 1/2 tissue culture		30760508	Illumina NovaSeq 6000	ILLUMINA	Coccidia (Toxoplasma gondii)
SRR11064017	PRJNA605964	SAMN14082735	Toxoplasma gondii	10T 1/2 tissue culture		20363151	Illumina NovaSeq 6000	ILLUMINA	Coccidia (Toxoplasma gondii)
SRR11064018	PRJNA605964	SAMN14082735	Toxoplasma gondii	10T 1/2 tissue culture		39162344	Illumina NovaSeq 6000	ILLUMINA	Coccidia (Toxoplasma gondii)
SRR11064019	PRJNA605964	SAMN14082735	Toxoplasma gondii	10T 1/2 tissue culture		1425135	Illumina NovaSeq 6000	ILLUMINA	Coccidia (Toxoplasma gondii)
SRR11064020	PRJNA605964	SAMN14082735	Toxoplasma gondii	10T 1/2 tissue culture		62761060	Illumina NovaSeq 6000	ILLUMINA	Coccidia (Toxoplasma gondii)
SRR11064021	PRJNA605964	SAMN14082735	Toxoplasma gondii	10T 1/2 tissue culture		71064459	Illumina NovaSeq 6000	ILLUMINA	Coccidia (Toxoplasma gondii)
SRR11064022	PRJNA605964	SAMN14082735	Toxoplasma gondii	10T 1/2 tissue culture		1670231	Illumina NovaSeq 6000	ILLUMINA	Coccidia (Toxoplasma gondii)
SRR11064023	PRJNA605964	SAMN14082735	Toxoplasma gondii	10T 1/2 tissue culture		170006859	Illumina NovaSeq 6000	ILLUMINA	Coccidia (Toxoplasma gondii)
SRR11064024	PRJNA605964	SAMN14082735	Toxoplasma gondii	10T 1/2 tissue culture		43239444	Illumina NovaSeq 6000	ILLUMINA	Coccidia (Toxoplasma gondii)
SRR11064025	PRJNA605964	SAMN14082735	Toxoplasma gondii	10T 1/2 tissue culture		56583002	Illumina NovaSeq 6000	ILLUMINA	Coccidia (Toxoplasma gondii)
SRR11064026	PRJNA605964	SAMN14082735	Toxoplasma gondii	10T 1/2 tissue culture		77065366	Illumina NovaSeq 6000	ILLUMINA	Coccidia (Toxoplasma gondii)
SRR11064027	PRJNA605964	SAMN14082735	Toxoplasma gondii	10T 1/2 tissue culture		63622208	Illumina NovaSeq 6000	ILLUMINA	Coccidia (Toxoplasma gondii)
SRR11064028	PRJNA605964	SAMN14082735	Toxoplasma gondii	10T 1/2 tissue culture		61353787	Illumina NovaSeq 6000	ILLUMINA	Coccidia (Toxoplasma gondii)
SRR11064029	PRJNA605964	SAMN14082735	Toxoplasma gondii	10T 1/2 tissue culture		81218733	Illumina NovaSeq 6000	ILLUMINA	Coccidia (Toxoplasma gondii)
SRR11064030	PRJNA605964	SAMN14082735	Toxoplasma gondii	10T 1/2 tissue culture		49492785	Illumina NovaSeq 6000	ILLUMINA	Coccidia (Toxoplasma gondii)
SRR11064031	PRJNA605964	SAMN14082735	Toxoplasma gondii	10T 1/2 tissue culture		62256483	Illumina NovaSeq 6000	ILLUMINA	Coccidia (Toxoplasma gondii)
SRR11064032	PRJNA605964	SAMN14082735	Toxoplasma gondii	10T 1/2 tissue culture		106945544	Illumina NovaSeq 6000	ILLUMINA	Coccidia (Toxoplasma gondii)
SRR11064033	PRJNA605964	SAMN14082735	Toxoplasma gondii	10T 1/2 tissue culture		203596537	Illumina NovaSeq 6000	ILLUMINA	Coccidia (Toxoplasma gondii)
SRR11064034	PRJNA605964	SAMN14082735	Toxoplasma gondii	10T 1/2 tissue culture		4302780	Illumina NovaSeq 6000	ILLUMINA	Coccidia (Toxoplasma gondii)
SRR11064035	PRJNA605964	SAMN14082735	Toxoplasma gondii	10T 1/2 tissue culture		68449362	Illumina NovaSeq 6000	ILLUMINA	Coccidia (Toxoplasma gondii)
SRR11064316	PRJNA605964	SAMN14082735	Toxoplasma gondii	10T 1/2 tissue culture		14051106	Illumina NovaSeq 6000	ILLUMINA	Coccidia (Toxoplasma gondii)
SRR11064317	PRJNA605964	SAMN14082735	Toxoplasma gondii	10T 1/2 tissue culture		157030409	Illumina NovaSeq 6000	ILLUMINA	Coccidia (Toxoplasma gondii)
SRR11064318	PRJNA605964	SAMN14082735	Toxoplasma gondii	10T 1/2 tissue culture		70836552	Illumina NovaSeq 6000	ILLUMINA	Coccidia (Toxoplasma gondii)
SRR11064319	PRJNA605964	SAMN14082735	Toxoplasma gondii	10T 1/2 tissue culture		51981830	Illumina NovaSeq 6000	ILLUMINA	Coccidia (Toxoplasma gondii)
SRR11064320	PRJNA605964	SAMN14082735	Toxoplasma gondii	10T 1/2 tissue culture		111125439	Illumina NovaSeq 6000	ILLUMINA	Coccidia (Toxoplasma gondii)
SRR11064321	PRJNA605964	SAMN14082735	Toxoplasma gondii	10T 1/2 tissue culture		66416846	Illumina NovaSeq 6000	ILLUMINA	Coccidia (Toxoplasma gondii)
SRR11064322	PRJNA605964	SAMN14082735	Toxoplasma gondii	10T 1/2 tissue culture		55138718	Illumina NovaSeq 6000	ILLUMINA	Coccidia (Toxoplasma gondii)
SRR11064323	PRJNA605964	SAMN14082735	Toxoplasma gondii	10T 1/2 tissue culture		60359767	Illumina NovaSeq 6000	ILLUMINA	Coccidia (Toxoplasma gondii)
SRR11064324	PRJNA605964	SAMN14082735	Toxoplasma gondii	10T 1/2 tissue culture		58287436	Illumina NovaSeq 6000	ILLUMINA	Coccidia (Toxoplasma gondii)
SRR11064325	PRJNA605964	SAMN14082735	Toxoplasma gondii	10T 1/2 tissue culture		49882607	Illumina NovaSeq 6000	ILLUMINA	Coccidia (Toxoplasma gondii)
SRR11064326	PRJNA605964	SAMN14082735	Toxoplasma gondii	10T 1/2 tissue culture		62123380	Illumina NovaSeq 6000	ILLUMINA	Coccidia (Toxoplasma gondii)
SRR11064327	PRJNA605964	SAMN14082735	Toxoplasma gondii	10T 1/2 tissue culture		55534809	Illumina NovaSeq 6000	ILLUMINA	Coccidia (Toxoplasma gondii)
SRR11064328	PRJNA605964	SAMN14082735	Toxoplasma gondii	10T 1/2 tissue culture		124549764	Illumina NovaSeq 6000	ILLUMINA	Coccidia (Toxoplasma gondii)
SRR11064329	PRJNA605964	SAMN14082735	Toxoplasma gondii	10T 1/2 tissue culture		40361271	Illumina NovaSeq 6000	ILLUMINA	Coccidia (Toxoplasma gondii)
SRR11064330	PRJNA605964	SAMN14082735	Toxoplasma gondii	10T 1/2 tissue culture		1559450	Illumina NovaSeq 6000	ILLUMINA	Coccidia (Toxoplasma gondii)
SRR11064331	PRJNA605964	SAMN14082735	Toxoplasma gondii	10T 1/2 tissue culture		1963947	Illumina NovaSeq 6000	ILLUMINA	Coccidia (Toxoplasma gondii)
SRR11064332	PRJNA605964	SAMN14082735	Toxoplasma gondii	10T 1/2 tissue culture		83914168	Illumina NovaSeq 6000	ILLUMINA	Coccidia (Toxoplasma gondii)
SRR11064333	PRJNA605964	SAMN14082735	Toxoplasma gondii	10T 1/2 tissue culture		51045034	Illumina NovaSeq 6000	ILLUMINA	Coccidia (Toxoplasma gondii)
SRR11064334	PRJNA605964	SAMN14082735	Toxoplasma gondii	10T 1/2 tissue culture		137120986	Illumina NovaSeq 6000	ILLUMINA	Coccidia (Toxoplasma gondii)
SRR11064335	PRJNA605964	SAMN14082735	Toxoplasma gondii	10T 1/2 tissue culture		65865047	Illumina NovaSeq 6000	ILLUMINA	Coccidia (Toxoplasma gondii)
SRR11064336	PRJNA605964	SAMN14082735	Toxoplasma gondii	10T 1/2 tissue culture		59442321	Illumina NovaSeq 6000	ILLUMINA	Coccidia (Toxoplasma gondii)
SRR11064337	PRJNA605964	SAMN14082735	Toxoplasma gondii	10T 1/2 tissue culture		61423972	Illumina NovaSeq 6000	ILLUMINA	Coccidia (Toxoplasma gondii)
SRR11064338	PRJNA605964	SAMN14082735	Toxoplasma gondii	10T 1/2 tissue culture		50073539	Illumina NovaSeq 6000	ILLUMINA	Coccidia (Toxoplasma gondii)
SRR11064339	PRJNA605964	SAMN14082735	Toxoplasma gondii	10T 1/2 tissue culture		110605728	Illumina NovaSeq 6000	ILLUMINA	Coccidia (Toxoplasma gondii)
SRR11064340	PRJNA605964	SAMN14082735	Toxoplasma gondii	10T 1/2 tissue culture		40191921	Illumina NovaSeq 6000	ILLUMINA	Coccidia (Toxoplasma gondii)
SRR11064341	PRJNA605964	SAMN14082735	Toxoplasma gondii	10T 1/2 tissue culture		15703260	Illumina NovaSeq 6000	ILLUMINA	Coccidia (Toxoplasma gondii)
SRR11064342	PRJNA605964	SAMN14082735	Toxoplasma gondii	10T 1/2 tissue culture		31331091	Illumina NovaSeq 6000	ILLUMINA	Coccidia (Toxoplasma gondii)
SRR11064343	PRJNA605964	SAMN14082735	Toxoplasma gondii	10T 1/2 tissue culture		4604538	Illumina NovaSeq 6000	ILLUMINA	Coccidia (Toxoplasma gondii)
SRR11064344	PRJNA605964	SAMN14082735	Toxoplasma gondii	10T 1/2 tissue culture		115266727	Illumina NovaSeq 6000	ILLUMINA	Coccidia (Toxoplasma gondii)
SRR11064345	PRJNA605964	SAMN14082735	Toxoplasma gondii	10T 1/2 tissue culture		3730356	Illumina NovaSeq 6000	ILLUMINA	Coccidia (Toxoplasma gondii)
SRR11064346	PRJNA605964	SAMN14082735	Toxoplasma gondii	10T 1/2 tissue culture		31125431	Illumina NovaSeq 6000	ILLUMINA	Coccidia (Toxoplasma gondii)
SRR11064347	PRJNA605964	SAMN14082735	Toxoplasma gondii	10T 1/2 tissue culture		124545584	Illumina NovaSeq 6000	ILLUMINA	Coccidia (Toxoplasma gondii)
SRR11064348	PRJNA605964	SAMN14082735	Toxoplasma gondii	10T 1/2 tissue culture		80063714	Illumina NovaSeq 6000	ILLUMINA	Coccidia (Toxoplasma gondii)
SRR11064349	PRJNA605964	SAMN14082735	Toxoplasma gondii	10T 1/2 tissue culture		151478848	Illumina NovaSeq 6000	ILLUMINA	Coccidia (Toxoplasma gondii)
SRR11064350	PRJNA605964	SAMN14082735	Toxoplasma gondii	10T 1/2 tissue culture		123268749	Illumina NovaSeq 6000	ILLUMINA	Coccidia (Toxoplasma gondii)
SRR11064351	PRJNA605964	SAMN14082735	Toxoplasma gondii	10T 1/2 tissue culture		60847987	Illumina NovaSeq 6000	ILLUMINA	Coccidia (Toxoplasma gondii)
SRR11064352	PRJNA605964	SAMN14082735	Toxoplasma gondii	10T 1/2 tissue culture		39072039	Illumina NovaSeq 6000	ILLUMINA	Coccidia (Toxoplasma gondii)
SRR11064353	PRJNA605964	SAMN14082735	Toxoplasma gondii	10T 1/2 tissue culture		206059774	Illumina NovaSeq 6000	ILLUMINA	Coccidia (Toxoplasma gondii)
SRR11064354	PRJNA605964	SAMN14082735	Toxoplasma gondii	10T 1/2 tissue culture		1344389	Illumina NovaSeq 6000	ILLUMINA	Coccidia (Toxoplasma gondii)
SRR11064355	PRJNA605964	SAMN14082735	Toxoplasma gondii	10T 1/2 tissue culture		1631610	Illumina NovaSeq 6000	ILLUMINA	Coccidia (Toxoplasma gondii)
SRR11064356	PRJNA605964	SAMN14082735	Toxoplasma gondii	10T 1/2 tissue culture		68688229	Illumina NovaSeq 6000	ILLUMINA	Coccidia (Toxoplasma gondii)
SRR11064357	PRJNA605964	SAMN14082735	Toxoplasma gondii	10T 1/2 tissue culture		185810738	Illumina NovaSeq 6000	ILLUMINA	Coccidia (Toxoplasma gondii)
SRR11064358	PRJNA605964	SAMN14082735	Toxoplasma gondii	10T 1/2 tissue culture		56260316	Illumina NovaSeq 6000	ILLUMINA	Coccidia (Toxoplasma gondii)
SRR11064359	PRJNA605964	SAMN14082735	Toxoplasma gondii	10T 1/2 tissue culture		156689763	Illumina NovaSeq 6000	ILLUMINA	Coccidia (Toxoplasma gondii)
SRR11064360	PRJNA605964	SAMN14082735	Toxoplasma gondii	10T 1/2 tissue culture		102021436	Illumina NovaSeq 6000	ILLUMINA	Coccidia (Toxoplasma gondii)
SRR11064361	PRJNA605964	SAMN14082735	Toxoplasma gondii	10T 1/2 tissue culture		76018044	Illumina NovaSeq 6000	ILLUMINA	Coccidia (Toxoplasma gondii)
SRR11064362	PRJNA605964	SAMN14082735	Toxoplasma gondii	10T 1/2 tissue culture		127682192	Illumina NovaSeq 6000	ILLUMINA	Coccidia (Toxoplasma gondii)
SRR11064363	PRJNA605964	SAMN14082735	Toxoplasma gondii	10T 1/2 tissue culture		83057583	Illumina NovaSeq 6000	ILLUMINA	Coccidia (Toxoplasma gondii)
SRR11064364	PRJNA605964	SAMN14082735	Toxoplasma gondii	10T 1/2 tissue culture		2159954	Illumina NovaSeq 6000	ILLUMINA	Coccidia (Toxoplasma gondii)
SRR11064365	PRJNA605964	SAMN14082735	Toxoplasma gondii	10T 1/2 tissue culture		19597397	Illumina NovaSeq 6000	ILLUMINA	Coccidia (Toxoplasma gondii)
SRR11064366	PRJNA605964	SAMN14082735	Toxoplasma gondii	10T 1/2 tissue culture		125538550	Illumina NovaSeq 6000	ILLUMINA	Coccidia (Toxoplasma gondii)
SRR11064367	PRJNA605964	SAMN14082735	Toxoplasma gondii	10T 1/2 tissue culture		148604272	Illumina NovaSeq 6000	ILLUMINA	Coccidia (Toxoplasma gondii)
SRR11064368	PRJNA605964	SAMN14082735	Toxoplasma gondii	10T 1/2 tissue culture		58027545	Illumina NovaSeq 6000	ILLUMINA	Coccidia (Toxoplasma gondii)
SRR11064369	PRJNA605964	SAMN14082735	Toxoplasma gondii	10T 1/2 tissue culture		104766887	Illumina NovaSeq 6000	ILLUMINA	Coccidia (Toxoplasma gondii)
SRR11064370	PRJNA605964	SAMN14082735	Toxoplasma gondii	10T 1/2 tissue culture		5575706	Illumina NovaSeq 6000	ILLUMINA	Coccidia (Toxoplasma gondii)
SRR11064371	PRJNA605964	SAMN14082735	Toxoplasma gondii	10T 1/2 tissue culture		77440711	Illumina NovaSeq 6000	ILLUMINA	Coccidia (Toxoplasma gondii)
SRR11064484	PRJNA605964	SAMN14082735	Toxoplasma gondii	10T 1/2 tissue culture		16605615	Illumina NovaSeq 6000	ILLUMINA	Coccidia (Toxoplasma gondii)
SRR11064485	PRJNA605964	SAMN14082735	Toxoplasma gondii	10T 1/2 tissue culture		13755609	Illumina NovaSeq 6000	ILLUMINA	Coccidia (Toxoplasma gondii)
SRR11064486	PRJNA605964	SAMN14082735	Toxoplasma gondii	10T 1/2 tissue culture		119104095	Illumina NovaSeq 6000	ILLUMINA	Coccidia (Toxoplasma gondii)
SRR11064487	PRJNA605964	SAMN14082735	Toxoplasma gondii	10T 1/2 tissue culture		74989155	Illumina NovaSeq 6000	ILLUMINA	Coccidia (Toxoplasma gondii)
SRR11064488	PRJNA605964	SAMN14082735	Toxoplasma gondii	10T 1/2 tissue culture		81111125	Illumina NovaSeq 6000	ILLUMINA	Coccidia (Toxoplasma gondii)
SRR11064489	PRJNA605964	SAMN14082734	Toxoplasma gondii	10T 1/2 tissue culture		62224253	Illumina NovaSeq 6000	ILLUMINA	Coccidia (Toxoplasma gondii)
SRR11064490	PRJNA605964	SAMN14082734	Toxoplasma gondii	10T 1/2 tissue culture		127608669	Illumina NovaSeq 6000	ILLUMINA	Coccidia (Toxoplasma gondii)
SRR11064491	PRJNA605964	SAMN14082734	Toxoplasma gondii	10T 1/2 tissue culture		108857015	Illumina NovaSeq 6000	ILLUMINA	Coccidia (Toxoplasma gondii)
SRR11064492	PRJNA605964	SAMN14082734	Toxoplasma gondii	10T 1/2 tissue culture		92130185	Illumina NovaSeq 6000	ILLUMINA	Coccidia (Toxoplasma gondii)
SRR11064493	PRJNA605964	SAMN14082734	Toxoplasma gondii	10T 1/2 tissue culture		40403719	Illumina NovaSeq 6000	ILLUMINA	Coccidia (Toxoplasma gondii)
SRR11064494	PRJNA605964	SAMN14082734	Toxoplasma gondii	10T 1/2 tissue culture		138829514	Illumina NovaSeq 6000	ILLUMINA	Coccidia (Toxoplasma gondii)
SRR11064495	PRJNA605964	SAMN14082734	Toxoplasma gondii	10T 1/2 tissue culture		73534906	Illumina NovaSeq 6000	ILLUMINA	Coccidia (Toxoplasma gondii)
SRR11064496	PRJNA605964	SAMN14082734	Toxoplasma gondii	10T 1/2 tissue culture		104026269	Illumina NovaSeq 6000	ILLUMINA	Coccidia (Toxoplasma gondii)
SRR11064497	PRJNA605964	SAMN14082734	Toxoplasma gondii	10T 1/2 tissue culture		43558404	Illumina NovaSeq 6000	ILLUMINA	Coccidia (Toxoplasma gondii)
SRR11064498	PRJNA605964	SAMN14082734	Toxoplasma gondii	10T 1/2 tissue culture		43233030	Illumina NovaSeq 6000	ILLUMINA	Coccidia (Toxoplasma gondii)
SRR11064499	PRJNA605964	SAMN14082734	Toxoplasma gondii	10T 1/2 tissue culture		53929474	Illumina NovaSeq 6000	ILLUMINA	Coccidia (Toxoplasma gondii)
SRR11064500	PRJNA605964	SAMN14082734	Toxoplasma gondii	10T 1/2 tissue culture		111751785	Illumina NovaSeq 6000	ILLUMINA	Coccidia (Toxoplasma gondii)
SRR11064501	PRJNA605964	SAMN14082734	Toxoplasma gondii	10T 1/2 tissue culture		25094208	Illumina NovaSeq 6000	ILLUMINA	Coccidia (Toxoplasma gondii)
SRR11064502	PRJNA605964	SAMN14082734	Toxoplasma gondii	10T 1/2 tissue culture		85731409	Illumina NovaSeq 6000	ILLUMINA	Coccidia (Toxoplasma gondii)
SRR11064503	PRJNA605964	SAMN14082734	Toxoplasma gondii	10T 1/2 tissue culture		15862475	Illumina NovaSeq 6000	ILLUMINA	Coccidia (Toxoplasma gondii)
SRR11064504	PRJNA605964	SAMN14082734	Toxoplasma gondii	10T 1/2 tissue culture		29332383	Illumina NovaSeq 6000	ILLUMINA	Coccidia (Toxoplasma gondii)
SRR11064505	PRJNA605964	SAMN14082734	Toxoplasma gondii	10T 1/2 tissue culture		48748101	Illumina NovaSeq 6000	ILLUMINA	Coccidia (Toxoplasma gondii)
SRR11064506	PRJNA605964	SAMN14082734	Toxoplasma gondii	10T 1/2 tissue culture		43003011	Illumina NovaSeq 6000	ILLUMINA	Coccidia (Toxoplasma gondii)
SRR11064507	PRJNA605964	SAMN14082734	Toxoplasma gondii	10T 1/2 tissue culture		29962349	Illumina NovaSeq 6000	ILLUMINA	Coccidia (Toxoplasma gondii)
SRR11064508	PRJNA605964	SAMN14082734	Toxoplasma gondii	10T 1/2 tissue culture		242944671	Illumina NovaSeq 6000	ILLUMINA	Coccidia (Toxoplasma gondii)
SRR11064509	PRJNA605964	SAMN14082734	Toxoplasma gondii	10T 1/2 tissue culture		69521994	Illumina NovaSeq 6000	ILLUMINA	Coccidia (Toxoplasma gondii)
SRR11064510	PRJNA605964	SAMN14082734	Toxoplasma gondii	10T 1/2 tissue culture		56310109	Illumina NovaSeq 6000	ILLUMINA	Coccidia (Toxoplasma gondii)
SRR11064511	PRJNA605964	SAMN14082734	Toxoplasma gondii	10T 1/2 tissue culture		98243699	Illumina NovaSeq 6000	ILLUMINA	Coccidia (Toxoplasma gondii)
SRR11064512	PRJNA605964	SAMN14082734	Toxoplasma gondii	10T 1/2 tissue culture		38954723	Illumina NovaSeq 6000	ILLUMINA	Coccidia (Toxoplasma gondii)
SRR11064513	PRJNA605964	SAMN14082734	Toxoplasma gondii	10T 1/2 tissue culture		174281980	Illumina NovaSeq 6000	ILLUMINA	Coccidia (Toxoplasma gondii)
SRR11064514	PRJNA605964	SAMN14082734	Toxoplasma gondii	10T 1/2 tissue culture		88133729	Illumina NovaSeq 6000	ILLUMINA	Coccidia (Toxoplasma gondii)
SRR11064515	PRJNA605964	SAMN14082734	Toxoplasma gondii	10T 1/2 tissue culture		162991378	Illumina NovaSeq 6000	ILLUMINA	Coccidia (Toxoplasma gondii)
SRR11064516	PRJNA605964	SAMN14082734	Toxoplasma gondii	10T 1/2 tissue culture		1541467	Illumina NovaSeq 6000	ILLUMINA	Coccidia (Toxoplasma gondii)
SRR11064517	PRJNA605964	SAMN14082734	Toxoplasma gondii	10T 1/2 tissue culture		53048730	Illumina NovaSeq 6000	ILLUMINA	Coccidia (Toxoplasma gondii)
SRR11064518	PRJNA605964	SAMN14082734	Toxoplasma gondii	10T 1/2 tissue culture		155321653	Illumina NovaSeq 6000	ILLUMINA	Coccidia (Toxoplasma gondii)
SRR11064519	PRJNA605964	SAMN14082734	Toxoplasma gondii	10T 1/2 tissue culture		140809163	Illumina NovaSeq 6000	ILLUMINA	Coccidia (Toxoplasma gondii)
SRR11064520	PRJNA605964	SAMN14082734	Toxoplasma gondii	10T 1/2 tissue culture		6603320	Illumina NovaSeq 6000	ILLUMINA	Coccidia (Toxoplasma gondii)
SRR11064521	PRJNA605964	SAMN14082734	Toxoplasma gondii	10T 1/2 tissue culture		84059284	Illumina NovaSeq 6000	ILLUMINA	Coccidia (Toxoplasma gondii)
SRR11064522	PRJNA605964	SAMN14082734	Toxoplasma gondii	10T 1/2 tissue culture		105708435	Illumina NovaSeq 6000	ILLUMINA	Coccidia (Toxoplasma gondii)
SRR11064523	PRJNA605964	SAMN14082734	Toxoplasma gondii	10T 1/2 tissue culture		401762	Illumina NovaSeq 6000	ILLUMINA	Coccidia (Toxoplasma gondii)
SRR11064524	PRJNA605964	SAMN14082734	Toxoplasma gondii	10T 1/2 tissue culture		95755184	Illumina NovaSeq 6000	ILLUMINA	Coccidia (Toxoplasma gondii)
SRR11064525	PRJNA605964	SAMN14082734	Toxoplasma gondii	10T 1/2 tissue culture		18745724	Illumina NovaSeq 6000	ILLUMINA	Coccidia (Toxoplasma gondii)
SRR11064526	PRJNA605964	SAMN14082734	Toxoplasma gondii	10T 1/2 tissue culture		79090712	Illumina NovaSeq 6000	ILLUMINA	Coccidia (Toxoplasma gondii)
SRR11064527	PRJNA605964	SAMN14082734	Toxoplasma gondii	10T 1/2 tissue culture		109113601	Illumina NovaSeq 6000	ILLUMINA	Coccidia (Toxoplasma gondii)
SRR11064528	PRJNA605964	SAMN14082734	Toxoplasma gondii	10T 1/2 tissue culture		158899044	Illumina NovaSeq 6000	ILLUMINA	Coccidia (Toxoplasma gondii)
SRR11064529	PRJNA605964	SAMN14082734	Toxoplasma gondii	10T 1/2 tissue culture		113593199	Illumina NovaSeq 6000	ILLUMINA	Coccidia (Toxoplasma gondii)
SRR11064530	PRJNA605964	SAMN14082734	Toxoplasma gondii	10T 1/2 tissue culture		40258835	Illumina NovaSeq 6000	ILLUMINA	Coccidia (Toxoplasma gondii)
SRR11064531	PRJNA605964	SAMN14082734	Toxoplasma gondii	10T 1/2 tissue culture		154930829	Illumina NovaSeq 6000	ILLUMINA	Coccidia (Toxoplasma gondii)
SRR11064532	PRJNA605964	SAMN14082734	Toxoplasma gondii	10T 1/2 tissue culture		32071672	Illumina NovaSeq 6000	ILLUMINA	Coccidia (Toxoplasma gondii)
SRR11064533	PRJNA605964	SAMN14082734	Toxoplasma gondii	10T 1/2 tissue culture		105732270	Illumina NovaSeq 6000	ILLUMINA	Coccidia (Toxoplasma gondii)
SRR11064534	PRJNA605964	SAMN14082734	Toxoplasma gondii	10T 1/2 tissue culture		34577356	Illumina NovaSeq 6000	ILLUMINA	Coccidia (Toxoplasma gondii)
SRR11064535	PRJNA605964	SAMN14082734	Toxoplasma gondii	10T 1/2 tissue culture		135552821	Illumina NovaSeq 6000	ILLUMINA	Coccidia (Toxoplasma gondii)
SRR11064536	PRJNA605964	SAMN14082734	Toxoplasma gondii	10T 1/2 tissue culture		59558618	Illumina NovaSeq 6000	ILLUMINA	Coccidia (Toxoplasma gondii)
SRR11064537	PRJNA605964	SAMN14082734	Toxoplasma gondii	10T 1/2 tissue culture		35731747	Illumina NovaSeq 6000	ILLUMINA	Coccidia (Toxoplasma gondii)
SRR11064538	PRJNA605964	SAMN14082734	Toxoplasma gondii	10T 1/2 tissue culture		87064683	Illumina NovaSeq 6000	ILLUMINA	Coccidia (Toxoplasma gondii)
SRR11064539	PRJNA605964	SAMN14082734	Toxoplasma gondii	10T 1/2 tissue culture		487745	Illumina NovaSeq 6000	ILLUMINA	Coccidia (Toxoplasma gondii)
SRR11064652	PRJNA605964	SAMN14082734	Toxoplasma gondii	10T 1/2 tissue culture		44879749	Illumina NovaSeq 6000	ILLUMINA	Coccidia (Toxoplasma gondii)
SRR11064653	PRJNA605964	SAMN14082734	Toxoplasma gondii	10T 1/2 tissue culture		60426766	Illumina NovaSeq 6000	ILLUMINA	Coccidia (Toxoplasma gondii)
SRR11064654	PRJNA605964	SAMN14082734	Toxoplasma gondii	10T 1/2 tissue culture		44367592	Illumina NovaSeq 6000	ILLUMINA	Coccidia (Toxoplasma gondii)
SRR11064655	PRJNA605964	SAMN14082734	Toxoplasma gondii	10T 1/2 tissue culture		158425149	Illumina NovaSeq 6000	ILLUMINA	Coccidia (Toxoplasma gondii)
SRR11064656	PRJNA605964	SAMN14082734	Toxoplasma gondii	10T 1/2 tissue culture		43109822	Illumina NovaSeq 6000	ILLUMINA	Coccidia (Toxoplasma gondii)
SRR11064657	PRJNA605964	SAMN14082734	Toxoplasma gondii	10T 1/2 tissue culture		168701883	Illumina NovaSeq 6000	ILLUMINA	Coccidia (Toxoplasma gondii)
SRR11064658	PRJNA605964	SAMN14082734	Toxoplasma gondii	10T 1/2 tissue culture		111856664	Illumina NovaSeq 6000	ILLUMINA	Coccidia (Toxoplasma gondii)
SRR11064659	PRJNA605964	SAMN14082734	Toxoplasma gondii	10T 1/2 tissue culture		38156263	Illumina NovaSeq 6000	ILLUMINA	Coccidia (Toxoplasma gondii)
SRR11064660	PRJNA605964	SAMN14082734	Toxoplasma gondii	10T 1/2 tissue culture		121206618	Illumina NovaSeq 6000	ILLUMINA	Coccidia (Toxoplasma gondii)
SRR11064661	PRJNA605964	SAMN14082734	Toxoplasma gondii	10T 1/2 tissue culture		76596225	Illumina NovaSeq 6000	ILLUMINA	Coccidia (Toxoplasma gondii)
SRR11064662	PRJNA605964	SAMN14082734	Toxoplasma gondii	10T 1/2 tissue culture		94861566	Illumina NovaSeq 6000	ILLUMINA	Coccidia (Toxoplasma gondii)
SRR11064663	PRJNA605964	SAMN14082734	Toxoplasma gondii	10T 1/2 tissue culture		242456224	Illumina NovaSeq 6000	ILLUMINA	Coccidia (Toxoplasma gondii)
SRR11064664	PRJNA605964	SAMN14082734	Toxoplasma gondii	10T 1/2 tissue culture		64908197	Illumina NovaSeq 6000	ILLUMINA	Coccidia (Toxoplasma gondii)
SRR11064665	PRJNA605964	SAMN14082734	Toxoplasma gondii	10T 1/2 tissue culture		84824354	Illumina NovaSeq 6000	ILLUMINA	Coccidia (Toxoplasma gondii)
SRR11064666	PRJNA605964	SAMN14082734	Toxoplasma gondii	10T 1/2 tissue culture		127881507	Illumina NovaSeq 6000	ILLUMINA	Coccidia (Toxoplasma gondii)
SRR11064667	PRJNA605964	SAMN14082734	Toxoplasma gondii	10T 1/2 tissue culture		61294006	Illumina NovaSeq 6000	ILLUMINA	Coccidia (Toxoplasma gondii)
SRR11064668	PRJNA605964	SAMN14082734	Toxoplasma gondii	10T 1/2 tissue culture		20678827	Illumina NovaSeq 6000	ILLUMINA	Coccidia (Toxoplasma gondii)
SRR11064669	PRJNA605964	SAMN14082734	Toxoplasma gondii	10T 1/2 tissue culture		161888397	Illumina NovaSeq 6000	ILLUMINA	Coccidia (Toxoplasma gondii)
SRR11064670	PRJNA605964	SAMN14082734	Toxoplasma gondii	10T 1/2 tissue culture		55820933	Illumina NovaSeq 6000	ILLUMINA	Coccidia (Toxoplasma gondii)
SRR11064671	PRJNA605964	SAMN14082734	Toxoplasma gondii	10T 1/2 tissue culture		52488641	Illumina NovaSeq 6000	ILLUMINA	Coccidia (Toxoplasma gondii)
SRR11064672	PRJNA605964	SAMN14082734	Toxoplasma gondii	10T 1/2 tissue culture		333747	Illumina NovaSeq 6000	ILLUMINA	Coccidia (Toxoplasma gondii)
SRR11064673	PRJNA605964	SAMN14082734	Toxoplasma gondii	10T 1/2 tissue culture		10495820	Illumina NovaSeq 6000	ILLUMINA	Coccidia (Toxoplasma gondii)
SRR11064674	PRJNA605964	SAMN14082734	Toxoplasma gondii	10T 1/2 tissue culture		109129672	Illumina NovaSeq 6000	ILLUMINA	Coccidia (Toxoplasma gondii)
SRR11064675	PRJNA605964	SAMN14082734	Toxoplasma gondii	10T 1/2 tissue culture		46960262	Illumina NovaSeq 6000	ILLUMINA	Coccidia (Toxoplasma gondii)
SRR11064676	PRJNA605964	SAMN14082734	Toxoplasma gondii	10T 1/2 tissue culture		137709619	Illumina NovaSeq 6000	ILLUMINA	Coccidia (Toxoplasma gondii)
SRR11064677	PRJNA605964	SAMN14082734	Toxoplasma gondii	10T 1/2 tissue culture		73883299	Illumina NovaSeq 6000	ILLUMINA	Coccidia (Toxoplasma gondii)
SRR11064678	PRJNA605964	SAMN14082734	Toxoplasma gondii	10T 1/2 tissue culture		127456559	Illumina NovaSeq 6000	ILLUMINA	Coccidia (Toxoplasma gondii)
SRR11064679	PRJNA605964	SAMN14082734	Toxoplasma gondii	10T 1/2 tissue culture		13962964	Illumina NovaSeq 6000	ILLUMINA	Coccidia (Toxoplasma gondii)
SRR11064680	PRJNA605964	SAMN14082734	Toxoplasma gondii	10T 1/2 tissue culture		53667623	Illumina NovaSeq 6000	ILLUMINA	Coccidia (Toxoplasma gondii)
SRR11064681	PRJNA605964	SAMN14082734	Toxoplasma gondii	10T 1/2 tissue culture		67648924	Illumina NovaSeq 6000	ILLUMINA	Coccidia (Toxoplasma gondii)
SRR11064682	PRJNA605964	SAMN14082734	Toxoplasma gondii	10T 1/2 tissue culture		110588225	Illumina NovaSeq 6000	ILLUMINA	Coccidia (Toxoplasma gondii)
SRR11064683	PRJNA605964	SAMN14082734	Toxoplasma gondii	10T 1/2 tissue culture		9267921	Illumina NovaSeq 6000	ILLUMINA	Coccidia (Toxoplasma gondii)
SRR11064684	PRJNA605964	SAMN14082734	Toxoplasma gondii	10T 1/2 tissue culture		88011683	Illumina NovaSeq 6000	ILLUMINA	Coccidia (Toxoplasma gondii)
SRR11064685	PRJNA605964	SAMN14082734	Toxoplasma gondii	10T 1/2 tissue culture		9750123	Illumina NovaSeq 6000	ILLUMINA	Coccidia (Toxoplasma gondii)
SRR11064686	PRJNA605964	SAMN14082734	Toxoplasma gondii	10T 1/2 tissue culture		24624897	Illumina NovaSeq 6000	ILLUMINA	Coccidia (Toxoplasma gondii)
SRR11064687	PRJNA605964	SAMN14082734	Toxoplasma gondii	10T 1/2 tissue culture		72179839	Illumina NovaSeq 6000	ILLUMINA	Coccidia (Toxoplasma gondii)
SRR11064688	PRJNA605964	SAMN14082734	Toxoplasma gondii	10T 1/2 tissue culture		93785042	Illumina NovaSeq 6000	ILLUMINA	Coccidia (Toxoplasma gondii)
SRR11064689	PRJNA605964	SAMN14082734	Toxoplasma gondii	10T 1/2 tissue culture		147995223	Illumina NovaSeq 6000	ILLUMINA	Coccidia (Toxoplasma gondii)
SRR11064690	PRJNA605964	SAMN14082734	Toxoplasma gondii	10T 1/2 tissue culture		93259490	Illumina NovaSeq 6000	ILLUMINA	Coccidia (Toxoplasma gondii)
SRR11064691	PRJNA605964	SAMN14082734	Toxoplasma gondii	10T 1/2 tissue culture		138785568	Illumina NovaSeq 6000	ILLUMINA	Coccidia (Toxoplasma gondii)
SRR11064692	PRJNA605964	SAMN14082734	Toxoplasma gondii	10T 1/2 tissue culture		181262077	Illumina NovaSeq 6000	ILLUMINA	Coccidia (Toxoplasma gondii)
SRR11064693	PRJNA605964	SAMN14082734	Toxoplasma gondii	10T 1/2 tissue culture		37980717	Illumina NovaSeq 6000	ILLUMINA	Coccidia (Toxoplasma gondii)
SRR11064694	PRJNA605964	SAMN14082734	Toxoplasma gondii	10T 1/2 tissue culture		18934530	Illumina NovaSeq 6000	ILLUMINA	Coccidia (Toxoplasma gondii)
SRR11064695	PRJNA605964	SAMN14082734	Toxoplasma gondii	10T 1/2 tissue culture		171676009	Illumina NovaSeq 6000	ILLUMINA	Coccidia (Toxoplasma gondii)
SRR11064696	PRJNA605964	SAMN14082734	Toxoplasma gondii	10T 1/2 tissue culture		1362303	Illumina NovaSeq 6000	ILLUMINA	Coccidia (Toxoplasma gondii)
SRR11064697	PRJNA605964	SAMN14082734	Toxoplasma gondii	10T 1/2 tissue culture		305739909	Illumina NovaSeq 6000	ILLUMINA	Coccidia (Toxoplasma gondii)
SRR11064698	PRJNA605964	SAMN14082734	Toxoplasma gondii	10T 1/2 tissue culture		35581176	Illumina NovaSeq 6000	ILLUMINA	Coccidia (Toxoplasma gondii)
SRR11064699	PRJNA605964	SAMN14082734	Toxoplasma gondii	10T 1/2 tissue culture		97065431	Illumina NovaSeq 6000	ILLUMINA	Coccidia (Toxoplasma gondii)
SRR11064700	PRJNA605964	SAMN14082734	Toxoplasma gondii	10T 1/2 tissue culture		71425825	Illumina NovaSeq 6000	ILLUMINA	Coccidia (Toxoplasma gondii)
SRR11064701	PRJNA605964	SAMN14082734	Toxoplasma gondii	10T 1/2 tissue culture		51275376	Illumina NovaSeq 6000	ILLUMINA	Coccidia (Toxoplasma gondii)
SRR11064702	PRJNA605964	SAMN14082734	Toxoplasma gondii	10T 1/2 tissue culture		99088163	Illumina NovaSeq 6000	ILLUMINA	Coccidia (Toxoplasma gondii)
SRR11064703	PRJNA605964	SAMN14082734	Toxoplasma gondii	10T 1/2 tissue culture		96498218	Illumina NovaSeq 6000	ILLUMINA	Coccidia (Toxoplasma gondii)
SRR11064704	PRJNA605964	SAMN14082734	Toxoplasma gondii	10T 1/2 tissue culture		44246170	Illumina NovaSeq 6000	ILLUMINA	Coccidia (Toxoplasma gondii)
SRR11064705	PRJNA605964	SAMN14082734	Toxoplasma gondii	10T 1/2 tissue culture		193782010	Illumina NovaSeq 6000	ILLUMINA	Coccidia (Toxoplasma gondii)
SRR11064706	PRJNA605964	SAMN14082734	Toxoplasma gondii	10T 1/2 tissue culture		42542455	Illumina NovaSeq 6000	ILLUMINA	Coccidia (Toxoplasma gondii)
SRR11064707	PRJNA605964	SAMN14082734	Toxoplasma gondii	10T 1/2 tissue culture		68898080	Illumina NovaSeq 6000	ILLUMINA	Coccidia (Toxoplasma gondii)
SRR11064932	PRJNA605964	SAMN14082734	Toxoplasma gondii	10T 1/2 tissue culture		64645533	Illumina NovaSeq 6000	ILLUMINA	Coccidia (Toxoplasma gondii)
SRR11064933	PRJNA605964	SAMN14082734	Toxoplasma gondii	10T 1/2 tissue culture		35577011	Illumina NovaSeq 6000	ILLUMINA	Coccidia (Toxoplasma gondii)
SRR11064934	PRJNA605964	SAMN14082734	Toxoplasma gondii	10T 1/2 tissue culture		81332915	Illumina NovaSeq 6000	ILLUMINA	Coccidia (Toxoplasma gondii)
SRR11064935	PRJNA605964	SAMN14082734	Toxoplasma gondii	10T 1/2 tissue culture		64378769	Illumina NovaSeq 6000	ILLUMINA	Coccidia (Toxoplasma gondii)
SRR11064936	PRJNA605964	SAMN14082734	Toxoplasma gondii	10T 1/2 tissue culture		78659275	Illumina NovaSeq 6000	ILLUMINA	Coccidia (Toxoplasma gondii)
SRR11064937	PRJNA605964	SAMN14082734	Toxoplasma gondii	10T 1/2 tissue culture		247100443	Illumina NovaSeq 6000	ILLUMINA	Coccidia (Toxoplasma gondii)
SRR11064938	PRJNA605964	SAMN14082734	Toxoplasma gondii	10T 1/2 tissue culture		151478857	Illumina NovaSeq 6000	ILLUMINA	Coccidia (Toxoplasma gondii)
SRR11064939	PRJNA605964	SAMN14082734	Toxoplasma gondii	10T 1/2 tissue culture		112490878	Illumina NovaSeq 6000	ILLUMINA	Coccidia (Toxoplasma gondii)
SRR11064940	PRJNA605964	SAMN14082734	Toxoplasma gondii	10T 1/2 tissue culture		117617808	Illumina NovaSeq 6000	ILLUMINA	Coccidia (Toxoplasma gondii)
SRR11064941	PRJNA605964	SAMN14082734	Toxoplasma gondii	10T 1/2 tissue culture		111389361	Illumina NovaSeq 6000	ILLUMINA	Coccidia (Toxoplasma gondii)
SRR11064942	PRJNA605964	SAMN14082734	Toxoplasma gondii	10T 1/2 tissue culture		136454423	Illumina NovaSeq 6000	ILLUMINA	Coccidia (Toxoplasma gondii)
SRR11064943	PRJNA605964	SAMN14082734	Toxoplasma gondii	10T 1/2 tissue culture		123545821	Illumina NovaSeq 6000	ILLUMINA	Coccidia (Toxoplasma gondii)
SRR11064944	PRJNA605964	SAMN14082734	Toxoplasma gondii	10T 1/2 tissue culture		37439981	Illumina NovaSeq 6000	ILLUMINA	Coccidia (Toxoplasma gondii)
SRR11064945	PRJNA605964	SAMN14082734	Toxoplasma gondii	10T 1/2 tissue culture		207438091	Illumina NovaSeq 6000	ILLUMINA	Coccidia (Toxoplasma gondii)
SRR11064946	PRJNA605964	SAMN14082734	Toxoplasma gondii	10T 1/2 tissue culture		83449872	Illumina NovaSeq 6000	ILLUMINA	Coccidia (Toxoplasma gondii)
SRR11064947	PRJNA605964	SAMN14082734	Toxoplasma gondii	10T 1/2 tissue culture		55276961	Illumina NovaSeq 6000	ILLUMINA	Coccidia (Toxoplasma gondii)
SRR11064948	PRJNA605964	SAMN14082734	Toxoplasma gondii	10T 1/2 tissue culture		95919548	Illumina NovaSeq 6000	ILLUMINA	Coccidia (Toxoplasma gondii)
SRR11064949	PRJNA605964	SAMN14082734	Toxoplasma gondii	10T 1/2 tissue culture		67360454	Illumina NovaSeq 6000	ILLUMINA	Coccidia (Toxoplasma gondii)
SRR11064950	PRJNA605964	SAMN14082734	Toxoplasma gondii	10T 1/2 tissue culture		51508679	Illumina NovaSeq 6000	ILLUMINA	Coccidia (Toxoplasma gondii)
SRR11064951	PRJNA605964	SAMN14082734	Toxoplasma gondii	10T 1/2 tissue culture		169403797	Illumina NovaSeq 6000	ILLUMINA	Coccidia (Toxoplasma gondii)
SRR11064952	PRJNA605964	SAMN14082734	Toxoplasma gondii	10T 1/2 tissue culture		190011317	Illumina NovaSeq 6000	ILLUMINA	Coccidia (Toxoplasma gondii)
SRR11064953	PRJNA605964	SAMN14082734	Toxoplasma gondii	10T 1/2 tissue culture		33496797	Illumina NovaSeq 6000	ILLUMINA	Coccidia (Toxoplasma gondii)
SRR11064954	PRJNA605964	SAMN14082734	Toxoplasma gondii	10T 1/2 tissue culture		109630384	Illumina NovaSeq 6000	ILLUMINA	Coccidia (Toxoplasma gondii)
SRR11064955	PRJNA605964	SAMN14082734	Toxoplasma gondii	10T 1/2 tissue culture		57530994	Illumina NovaSeq 6000	ILLUMINA	Coccidia (Toxoplasma gondii)
SRR11064956	PRJNA605964	SAMN14082734	Toxoplasma gondii	10T 1/2 tissue culture		93267158	Illumina NovaSeq 6000	ILLUMINA	Coccidia (Toxoplasma gondii)
SRR11064957	PRJNA605964	SAMN14082734	Toxoplasma gondii	10T 1/2 tissue culture		8714228	Illumina NovaSeq 6000	ILLUMINA	Coccidia (Toxoplasma gondii)
SRR11064958	PRJNA605964	SAMN14082734	Toxoplasma gondii	10T 1/2 tissue culture		39419751	Illumina NovaSeq 6000	ILLUMINA	Coccidia (Toxoplasma gondii)
SRR11064959	PRJNA605964	SAMN14082734	Toxoplasma gondii	10T 1/2 tissue culture		59797670	Illumina NovaSeq 6000	ILLUMINA	Coccidia (Toxoplasma gondii)
SRR11064960	PRJNA605964	SAMN14082734	Toxoplasma gondii	10T 1/2 tissue culture		45806461	Illumina NovaSeq 6000	ILLUMINA	Coccidia (Toxoplasma gondii)
SRR11064961	PRJNA605964	SAMN14082734	Toxoplasma gondii	10T 1/2 tissue culture		142674622	Illumina NovaSeq 6000	ILLUMINA	Coccidia (Toxoplasma gondii)
SRR11064962	PRJNA605964	SAMN14082734	Toxoplasma gondii	10T 1/2 tissue culture		1034357	Illumina NovaSeq 6000	ILLUMINA	Coccidia (Toxoplasma gondii)
SRR11064963	PRJNA605964	SAMN14082734	Toxoplasma gondii	10T 1/2 tissue culture		982331	Illumina NovaSeq 6000	ILLUMINA	Coccidia (Toxoplasma gondii)
SRR11064964	PRJNA605964	SAMN14082734	Toxoplasma gondii	10T 1/2 tissue culture		40041219	Illumina NovaSeq 6000	ILLUMINA	Coccidia (Toxoplasma gondii)
SRR11064965	PRJNA605964	SAMN14082734	Toxoplasma gondii	10T 1/2 tissue culture		51201119	Illumina NovaSeq 6000	ILLUMINA	Coccidia (Toxoplasma gondii)
SRR11064966	PRJNA605964	SAMN14082734	Toxoplasma gondii	10T 1/2 tissue culture		135470785	Illumina NovaSeq 6000	ILLUMINA	Coccidia (Toxoplasma gondii)
SRR11064967	PRJNA605964	SAMN14082734	Toxoplasma gondii	10T 1/2 tissue culture		46055457	Illumina NovaSeq 6000	ILLUMINA	Coccidia (Toxoplasma gondii)
SRR11064968	PRJNA605964	SAMN14082734	Toxoplasma gondii	10T 1/2 tissue culture		264179578	Illumina NovaSeq 6000	ILLUMINA	Coccidia (Toxoplasma gondii)
SRR11064969	PRJNA605964	SAMN14082734	Toxoplasma gondii	10T 1/2 tissue culture		6561597	Illumina NovaSeq 6000	ILLUMINA	Coccidia (Toxoplasma gondii)
SRR11064970	PRJNA605964	SAMN14082734	Toxoplasma gondii	10T 1/2 tissue culture		129902692	Illumina NovaSeq 6000	ILLUMINA	Coccidia (Toxoplasma gondii)
SRR11064971	PRJNA605964	SAMN14082734	Toxoplasma gondii	10T 1/2 tissue culture		230957978	Illumina NovaSeq 6000	ILLUMINA	Coccidia (Toxoplasma gondii)
SRR11064972	PRJNA605964	SAMN14082734	Toxoplasma gondii	10T 1/2 tissue culture		103264264	Illumina NovaSeq 6000	ILLUMINA	Coccidia (Toxoplasma gondii)
SRR11064973	PRJNA605964	SAMN14082734	Toxoplasma gondii	10T 1/2 tissue culture		103805349	Illumina NovaSeq 6000	ILLUMINA	Coccidia (Toxoplasma gondii)
SRR11064974	PRJNA605964	SAMN14082734	Toxoplasma gondii	10T 1/2 tissue culture		57036699	Illumina NovaSeq 6000	ILLUMINA	Coccidia (Toxoplasma gondii)
SRR11064975	PRJNA605964	SAMN14082734	Toxoplasma gondii	10T 1/2 tissue culture		268190454	Illumina NovaSeq 6000	ILLUMINA	Coccidia (Toxoplasma gondii)
SRR11064976	PRJNA605964	SAMN14082734	Toxoplasma gondii	10T 1/2 tissue culture		90143375	Illumina NovaSeq 6000	ILLUMINA	Coccidia (Toxoplasma gondii)
SRR11064977	PRJNA605964	SAMN14082734	Toxoplasma gondii	10T 1/2 tissue culture		41636222	Illumina NovaSeq 6000	ILLUMINA	Coccidia (Toxoplasma gondii)
SRR11064978	PRJNA605964	SAMN14082734	Toxoplasma gondii	10T 1/2 tissue culture		148360990	Illumina NovaSeq 6000	ILLUMINA	Coccidia (Toxoplasma gondii)
SRR11064979	PRJNA605964	SAMN14082734	Toxoplasma gondii	10T 1/2 tissue culture		71991071	Illumina NovaSeq 6000	ILLUMINA	Coccidia (Toxoplasma gondii)
SRR11064980	PRJNA605964	SAMN14082734	Toxoplasma gondii	10T 1/2 tissue culture		91415320	Illumina NovaSeq 6000	ILLUMINA	Coccidia (Toxoplasma gondii)
SRR11064981	PRJNA605964	SAMN14082734	Toxoplasma gondii	10T 1/2 tissue culture		38970275	Illumina NovaSeq 6000	ILLUMINA	Coccidia (Toxoplasma gondii)
SRR11064982	PRJNA605964	SAMN14082734	Toxoplasma gondii	10T 1/2 tissue culture		12763164	Illumina NovaSeq 6000	ILLUMINA	Coccidia (Toxoplasma gondii)
SRR11064983	PRJNA605964	SAMN14082734	Toxoplasma gondii	10T 1/2 tissue culture		164118815	Illumina NovaSeq 6000	ILLUMINA	Coccidia (Toxoplasma gondii)
SRR11064984	PRJNA605964	SAMN14082734	Toxoplasma gondii	10T 1/2 tissue culture		119383474	Illumina NovaSeq 6000	ILLUMINA	Coccidia (Toxoplasma gondii)
SRR11064985	PRJNA605964	SAMN14082734	Toxoplasma gondii	10T 1/2 tissue culture		112146318	Illumina NovaSeq 6000	ILLUMINA	Coccidia (Toxoplasma gondii)
SRR11064986	PRJNA605964	SAMN14082734	Toxoplasma gondii	10T 1/2 tissue culture		159284674	Illumina NovaSeq 6000	ILLUMINA	Coccidia (Toxoplasma gondii)
SRR11064987	PRJNA605964	SAMN14082734	Toxoplasma gondii	10T 1/2 tissue culture		125630478	Illumina NovaSeq 6000	ILLUMINA	Coccidia (Toxoplasma gondii)
SRR11065100	PRJNA605964	SAMN14082734	Toxoplasma gondii	10T 1/2 tissue culture		64795498	Illumina NovaSeq 6000	ILLUMINA	Coccidia (Toxoplasma gondii)
SRR11065101	PRJNA605964	SAMN14082734	Toxoplasma gondii	10T 1/2 tissue culture		55256877	Illumina NovaSeq 6000	ILLUMINA	Coccidia (Toxoplasma gondii)
SRR11065102	PRJNA605964	SAMN14082734	Toxoplasma gondii	10T 1/2 tissue culture		127342902	Illumina NovaSeq 6000	ILLUMINA	Coccidia (Toxoplasma gondii)
SRR11065103	PRJNA605964	SAMN14082734	Toxoplasma gondii	10T 1/2 tissue culture		131406062	Illumina NovaSeq 6000	ILLUMINA	Coccidia (Toxoplasma gondii)
SRR11065104	PRJNA605964	SAMN14082734	Toxoplasma gondii	10T 1/2 tissue culture		128155965	Illumina NovaSeq 6000	ILLUMINA	Coccidia (Toxoplasma gondii)
SRR11065105	PRJNA605964	SAMN14082734	Toxoplasma gondii	10T 1/2 tissue culture		108900952	Illumina NovaSeq 6000	ILLUMINA	Coccidia (Toxoplasma gondii)
SRR11065106	PRJNA605964	SAMN14082734	Toxoplasma gondii	10T 1/2 tissue culture		167098867	Illumina NovaSeq 6000	ILLUMINA	Coccidia (Toxoplasma gondii)
SRR11065124	PRJNA605964	SAMN14082734	Toxoplasma gondii	10T 1/2 tissue culture		90833672	Illumina NovaSeq 6000	ILLUMINA	Coccidia (Toxoplasma gondii)
SRR11065125	PRJNA605964	SAMN14082734	Toxoplasma gondii	10T 1/2 tissue culture		104801117	Illumina NovaSeq 6000	ILLUMINA	Coccidia (Toxoplasma gondii)
SRR11065126	PRJNA605964	SAMN14082734	Toxoplasma gondii	10T 1/2 tissue culture		111934870	Illumina NovaSeq 6000	ILLUMINA	Coccidia (Toxoplasma gondii)
SRR11065127	PRJNA605964	SAMN14082734	Toxoplasma gondii	10T 1/2 tissue culture		257887850	Illumina NovaSeq 6000	ILLUMINA	Coccidia (Toxoplasma gondii)
SRR11065128	PRJNA605964	SAMN14082734	Toxoplasma gondii	10T 1/2 tissue culture		19847821	Illumina NovaSeq 6000	ILLUMINA	Coccidia (Toxoplasma gondii)
SRR11065129	PRJNA605964	SAMN14082734	Toxoplasma gondii	10T 1/2 tissue culture		127151482	Illumina NovaSeq 6000	ILLUMINA	Coccidia (Toxoplasma gondii)
SRR11065130	PRJNA605964	SAMN14082734	Toxoplasma gondii	10T 1/2 tissue culture		291318217	Illumina NovaSeq 6000	ILLUMINA	Coccidia (Toxoplasma gondii)
SRR11065131	PRJNA605964	SAMN14082734	Toxoplasma gondii	10T 1/2 tissue culture		79081040	Illumina NovaSeq 6000	ILLUMINA	Coccidia (Toxoplasma gondii)
SRR11065132	PRJNA605964	SAMN14082734	Toxoplasma gondii	10T 1/2 tissue culture		90650107	Illumina NovaSeq 6000	ILLUMINA	Coccidia (Toxoplasma gondii)
SRR11065133	PRJNA605964	SAMN14082734	Toxoplasma gondii	10T 1/2 tissue culture		92799307	Illumina NovaSeq 6000	ILLUMINA	Coccidia (Toxoplasma gondii)
SRR11065134	PRJNA605964	SAMN14082734	Toxoplasma gondii	10T 1/2 tissue culture		204529127	Illumina NovaSeq 6000	ILLUMINA	Coccidia (Toxoplasma gondii)
SRR11065135	PRJNA605964	SAMN14082734	Toxoplasma gondii	10T 1/2 tissue culture		35538203	Illumina NovaSeq 6000	ILLUMINA	Coccidia (Toxoplasma gondii)
SRR11065136	PRJNA605964	SAMN14082734	Toxoplasma gondii	10T 1/2 tissue culture		11390386	Illumina NovaSeq 6000	ILLUMINA	Coccidia (Toxoplasma gondii)
SRR11065137	PRJNA605964	SAMN14082734	Toxoplasma gondii	10T 1/2 tissue culture		113454054	Illumina NovaSeq 6000	ILLUMINA	Coccidia (Toxoplasma gondii)
SRR11065138	PRJNA605964	SAMN14082734	Toxoplasma gondii	10T 1/2 tissue culture		188159863	Illumina NovaSeq 6000	ILLUMINA	Coccidia (Toxoplasma gondii)
SRR11065139	PRJNA605964	SAMN14082734	Toxoplasma gondii	10T 1/2 tissue culture		106193726	Illumina NovaSeq 6000	ILLUMINA	Coccidia (Toxoplasma gondii)
SRR11065140	PRJNA605964	SAMN14082734	Toxoplasma gondii	10T 1/2 tissue culture		59223939	Illumina NovaSeq 6000	ILLUMINA	Coccidia (Toxoplasma gondii)
SRR11065141	PRJNA605964	SAMN14082734	Toxoplasma gondii	10T 1/2 tissue culture		205820211	Illumina NovaSeq 6000	ILLUMINA	Coccidia (Toxoplasma gondii)
SRR11065142	PRJNA605964	SAMN14082734	Toxoplasma gondii	10T 1/2 tissue culture		203079837	Illumina NovaSeq 6000	ILLUMINA	Coccidia (Toxoplasma gondii)
SRR11065143	PRJNA605964	SAMN14082734	Toxoplasma gondii	10T 1/2 tissue culture		71570610	Illumina NovaSeq 6000	ILLUMINA	Coccidia (Toxoplasma gondii)
SRR11065144	PRJNA605964	SAMN14082734	Toxoplasma gondii	10T 1/2 tissue culture		132618070	Illumina NovaSeq 6000	ILLUMINA	Coccidia (Toxoplasma gondii)
SRR11065145	PRJNA605964	SAMN14082734	Toxoplasma gondii	10T 1/2 tissue culture		54874038	Illumina NovaSeq 6000	ILLUMINA	Coccidia (Toxoplasma gondii)
SRR11065146	PRJNA605964	SAMN14082734	Toxoplasma gondii	10T 1/2 tissue culture		245702712	Illumina NovaSeq 6000	ILLUMINA	Coccidia (Toxoplasma gondii)
SRR11065147	PRJNA605964	SAMN14082734	Toxoplasma gondii	10T 1/2 tissue culture		119841365	Illumina NovaSeq 6000	ILLUMINA	Coccidia (Toxoplasma gondii)
SRR11065148	PRJNA605964	SAMN14082734	Toxoplasma gondii	10T 1/2 tissue culture		146480992	Illumina NovaSeq 6000	ILLUMINA	Coccidia (Toxoplasma gondii)
SRR11065149	PRJNA605964	SAMN14082734	Toxoplasma gondii	10T 1/2 tissue culture		127291519	Illumina NovaSeq 6000	ILLUMINA	Coccidia (Toxoplasma gondii)
SRR11065150	PRJNA605964	SAMN14082734	Toxoplasma gondii	10T 1/2 tissue culture		68013117	Illumina NovaSeq 6000	ILLUMINA	Coccidia (Toxoplasma gondii)
SRR11065151	PRJNA605964	SAMN14082734	Toxoplasma gondii	10T 1/2 tissue culture		118126751	Illumina NovaSeq 6000	ILLUMINA	Coccidia (Toxoplasma gondii)
SRR11065152	PRJNA605964	SAMN14082734	Toxoplasma gondii	10T 1/2 tissue culture		24668480	Illumina NovaSeq 6000	ILLUMINA	Coccidia (Toxoplasma gondii)
SRR11065153	PRJNA605964	SAMN14082734	Toxoplasma gondii	10T 1/2 tissue culture		33462663	Illumina NovaSeq 6000	ILLUMINA	Coccidia (Toxoplasma gondii)
SRR11065154	PRJNA605964	SAMN14082734	Toxoplasma gondii	10T 1/2 tissue culture		106298999	Illumina NovaSeq 6000	ILLUMINA	Coccidia (Toxoplasma gondii)
SRR11065155	PRJNA605964	SAMN14082734	Toxoplasma gondii	10T 1/2 tissue culture		90205737	Illumina NovaSeq 6000	ILLUMINA	Coccidia (Toxoplasma gondii)
SRR11065156	PRJNA605964	SAMN14082734	Toxoplasma gondii	10T 1/2 tissue culture		58450546	Illumina NovaSeq 6000	ILLUMINA	Coccidia (Toxoplasma gondii)
SRR11065157	PRJNA605964	SAMN14082734	Toxoplasma gondii	10T 1/2 tissue culture		28651285	Illumina NovaSeq 6000	ILLUMINA	Coccidia (Toxoplasma gondii)
SRR11065158	PRJNA605964	SAMN14082734	Toxoplasma gondii	10T 1/2 tissue culture		234292893	Illumina NovaSeq 6000	ILLUMINA	Coccidia (Toxoplasma gondii)
SRR11065159	PRJNA605964	SAMN14082734	Toxoplasma gondii	10T 1/2 tissue culture		8329305	Illumina NovaSeq 6000	ILLUMINA	Coccidia (Toxoplasma gondii)
SRR11065160	PRJNA605964	SAMN14082734	Toxoplasma gondii	10T 1/2 tissue culture		60590695	Illumina NovaSeq 6000	ILLUMINA	Coccidia (Toxoplasma gondii)
SRR11065161	PRJNA605964	SAMN14082734	Toxoplasma gondii	10T 1/2 tissue culture		153652844	Illumina NovaSeq 6000	ILLUMINA	Coccidia (Toxoplasma gondii)
SRR11065162	PRJNA605964	SAMN14082734	Toxoplasma gondii	10T 1/2 tissue culture		198657355	Illumina NovaSeq 6000	ILLUMINA	Coccidia (Toxoplasma gondii)
SRR11065163	PRJNA605964	SAMN14082734	Toxoplasma gondii	10T 1/2 tissue culture		91780737	Illumina NovaSeq 6000	ILLUMINA	Coccidia (Toxoplasma gondii)
SRR11065164	PRJNA605964	SAMN14082734	Toxoplasma gondii	10T 1/2 tissue culture		48033502	Illumina NovaSeq 6000	ILLUMINA	Coccidia (Toxoplasma gondii)
SRR11065165	PRJNA605964	SAMN14082734	Toxoplasma gondii	10T 1/2 tissue culture		97597967	Illumina NovaSeq 6000	ILLUMINA	Coccidia (Toxoplasma gondii)
SRR11065166	PRJNA605964	SAMN14082734	Toxoplasma gondii	10T 1/2 tissue culture		23162350	Illumina NovaSeq 6000	ILLUMINA	Coccidia (Toxoplasma gondii)
SRR11065167	PRJNA605964	SAMN14082734	Toxoplasma gondii	10T 1/2 tissue culture		69040425	Illumina NovaSeq 6000	ILLUMINA	Coccidia (Toxoplasma gondii)
SRR11065168	PRJNA605964	SAMN14082734	Toxoplasma gondii	10T 1/2 tissue culture		43773152	Illumina NovaSeq 6000	ILLUMINA	Coccidia (Toxoplasma gondii)
SRR11065169	PRJNA605964	SAMN14082734	Toxoplasma gondii	10T 1/2 tissue culture		121583639	Illumina NovaSeq 6000	ILLUMINA	Coccidia (Toxoplasma gondii)
SRR11065170	PRJNA605964	SAMN14082734	Toxoplasma gondii	10T 1/2 tissue culture		75892277	Illumina NovaSeq 6000	ILLUMINA	Coccidia (Toxoplasma gondii)
SRR11065171	PRJNA605964	SAMN14082734	Toxoplasma gondii	10T 1/2 tissue culture		101402181	Illumina NovaSeq 6000	ILLUMINA	Coccidia (Toxoplasma gondii)
SRR11065172	PRJNA605964	SAMN14082734	Toxoplasma gondii	10T 1/2 tissue culture		103204153	Illumina NovaSeq 6000	ILLUMINA	Coccidia (Toxoplasma gondii)
SRR11065287	PRJNA605964	SAMN14082734	Toxoplasma gondii	10T 1/2 tissue culture		70513459	Illumina NovaSeq 6000	ILLUMINA	Coccidia (Toxoplasma gondii)
SRR11065288	PRJNA605964	SAMN14082734	Toxoplasma gondii	10T 1/2 tissue culture		1043354	Illumina NovaSeq 6000	ILLUMINA	Coccidia (Toxoplasma gondii)
SRR11065289	PRJNA605964	SAMN14082734	Toxoplasma gondii	10T 1/2 tissue culture		49964153	Illumina NovaSeq 6000	ILLUMINA	Coccidia (Toxoplasma gondii)
SRR11065290	PRJNA605964	SAMN14082734	Toxoplasma gondii	10T 1/2 tissue culture		44930052	Illumina NovaSeq 6000	ILLUMINA	Coccidia (Toxoplasma gondii)
SRR11065291	PRJNA605964	SAMN14082734	Toxoplasma gondii	10T 1/2 tissue culture		105258669	Illumina NovaSeq 6000	ILLUMINA	Coccidia (Toxoplasma gondii)
SRR11065292	PRJNA605964	SAMN14082734	Toxoplasma gondii	10T 1/2 tissue culture		113489219	Illumina NovaSeq 6000	ILLUMINA	Coccidia (Toxoplasma gondii)
SRR11065293	PRJNA605964	SAMN14082734	Toxoplasma gondii	10T 1/2 tissue culture		100421002	Illumina NovaSeq 6000	ILLUMINA	Coccidia (Toxoplasma gondii)
SRR11065294	PRJNA605964	SAMN14082734	Toxoplasma gondii	10T 1/2 tissue culture		113470213	Illumina NovaSeq 6000	ILLUMINA	Coccidia (Toxoplasma gondii)
SRR11065295	PRJNA605964	SAMN14082734	Toxoplasma gondii	10T 1/2 tissue culture		32345041	Illumina NovaSeq 6000	ILLUMINA	Coccidia (Toxoplasma gondii)
SRR11065296	PRJNA605964	SAMN14082734	Toxoplasma gondii	10T 1/2 tissue culture		112038619	Illumina NovaSeq 6000	ILLUMINA	Coccidia (Toxoplasma gondii)
SRR11065297	PRJNA605964	SAMN14082734	Toxoplasma gondii	10T 1/2 tissue culture		104767357	Illumina NovaSeq 6000	ILLUMINA	Coccidia (Toxoplasma gondii)
SRR11065298	PRJNA605964	SAMN14082734	Toxoplasma gondii	10T 1/2 tissue culture		68331113	Illumina NovaSeq 6000	ILLUMINA	Coccidia (Toxoplasma gondii)
SRR11065299	PRJNA605964	SAMN14082734	Toxoplasma gondii	10T 1/2 tissue culture		98420974	Illumina NovaSeq 6000	ILLUMINA	Coccidia (Toxoplasma gondii)
SRR11065300	PRJNA605964	SAMN14082734	Toxoplasma gondii	10T 1/2 tissue culture		82396557	Illumina NovaSeq 6000	ILLUMINA	Coccidia (Toxoplasma gondii)
SRR11065301	PRJNA605964	SAMN14082734	Toxoplasma gondii	10T 1/2 tissue culture		122328719	Illumina NovaSeq 6000	ILLUMINA	Coccidia (Toxoplasma gondii)
SRR11065302	PRJNA605964	SAMN14082734	Toxoplasma gondii	10T 1/2 tissue culture		99606456	Illumina NovaSeq 6000	ILLUMINA	Coccidia (Toxoplasma gondii)
SRR11065303	PRJNA605964	SAMN14082734	Toxoplasma gondii	10T 1/2 tissue culture		47465641	Illumina NovaSeq 6000	ILLUMINA	Coccidia (Toxoplasma gondii)
SRR11065304	PRJNA605964	SAMN14082734	Toxoplasma gondii	10T 1/2 tissue culture		106218242	Illumina NovaSeq 6000	ILLUMINA	Coccidia (Toxoplasma gondii)
SRR11065305	PRJNA605964	SAMN14082734	Toxoplasma gondii	10T 1/2 tissue culture		67784994	Illumina NovaSeq 6000	ILLUMINA	Coccidia (Toxoplasma gondii)
SRR11065306	PRJNA605964	SAMN14082734	Toxoplasma gondii	10T 1/2 tissue culture		1107948	Illumina NovaSeq 6000	ILLUMINA	Coccidia (Toxoplasma gondii)
SRR11065307	PRJNA605964	SAMN14082734	Toxoplasma gondii	10T 1/2 tissue culture		60819067	Illumina NovaSeq 6000	ILLUMINA	Coccidia (Toxoplasma gondii)
SRR11065308	PRJNA605964	SAMN14082734	Toxoplasma gondii	10T 1/2 tissue culture		155683729	Illumina NovaSeq 6000	ILLUMINA	Coccidia (Toxoplasma gondii)
SRR11065309	PRJNA605964	SAMN14082734	Toxoplasma gondii	10T 1/2 tissue culture		136154381	Illumina NovaSeq 6000	ILLUMINA	Coccidia (Toxoplasma gondii)
SRR11065310	PRJNA605964	SAMN14082734	Toxoplasma gondii	10T 1/2 tissue culture		128485747	Illumina NovaSeq 6000	ILLUMINA	Coccidia (Toxoplasma gondii)
SRR11065311	PRJNA605964	SAMN14082734	Toxoplasma gondii	10T 1/2 tissue culture		279769298	Illumina NovaSeq 6000	ILLUMINA	Coccidia (Toxoplasma gondii)
SRR11065312	PRJNA605964	SAMN14082734	Toxoplasma gondii	10T 1/2 tissue culture		125958601	Illumina NovaSeq 6000	ILLUMINA	Coccidia (Toxoplasma gondii)
SRR11065313	PRJNA605964	SAMN14082734	Toxoplasma gondii	10T 1/2 tissue culture		137718095	Illumina NovaSeq 6000	ILLUMINA	Coccidia (Toxoplasma gondii)
SRR11065314	PRJNA605964	SAMN14082734	Toxoplasma gondii	10T 1/2 tissue culture		147786616	Illumina NovaSeq 6000	ILLUMINA	Coccidia (Toxoplasma gondii)
SRR11065315	PRJNA605964	SAMN14082734	Toxoplasma gondii	10T 1/2 tissue culture		130878505	Illumina NovaSeq 6000	ILLUMINA	Coccidia (Toxoplasma gondii)
SRR11065316	PRJNA605964	SAMN14082734	Toxoplasma gondii	10T 1/2 tissue culture		176178123	Illumina NovaSeq 6000	ILLUMINA	Coccidia (Toxoplasma gondii)
SRR11065317	PRJNA605964	SAMN14082734	Toxoplasma gondii	10T 1/2 tissue culture		20575460	Illumina NovaSeq 6000	ILLUMINA	Coccidia (Toxoplasma gondii)
SRR11065318	PRJNA605964	SAMN14082734	Toxoplasma gondii	10T 1/2 tissue culture		100637432	Illumina NovaSeq 6000	ILLUMINA	Coccidia (Toxoplasma gondii)
SRR11065319	PRJNA605964	SAMN14082734	Toxoplasma gondii	10T 1/2 tissue culture		65095785	Illumina NovaSeq 6000	ILLUMINA	Coccidia (Toxoplasma gondii)
SRR11065320	PRJNA605964	SAMN14082734	Toxoplasma gondii	10T 1/2 tissue culture		88497915	Illumina NovaSeq 6000	ILLUMINA	Coccidia (Toxoplasma gondii)
SRR11065321	PRJNA605964	SAMN14082734	Toxoplasma gondii	10T 1/2 tissue culture		16741488	Illumina NovaSeq 6000	ILLUMINA	Coccidia (Toxoplasma gondii)
SRR11065322	PRJNA605964	SAMN14082734	Toxoplasma gondii	10T 1/2 tissue culture		25544471	Illumina NovaSeq 6000	ILLUMINA	Coccidia (Toxoplasma gondii)
SRR11065323	PRJNA605964	SAMN14082734	Toxoplasma gondii	10T 1/2 tissue culture		81953575	Illumina NovaSeq 6000	ILLUMINA	Coccidia (Toxoplasma gondii)
SRR11065324	PRJNA605964	SAMN14082734	Toxoplasma gondii	10T 1/2 tissue culture		132095310	Illumina NovaSeq 6000	ILLUMINA	Coccidia (Toxoplasma gondii)
SRR11065325	PRJNA605964	SAMN14082734	Toxoplasma gondii	10T 1/2 tissue culture		89657993	Illumina NovaSeq 6000	ILLUMINA	Coccidia (Toxoplasma gondii)
SRR11065326	PRJNA605964	SAMN14082734	Toxoplasma gondii	10T 1/2 tissue culture		144170278	Illumina NovaSeq 6000	ILLUMINA	Coccidia (Toxoplasma gondii)
SRR11065327	PRJNA605964	SAMN14082734	Toxoplasma gondii	10T 1/2 tissue culture		124568228	Illumina NovaSeq 6000	ILLUMINA	Coccidia (Toxoplasma gondii)
SRR11065328	PRJNA605964	SAMN14082734	Toxoplasma gondii	10T 1/2 tissue culture		39328207	Illumina NovaSeq 6000	ILLUMINA	Coccidia (Toxoplasma gondii)
SRR11065329	PRJNA605964	SAMN14082734	Toxoplasma gondii	10T 1/2 tissue culture		96251494	Illumina NovaSeq 6000	ILLUMINA	Coccidia (Toxoplasma gondii)
SRR11065330	PRJNA605964	SAMN14082734	Toxoplasma gondii	10T 1/2 tissue culture		72140526	Illumina NovaSeq 6000	ILLUMINA	Coccidia (Toxoplasma gondii)
SRR11065331	PRJNA605964	SAMN14082734	Toxoplasma gondii	10T 1/2 tissue culture		166031422	Illumina NovaSeq 6000	ILLUMINA	Coccidia (Toxoplasma gondii)
SRR11065332	PRJNA605964	SAMN14082734	Toxoplasma gondii	10T 1/2 tissue culture		83785708	Illumina NovaSeq 6000	ILLUMINA	Coccidia (Toxoplasma gondii)
SRR11065333	PRJNA605964	SAMN14082734	Toxoplasma gondii	10T 1/2 tissue culture		135142468	Illumina NovaSeq 6000	ILLUMINA	Coccidia (Toxoplasma gondii)
SRR11065334	PRJNA605964	SAMN14082734	Toxoplasma gondii	10T 1/2 tissue culture		16974618	Illumina NovaSeq 6000	ILLUMINA	Coccidia (Toxoplasma gondii)
SRR11065335	PRJNA605964	SAMN14082734	Toxoplasma gondii	10T 1/2 tissue culture		80070406	Illumina NovaSeq 6000	ILLUMINA	Coccidia (Toxoplasma gondii)
SRR11065336	PRJNA605964	SAMN14082734	Toxoplasma gondii	10T 1/2 tissue culture		65320337	Illumina NovaSeq 6000	ILLUMINA	Coccidia (Toxoplasma gondii)
SRR11065337	PRJNA605964	SAMN14082734	Toxoplasma gondii	10T 1/2 tissue culture		45706173	Illumina NovaSeq 6000	ILLUMINA	Coccidia (Toxoplasma gondii)
SRR11065338	PRJNA605964	SAMN14082734	Toxoplasma gondii	10T 1/2 tissue culture		94618397	Illumina NovaSeq 6000	ILLUMINA	Coccidia (Toxoplasma gondii)
SRR11065339	PRJNA605964	SAMN14082734	Toxoplasma gondii	10T 1/2 tissue culture		115833783	Illumina NovaSeq 6000	ILLUMINA	Coccidia (Toxoplasma gondii)
SRR11065340	PRJNA605964	SAMN14082734	Toxoplasma gondii	10T 1/2 tissue culture		75734037	Illumina NovaSeq 6000	ILLUMINA	Coccidia (Toxoplasma gondii)
SRR11065341	PRJNA605964	SAMN14082734	Toxoplasma gondii	10T 1/2 tissue culture		5815867	Illumina NovaSeq 6000	ILLUMINA	Coccidia (Toxoplasma gondii)
SRR11065342	PRJNA605964	SAMN14082734	Toxoplasma gondii	10T 1/2 tissue culture		60033326	Illumina NovaSeq 6000	ILLUMINA	Coccidia (Toxoplasma gondii)
SRR11065399	PRJNA605964	SAMN14082734	Toxoplasma gondii	10T 1/2 tissue culture		80102959	Illumina NovaSeq 6000	ILLUMINA	Coccidia (Toxoplasma gondii)
SRR11065400	PRJNA605964	SAMN14082734	Toxoplasma gondii	10T 1/2 tissue culture		27090830	Illumina NovaSeq 6000	ILLUMINA	Coccidia (Toxoplasma gondii)
SRR11065401	PRJNA605964	SAMN14082734	Toxoplasma gondii	10T 1/2 tissue culture		121941058	Illumina NovaSeq 6000	ILLUMINA	Coccidia (Toxoplasma gondii)
SRR11065402	PRJNA605964	SAMN14082734	Toxoplasma gondii	10T 1/2 tissue culture		200154044	Illumina NovaSeq 6000	ILLUMINA	Coccidia (Toxoplasma gondii)
SRR11065403	PRJNA605964	SAMN14082734	Toxoplasma gondii	10T 1/2 tissue culture		70733081	Illumina NovaSeq 6000	ILLUMINA	Coccidia (Toxoplasma gondii)
SRR11065404	PRJNA605964	SAMN14082734	Toxoplasma gondii	10T 1/2 tissue culture		88698338	Illumina NovaSeq 6000	ILLUMINA	Coccidia (Toxoplasma gondii)
SRR11065405	PRJNA605964	SAMN14082734	Toxoplasma gondii	10T 1/2 tissue culture		179203575	Illumina NovaSeq 6000	ILLUMINA	Coccidia (Toxoplasma gondii)
SRR11065406	PRJNA605964	SAMN14082734	Toxoplasma gondii	10T 1/2 tissue culture		176358605	Illumina NovaSeq 6000	ILLUMINA	Coccidia (Toxoplasma gondii)
SRR11065407	PRJNA605964	SAMN14082734	Toxoplasma gondii	10T 1/2 tissue culture		46478742	Illumina NovaSeq 6000	ILLUMINA	Coccidia (Toxoplasma gondii)
SRR11065408	PRJNA605964	SAMN14082734	Toxoplasma gondii	10T 1/2 tissue culture		3974553	Illumina NovaSeq 6000	ILLUMINA	Coccidia (Toxoplasma gondii)
SRR11065409	PRJNA605964	SAMN14082734	Toxoplasma gondii	10T 1/2 tissue culture		154941927	Illumina NovaSeq 6000	ILLUMINA	Coccidia (Toxoplasma gondii)
SRR11065410	PRJNA605964	SAMN14082734	Toxoplasma gondii	10T 1/2 tissue culture		81193124	Illumina NovaSeq 6000	ILLUMINA	Coccidia (Toxoplasma gondii)
SRR11065411	PRJNA605964	SAMN14082734	Toxoplasma gondii	10T 1/2 tissue culture		75148564	Illumina NovaSeq 6000	ILLUMINA	Coccidia (Toxoplasma gondii)
SRR11065412	PRJNA605964	SAMN14082734	Toxoplasma gondii	10T 1/2 tissue culture		65727618	Illumina NovaSeq 6000	ILLUMINA	Coccidia (Toxoplasma gondii)
SRR11065413	PRJNA605964	SAMN14082734	Toxoplasma gondii	10T 1/2 tissue culture		82986312	Illumina NovaSeq 6000	ILLUMINA	Coccidia (Toxoplasma gondii)
SRR11065414	PRJNA605964	SAMN14082734	Toxoplasma gondii	10T 1/2 tissue culture		103100832	Illumina NovaSeq 6000	ILLUMINA	Coccidia (Toxoplasma gondii)
SRR11065415	PRJNA605964	SAMN14082734	Toxoplasma gondii	10T 1/2 tissue culture		78814070	Illumina NovaSeq 6000	ILLUMINA	Coccidia (Toxoplasma gondii)
SRR11065416	PRJNA605964	SAMN14082734	Toxoplasma gondii	10T 1/2 tissue culture		1249502	Illumina NovaSeq 6000	ILLUMINA	Coccidia (Toxoplasma gondii)
SRR11065417	PRJNA605964	SAMN14082734	Toxoplasma gondii	10T 1/2 tissue culture		106844731	Illumina NovaSeq 6000	ILLUMINA	Coccidia (Toxoplasma gondii)
SRR11065418	PRJNA605964	SAMN14082734	Toxoplasma gondii	10T 1/2 tissue culture		128733217	Illumina NovaSeq 6000	ILLUMINA	Coccidia (Toxoplasma gondii)
SRR11065419	PRJNA605964	SAMN14082734	Toxoplasma gondii	10T 1/2 tissue culture		148469834	Illumina NovaSeq 6000	ILLUMINA	Coccidia (Toxoplasma gondii)
SRR11065420	PRJNA605964	SAMN14082734	Toxoplasma gondii	10T 1/2 tissue culture		148077705	Illumina NovaSeq 6000	ILLUMINA	Coccidia (Toxoplasma gondii)
SRR11065421	PRJNA605964	SAMN14082734	Toxoplasma gondii	10T 1/2 tissue culture		126011121	Illumina NovaSeq 6000	ILLUMINA	Coccidia (Toxoplasma gondii)
SRR11065422	PRJNA605964	SAMN14082734	Toxoplasma gondii	10T 1/2 tissue culture		141894216	Illumina NovaSeq 6000	ILLUMINA	Coccidia (Toxoplasma gondii)
SRR11065423	PRJNA605964	SAMN14082734	Toxoplasma gondii	10T 1/2 tissue culture		58156300	Illumina NovaSeq 6000	ILLUMINA	Coccidia (Toxoplasma gondii)
SRR11065424	PRJNA605964	SAMN14082734	Toxoplasma gondii	10T 1/2 tissue culture		55557811	Illumina NovaSeq 6000	ILLUMINA	Coccidia (Toxoplasma gondii)
SRR11065425	PRJNA605964	SAMN14082734	Toxoplasma gondii	10T 1/2 tissue culture		42853215	Illumina NovaSeq 6000	ILLUMINA	Coccidia (Toxoplasma gondii)
SRR11065426	PRJNA605964	SAMN14082734	Toxoplasma gondii	10T 1/2 tissue culture		58049706	Illumina NovaSeq 6000	ILLUMINA	Coccidia (Toxoplasma gondii)
SRR11065427	PRJNA605964	SAMN14082734	Toxoplasma gondii	10T 1/2 tissue culture		57362270	Illumina NovaSeq 6000	ILLUMINA	Coccidia (Toxoplasma gondii)
SRR11065428	PRJNA605964	SAMN14082734	Toxoplasma gondii	10T 1/2 tissue culture		118280461	Illumina NovaSeq 6000	ILLUMINA	Coccidia (Toxoplasma gondii)
SRR11065429	PRJNA605964	SAMN14082734	Toxoplasma gondii	10T 1/2 tissue culture		85149059	Illumina NovaSeq 6000	ILLUMINA	Coccidia (Toxoplasma gondii)
SRR11065430	PRJNA605964	SAMN14082734	Toxoplasma gondii	10T 1/2 tissue culture		40490417	Illumina NovaSeq 6000	ILLUMINA	Coccidia (Toxoplasma gondii)
SRR11065431	PRJNA605964	SAMN14082734	Toxoplasma gondii	10T 1/2 tissue culture		24690217	Illumina NovaSeq 6000	ILLUMINA	Coccidia (Toxoplasma gondii)
SRR11065432	PRJNA605964	SAMN14082734	Toxoplasma gondii	10T 1/2 tissue culture		79887449	Illumina NovaSeq 6000	ILLUMINA	Coccidia (Toxoplasma gondii)
SRR11065433	PRJNA605964	SAMN14082734	Toxoplasma gondii	10T 1/2 tissue culture		85313157	Illumina NovaSeq 6000	ILLUMINA	Coccidia (Toxoplasma gondii)
SRR11065434	PRJNA605964	SAMN14082734	Toxoplasma gondii	10T 1/2 tissue culture		130700944	Illumina NovaSeq 6000	ILLUMINA	Coccidia (Toxoplasma gondii)
SRR11065435	PRJNA605964	SAMN14082734	Toxoplasma gondii	10T 1/2 tissue culture		150297081	Illumina NovaSeq 6000	ILLUMINA	Coccidia (Toxoplasma gondii)
SRR11065436	PRJNA605964	SAMN14082734	Toxoplasma gondii	10T 1/2 tissue culture		163142232	Illumina NovaSeq 6000	ILLUMINA	Coccidia (Toxoplasma gondii)
SRR11065437	PRJNA605964	SAMN14082734	Toxoplasma gondii	10T 1/2 tissue culture		97370125	Illumina NovaSeq 6000	ILLUMINA	Coccidia (Toxoplasma gondii)
SRR11065438	PRJNA605964	SAMN14082734	Toxoplasma gondii	10T 1/2 tissue culture		1564328	Illumina NovaSeq 6000	ILLUMINA	Coccidia (Toxoplasma gondii)
SRR11065439	PRJNA605964	SAMN14082734	Toxoplasma gondii	10T 1/2 tissue culture		122941195	Illumina NovaSeq 6000	ILLUMINA	Coccidia (Toxoplasma gondii)
SRR11065440	PRJNA605964	SAMN14082734	Toxoplasma gondii	10T 1/2 tissue culture		2504801	Illumina NovaSeq 6000	ILLUMINA	Coccidia (Toxoplasma gondii)
SRR11065441	PRJNA605964	SAMN14082734	Toxoplasma gondii	10T 1/2 tissue culture		228662911	Illumina NovaSeq 6000	ILLUMINA	Coccidia (Toxoplasma gondii)
SRR11065442	PRJNA605964	SAMN14082734	Toxoplasma gondii	10T 1/2 tissue culture		30797686	Illumina NovaSeq 6000	ILLUMINA	Coccidia (Toxoplasma gondii)
SRR11065443	PRJNA605964	SAMN14082734	Toxoplasma gondii	10T 1/2 tissue culture		85572859	Illumina NovaSeq 6000	ILLUMINA	Coccidia (Toxoplasma gondii)
SRR11065444	PRJNA605964	SAMN14082734	Toxoplasma gondii	10T 1/2 tissue culture		131226079	Illumina NovaSeq 6000	ILLUMINA	Coccidia (Toxoplasma gondii)
SRR11065445	PRJNA605964	SAMN14082734	Toxoplasma gondii	10T 1/2 tissue culture		144732060	Illumina NovaSeq 6000	ILLUMINA	Coccidia (Toxoplasma gondii)
SRR11065446	PRJNA605964	SAMN14082734	Toxoplasma gondii	10T 1/2 tissue culture		110291095	Illumina NovaSeq 6000	ILLUMINA	Coccidia (Toxoplasma gondii)
SRR11065447	PRJNA605964	SAMN14082734	Toxoplasma gondii	10T 1/2 tissue culture		207810094	Illumina NovaSeq 6000	ILLUMINA	Coccidia (Toxoplasma gondii)
SRR11065448	PRJNA605964	SAMN14082734	Toxoplasma gondii	10T 1/2 tissue culture		188671606	Illumina NovaSeq 6000	ILLUMINA	Coccidia (Toxoplasma gondii)
SRR11065449	PRJNA605964	SAMN14082734	Toxoplasma gondii	10T 1/2 tissue culture		160608594	Illumina NovaSeq 6000	ILLUMINA	Coccidia (Toxoplasma gondii)
SRR11065450	PRJNA605964	SAMN14082734	Toxoplasma gondii	10T 1/2 tissue culture		51554765	Illumina NovaSeq 6000	ILLUMINA	Coccidia (Toxoplasma gondii)
SRR11065451	PRJNA605964	SAMN14082734	Toxoplasma gondii	10T 1/2 tissue culture		108960411	Illumina NovaSeq 6000	ILLUMINA	Coccidia (Toxoplasma gondii)
SRR11065452	PRJNA605964	SAMN14082734	Toxoplasma gondii	10T 1/2 tissue culture		33520329	Illumina NovaSeq 6000	ILLUMINA	Coccidia (Toxoplasma gondii)
SRR11065453	PRJNA605964	SAMN14082734	Toxoplasma gondii	10T 1/2 tissue culture		92378464	Illumina NovaSeq 6000	ILLUMINA	Coccidia (Toxoplasma gondii)
SRR11065454	PRJNA605964	SAMN14082734	Toxoplasma gondii	10T 1/2 tissue culture		149305329	Illumina NovaSeq 6000	ILLUMINA	Coccidia (Toxoplasma gondii)
SRR11065511	PRJNA605964	SAMN14082734	Toxoplasma gondii	10T 1/2 tissue culture		36163294	Illumina NovaSeq 6000	ILLUMINA	Coccidia (Toxoplasma gondii)
SRR11065512	PRJNA605964	SAMN14082734	Toxoplasma gondii	10T 1/2 tissue culture		90505495	Illumina NovaSeq 6000	ILLUMINA	Coccidia (Toxoplasma gondii)
SRR11065513	PRJNA605964	SAMN14082734	Toxoplasma gondii	10T 1/2 tissue culture		132238956	Illumina NovaSeq 6000	ILLUMINA	Coccidia (Toxoplasma gondii)
SRR11065514	PRJNA605964	SAMN14082734	Toxoplasma gondii	10T 1/2 tissue culture		9789505	Illumina NovaSeq 6000	ILLUMINA	Coccidia (Toxoplasma gondii)
SRR11065515	PRJNA605964	SAMN14082734	Toxoplasma gondii	10T 1/2 tissue culture		52394412	Illumina NovaSeq 6000	ILLUMINA	Coccidia (Toxoplasma gondii)
SRR11065516	PRJNA605964	SAMN14082734	Toxoplasma gondii	10T 1/2 tissue culture		79114716	Illumina NovaSeq 6000	ILLUMINA	Coccidia (Toxoplasma gondii)
SRR11065517	PRJNA605964	SAMN14082734	Toxoplasma gondii	10T 1/2 tissue culture		24262018	Illumina NovaSeq 6000	ILLUMINA	Coccidia (Toxoplasma gondii)
SRR11065518	PRJNA605964	SAMN14082734	Toxoplasma gondii	10T 1/2 tissue culture		72736535	Illumina NovaSeq 6000	ILLUMINA	Coccidia (Toxoplasma gondii)
SRR11065519	PRJNA605964	SAMN14082734	Toxoplasma gondii	10T 1/2 tissue culture		110220643	Illumina NovaSeq 6000	ILLUMINA	Coccidia (Toxoplasma gondii)
SRR11065520	PRJNA605964	SAMN14082734	Toxoplasma gondii	10T 1/2 tissue culture		175467057	Illumina NovaSeq 6000	ILLUMINA	Coccidia (Toxoplasma gondii)
SRR11065521	PRJNA605964	SAMN14082734	Toxoplasma gondii	10T 1/2 tissue culture		69801535	Illumina NovaSeq 6000	ILLUMINA	Coccidia (Toxoplasma gondii)
SRR11065522	PRJNA605964	SAMN14082734	Toxoplasma gondii	10T 1/2 tissue culture		43997464	Illumina NovaSeq 6000	ILLUMINA	Coccidia (Toxoplasma gondii)
SRR11065523	PRJNA605964	SAMN14082734	Toxoplasma gondii	10T 1/2 tissue culture		147328054	Illumina NovaSeq 6000	ILLUMINA	Coccidia (Toxoplasma gondii)
SRR11065524	PRJNA605964	SAMN14082734	Toxoplasma gondii	10T 1/2 tissue culture		36690415	Illumina NovaSeq 6000	ILLUMINA	Coccidia (Toxoplasma gondii)
SRR11065525	PRJNA605964	SAMN14082734	Toxoplasma gondii	10T 1/2 tissue culture		38772339	Illumina NovaSeq 6000	ILLUMINA	Coccidia (Toxoplasma gondii)
SRR11065526	PRJNA605964	SAMN14082734	Toxoplasma gondii	10T 1/2 tissue culture		65295935	Illumina NovaSeq 6000	ILLUMINA	Coccidia (Toxoplasma gondii)
SRR11065527	PRJNA605964	SAMN14082734	Toxoplasma gondii	10T 1/2 tissue culture		129770983	Illumina NovaSeq 6000	ILLUMINA	Coccidia (Toxoplasma gondii)
SRR11065528	PRJNA605964	SAMN14082734	Toxoplasma gondii	10T 1/2 tissue culture		135503089	Illumina NovaSeq 6000	ILLUMINA	Coccidia (Toxoplasma gondii)
SRR11065529	PRJNA605964	SAMN14082734	Toxoplasma gondii	10T 1/2 tissue culture		55633519	Illumina NovaSeq 6000	ILLUMINA	Coccidia (Toxoplasma gondii)
SRR11065530	PRJNA605964	SAMN14082734	Toxoplasma gondii	10T 1/2 tissue culture		75038885	Illumina NovaSeq 6000	ILLUMINA	Coccidia (Toxoplasma gondii)
SRR11065531	PRJNA605964	SAMN14082734	Toxoplasma gondii	10T 1/2 tissue culture		170160410	Illumina NovaSeq 6000	ILLUMINA	Coccidia (Toxoplasma gondii)
SRR11065532	PRJNA605964	SAMN14082734	Toxoplasma gondii	10T 1/2 tissue culture		981545	Illumina NovaSeq 6000	ILLUMINA	Coccidia (Toxoplasma gondii)
SRR11065533	PRJNA605964	SAMN14082734	Toxoplasma gondii	10T 1/2 tissue culture		3357277	Illumina NovaSeq 6000	ILLUMINA	Coccidia (Toxoplasma gondii)
SRR11065534	PRJNA605964	SAMN14082734	Toxoplasma gondii	10T 1/2 tissue culture		84269979	Illumina NovaSeq 6000	ILLUMINA	Coccidia (Toxoplasma gondii)
SRR11065535	PRJNA605964	SAMN14082734	Toxoplasma gondii	10T 1/2 tissue culture		71676718	Illumina NovaSeq 6000	ILLUMINA	Coccidia (Toxoplasma gondii)
SRR11065536	PRJNA605964	SAMN14082734	Toxoplasma gondii	10T 1/2 tissue culture		41436209	Illumina NovaSeq 6000	ILLUMINA	Coccidia (Toxoplasma gondii)
SRR11065537	PRJNA605964	SAMN14082734	Toxoplasma gondii	10T 1/2 tissue culture		129267645	Illumina NovaSeq 6000	ILLUMINA	Coccidia (Toxoplasma gondii)
SRR11065538	PRJNA605964	SAMN14082734	Toxoplasma gondii	10T 1/2 tissue culture		2339312	Illumina NovaSeq 6000	ILLUMINA	Coccidia (Toxoplasma gondii)
SRR11065539	PRJNA605964	SAMN14082734	Toxoplasma gondii	10T 1/2 tissue culture		174722288	Illumina NovaSeq 6000	ILLUMINA	Coccidia (Toxoplasma gondii)
SRR11065540	PRJNA605964	SAMN14082734	Toxoplasma gondii	10T 1/2 tissue culture		73479252	Illumina NovaSeq 6000	ILLUMINA	Coccidia (Toxoplasma gondii)
SRR11065541	PRJNA605964	SAMN14082734	Toxoplasma gondii	10T 1/2 tissue culture		84716373	Illumina NovaSeq 6000	ILLUMINA	Coccidia (Toxoplasma gondii)
SRR11065542	PRJNA605964	SAMN14082734	Toxoplasma gondii	10T 1/2 tissue culture		50629418	Illumina NovaSeq 6000	ILLUMINA	Coccidia (Toxoplasma gondii)
SRR11065543	PRJNA605964	SAMN14082734	Toxoplasma gondii	10T 1/2 tissue culture		231304337	Illumina NovaSeq 6000	ILLUMINA	Coccidia (Toxoplasma gondii)
SRR11065544	PRJNA605964	SAMN14082734	Toxoplasma gondii	10T 1/2 tissue culture		95146733	Illumina NovaSeq 6000	ILLUMINA	Coccidia (Toxoplasma gondii)
SRR11065545	PRJNA605964	SAMN14082734	Toxoplasma gondii	10T 1/2 tissue culture		185658774	Illumina NovaSeq 6000	ILLUMINA	Coccidia (Toxoplasma gondii)
SRR11065546	PRJNA605964	SAMN14082734	Toxoplasma gondii	10T 1/2 tissue culture		106609256	Illumina NovaSeq 6000	ILLUMINA	Coccidia (Toxoplasma gondii)
SRR11065547	PRJNA605964	SAMN14082734	Toxoplasma gondii	10T 1/2 tissue culture		85548973	Illumina NovaSeq 6000	ILLUMINA	Coccidia (Toxoplasma gondii)
SRR11065548	PRJNA605964	SAMN14082734	Toxoplasma gondii	10T 1/2 tissue culture		109644423	Illumina NovaSeq 6000	ILLUMINA	Coccidia (Toxoplasma gondii)
SRR11065549	PRJNA605964	SAMN14082734	Toxoplasma gondii	10T 1/2 tissue culture		139039952	Illumina NovaSeq 6000	ILLUMINA	Coccidia (Toxoplasma gondii)
SRR11065550	PRJNA605964	SAMN14082734	Toxoplasma gondii	10T 1/2 tissue culture		144279416	Illumina NovaSeq 6000	ILLUMINA	Coccidia (Toxoplasma gondii)
SRR11065551	PRJNA605964	SAMN14082734	Toxoplasma gondii	10T 1/2 tissue culture		68668030	Illumina NovaSeq 6000	ILLUMINA	Coccidia (Toxoplasma gondii)
SRR11065552	PRJNA605964	SAMN14082734	Toxoplasma gondii	10T 1/2 tissue culture		101768019	Illumina NovaSeq 6000	ILLUMINA	Coccidia (Toxoplasma gondii)
SRR11065553	PRJNA605964	SAMN14082734	Toxoplasma gondii	10T 1/2 tissue culture		117873994	Illumina NovaSeq 6000	ILLUMINA	Coccidia (Toxoplasma gondii)
SRR11065554	PRJNA605964	SAMN14082734	Toxoplasma gondii	10T 1/2 tissue culture		167288081	Illumina NovaSeq 6000	ILLUMINA	Coccidia (Toxoplasma gondii)
SRR11065555	PRJNA605964	SAMN14082734	Toxoplasma gondii	10T 1/2 tissue culture		125315269	Illumina NovaSeq 6000	ILLUMINA	Coccidia (Toxoplasma gondii)
SRR11065556	PRJNA605964	SAMN14082734	Toxoplasma gondii	10T 1/2 tissue culture		159103156	Illumina NovaSeq 6000	ILLUMINA	Coccidia (Toxoplasma gondii)
SRR11065557	PRJNA605964	SAMN14082734	Toxoplasma gondii	10T 1/2 tissue culture		185513332	Illumina NovaSeq 6000	ILLUMINA	Coccidia (Toxoplasma gondii)
SRR11065558	PRJNA605964	SAMN14082734	Toxoplasma gondii	10T 1/2 tissue culture		95079906	Illumina NovaSeq 6000	ILLUMINA	Coccidia (Toxoplasma gondii)
SRR11065559	PRJNA605964	SAMN14082734	Toxoplasma gondii	10T 1/2 tissue culture		108123344	Illumina NovaSeq 6000	ILLUMINA	Coccidia (Toxoplasma gondii)
SRR11065560	PRJNA605964	SAMN14082734	Toxoplasma gondii	10T 1/2 tissue culture		70292586	Illumina NovaSeq 6000	ILLUMINA	Coccidia (Toxoplasma gondii)
SRR11065561	PRJNA605964	SAMN14082734	Toxoplasma gondii	10T 1/2 tissue culture		33698654	Illumina NovaSeq 6000	ILLUMINA	Coccidia (Toxoplasma gondii)
SRR11065562	PRJNA605964	SAMN14082734	Toxoplasma gondii	10T 1/2 tissue culture		75571474	Illumina NovaSeq 6000	ILLUMINA	Coccidia (Toxoplasma gondii)
SRR11065563	PRJNA605964	SAMN14082734	Toxoplasma gondii	10T 1/2 tissue culture		187897476	Illumina NovaSeq 6000	ILLUMINA	Coccidia (Toxoplasma gondii)
SRR11065564	PRJNA605964	SAMN14082734	Toxoplasma gondii	10T 1/2 tissue culture		193741418	Illumina NovaSeq 6000	ILLUMINA	Coccidia (Toxoplasma gondii)
SRR11065565	PRJNA605964	SAMN14082734	Toxoplasma gondii	10T 1/2 tissue culture		126780740	Illumina NovaSeq 6000	ILLUMINA	Coccidia (Toxoplasma gondii)
SRR11065566	PRJNA605964	SAMN14082734	Toxoplasma gondii	10T 1/2 tissue culture		43393784	Illumina NovaSeq 6000	ILLUMINA	Coccidia (Toxoplasma gondii)
SRR11065735	PRJNA605964	SAMN14082734	Toxoplasma gondii	10T 1/2 tissue culture		92668057	Illumina NovaSeq 6000	ILLUMINA	Coccidia (Toxoplasma gondii)
SRR11065736	PRJNA605964	SAMN14082734	Toxoplasma gondii	10T 1/2 tissue culture		59654333	Illumina NovaSeq 6000	ILLUMINA	Coccidia (Toxoplasma gondii)
SRR11065737	PRJNA605964	SAMN14082734	Toxoplasma gondii	10T 1/2 tissue culture		85638735	Illumina NovaSeq 6000	ILLUMINA	Coccidia (Toxoplasma gondii)
SRR11065738	PRJNA605964	SAMN14082734	Toxoplasma gondii	10T 1/2 tissue culture		28130148	Illumina NovaSeq 6000	ILLUMINA	Coccidia (Toxoplasma gondii)
SRR11065739	PRJNA605964	SAMN14082734	Toxoplasma gondii	10T 1/2 tissue culture		73955321	Illumina NovaSeq 6000	ILLUMINA	Coccidia (Toxoplasma gondii)
SRR11065740	PRJNA605964	SAMN14082734	Toxoplasma gondii	10T 1/2 tissue culture		24442327	Illumina NovaSeq 6000	ILLUMINA	Coccidia (Toxoplasma gondii)
SRR11065741	PRJNA605964	SAMN14082734	Toxoplasma gondii	10T 1/2 tissue culture		103935614	Illumina NovaSeq 6000	ILLUMINA	Coccidia (Toxoplasma gondii)
SRR11065742	PRJNA605964	SAMN14082734	Toxoplasma gondii	10T 1/2 tissue culture		47194884	Illumina NovaSeq 6000	ILLUMINA	Coccidia (Toxoplasma gondii)
SRR11065743	PRJNA605964	SAMN14082734	Toxoplasma gondii	10T 1/2 tissue culture		164779369	Illumina NovaSeq 6000	ILLUMINA	Coccidia (Toxoplasma gondii)
SRR11065744	PRJNA605964	SAMN14082734	Toxoplasma gondii	10T 1/2 tissue culture		85055732	Illumina NovaSeq 6000	ILLUMINA	Coccidia (Toxoplasma gondii)
SRR11065745	PRJNA605964	SAMN14082734	Toxoplasma gondii	10T 1/2 tissue culture		29080216	Illumina NovaSeq 6000	ILLUMINA	Coccidia (Toxoplasma gondii)
SRR11065746	PRJNA605964	SAMN14082734	Toxoplasma gondii	10T 1/2 tissue culture		71633063	Illumina NovaSeq 6000	ILLUMINA	Coccidia (Toxoplasma gondii)
SRR11065747	PRJNA605964	SAMN14082734	Toxoplasma gondii	10T 1/2 tissue culture		89552324	Illumina NovaSeq 6000	ILLUMINA	Coccidia (Toxoplasma gondii)
SRR11065748	PRJNA605964	SAMN14082734	Toxoplasma gondii	10T 1/2 tissue culture		75327235	Illumina NovaSeq 6000	ILLUMINA	Coccidia (Toxoplasma gondii)
SRR11065749	PRJNA605964	SAMN14082734	Toxoplasma gondii	10T 1/2 tissue culture		97041774	Illumina NovaSeq 6000	ILLUMINA	Coccidia (Toxoplasma gondii)
SRR11065750	PRJNA605964	SAMN14082734	Toxoplasma gondii	10T 1/2 tissue culture		222694359	Illumina NovaSeq 6000	ILLUMINA	Coccidia (Toxoplasma gondii)
SRR11065751	PRJNA605964	SAMN14082734	Toxoplasma gondii	10T 1/2 tissue culture		60830629	Illumina NovaSeq 6000	ILLUMINA	Coccidia (Toxoplasma gondii)
SRR11065752	PRJNA605964	SAMN14082734	Toxoplasma gondii	10T 1/2 tissue culture		55569730	Illumina NovaSeq 6000	ILLUMINA	Coccidia (Toxoplasma gondii)
SRR11065753	PRJNA605964	SAMN14082734	Toxoplasma gondii	10T 1/2 tissue culture		141926171	Illumina NovaSeq 6000	ILLUMINA	Coccidia (Toxoplasma gondii)
SRR11065754	PRJNA605964	SAMN14082734	Toxoplasma gondii	10T 1/2 tissue culture		25590863	Illumina NovaSeq 6000	ILLUMINA	Coccidia (Toxoplasma gondii)
SRR11065755	PRJNA605964	SAMN14082734	Toxoplasma gondii	10T 1/2 tissue culture		75453005	Illumina NovaSeq 6000	ILLUMINA	Coccidia (Toxoplasma gondii)
SRR11065756	PRJNA605964	SAMN14082734	Toxoplasma gondii	10T 1/2 tissue culture		38640294	Illumina NovaSeq 6000	ILLUMINA	Coccidia (Toxoplasma gondii)
SRR11065757	PRJNA605964	SAMN14082734	Toxoplasma gondii	10T 1/2 tissue culture		75077449	Illumina NovaSeq 6000	ILLUMINA	Coccidia (Toxoplasma gondii)
SRR11065758	PRJNA605964	SAMN14082734	Toxoplasma gondii	10T 1/2 tissue culture		81663310	Illumina NovaSeq 6000	ILLUMINA	Coccidia (Toxoplasma gondii)
SRR11065759	PRJNA605964	SAMN14082734	Toxoplasma gondii	10T 1/2 tissue culture		12871639	Illumina NovaSeq 6000	ILLUMINA	Coccidia (Toxoplasma gondii)
SRR11065760	PRJNA605964	SAMN14082734	Toxoplasma gondii	10T 1/2 tissue culture		108638292	Illumina NovaSeq 6000	ILLUMINA	Coccidia (Toxoplasma gondii)
SRR11065761	PRJNA605964	SAMN14082734	Toxoplasma gondii	10T 1/2 tissue culture		145781982	Illumina NovaSeq 6000	ILLUMINA	Coccidia (Toxoplasma gondii)
SRR11065762	PRJNA605964	SAMN14082734	Toxoplasma gondii	10T 1/2 tissue culture		88891658	Illumina NovaSeq 6000	ILLUMINA	Coccidia (Toxoplasma gondii)
SRR11065763	PRJNA605964	SAMN14082734	Toxoplasma gondii	10T 1/2 tissue culture		103618202	Illumina NovaSeq 6000	ILLUMINA	Coccidia (Toxoplasma gondii)
SRR11065764	PRJNA605964	SAMN14082734	Toxoplasma gondii	10T 1/2 tissue culture		75574984	Illumina NovaSeq 6000	ILLUMINA	Coccidia (Toxoplasma gondii)
SRR11065765	PRJNA605964	SAMN14082734	Toxoplasma gondii	10T 1/2 tissue culture		2513227	Illumina NovaSeq 6000	ILLUMINA	Coccidia (Toxoplasma gondii)
SRR11065766	PRJNA605964	SAMN14082734	Toxoplasma gondii	10T 1/2 tissue culture		277357455	Illumina NovaSeq 6000	ILLUMINA	Coccidia (Toxoplasma gondii)
SRR11065767	PRJNA605964	SAMN14082734	Toxoplasma gondii	10T 1/2 tissue culture		119879167	Illumina NovaSeq 6000	ILLUMINA	Coccidia (Toxoplasma gondii)
SRR11065768	PRJNA605964	SAMN14082734	Toxoplasma gondii	10T 1/2 tissue culture		76160262	Illumina NovaSeq 6000	ILLUMINA	Coccidia (Toxoplasma gondii)
SRR11065769	PRJNA605964	SAMN14082734	Toxoplasma gondii	10T 1/2 tissue culture		79020715	Illumina NovaSeq 6000	ILLUMINA	Coccidia (Toxoplasma gondii)
SRR11065770	PRJNA605964	SAMN14082734	Toxoplasma gondii	10T 1/2 tissue culture		99518368	Illumina NovaSeq 6000	ILLUMINA	Coccidia (Toxoplasma gondii)
SRR11065771	PRJNA605964	SAMN14082734	Toxoplasma gondii	10T 1/2 tissue culture		80891293	Illumina NovaSeq 6000	ILLUMINA	Coccidia (Toxoplasma gondii)
SRR11065772	PRJNA605964	SAMN14082734	Toxoplasma gondii	10T 1/2 tissue culture		66131271	Illumina NovaSeq 6000	ILLUMINA	Coccidia (Toxoplasma gondii)
SRR11065773	PRJNA605964	SAMN14082734	Toxoplasma gondii	10T 1/2 tissue culture		81624181	Illumina NovaSeq 6000	ILLUMINA	Coccidia (Toxoplasma gondii)
SRR11065774	PRJNA605964	SAMN14082734	Toxoplasma gondii	10T 1/2 tissue culture		130650115	Illumina NovaSeq 6000	ILLUMINA	Coccidia (Toxoplasma gondii)
SRR11065775	PRJNA605964	SAMN14082734	Toxoplasma gondii	10T 1/2 tissue culture		3805600	Illumina NovaSeq 6000	ILLUMINA	Coccidia (Toxoplasma gondii)
SRR11065776	PRJNA605964	SAMN14082734	Toxoplasma gondii	10T 1/2 tissue culture		77311489	Illumina NovaSeq 6000	ILLUMINA	Coccidia (Toxoplasma gondii)
SRR11065777	PRJNA605964	SAMN14082734	Toxoplasma gondii	10T 1/2 tissue culture		127212660	Illumina NovaSeq 6000	ILLUMINA	Coccidia (Toxoplasma gondii)
SRR11065778	PRJNA605964	SAMN14082734	Toxoplasma gondii	10T 1/2 tissue culture		66058957	Illumina NovaSeq 6000	ILLUMINA	Coccidia (Toxoplasma gondii)
SRR11065779	PRJNA605964	SAMN14082734	Toxoplasma gondii	10T 1/2 tissue culture		38845620	Illumina NovaSeq 6000	ILLUMINA	Coccidia (Toxoplasma gondii)
SRR11065780	PRJNA605964	SAMN14082734	Toxoplasma gondii	10T 1/2 tissue culture		95203736	Illumina NovaSeq 6000	ILLUMINA	Coccidia (Toxoplasma gondii)
SRR11065781	PRJNA605964	SAMN14082734	Toxoplasma gondii	10T 1/2 tissue culture		411545436	Illumina NovaSeq 6000	ILLUMINA	Coccidia (Toxoplasma gondii)
SRR11065782	PRJNA605964	SAMN14082734	Toxoplasma gondii	10T 1/2 tissue culture		85529577	Illumina NovaSeq 6000	ILLUMINA	Coccidia (Toxoplasma gondii)
SRR11065783	PRJNA605964	SAMN14082734	Toxoplasma gondii	10T 1/2 tissue culture		47133915	Illumina NovaSeq 6000	ILLUMINA	Coccidia (Toxoplasma gondii)
SRR11065784	PRJNA605964	SAMN14082734	Toxoplasma gondii	10T 1/2 tissue culture		142959508	Illumina NovaSeq 6000	ILLUMINA	Coccidia (Toxoplasma gondii)
SRR11065785	PRJNA605964	SAMN14082734	Toxoplasma gondii	10T 1/2 tissue culture		42672117	Illumina NovaSeq 6000	ILLUMINA	Coccidia (Toxoplasma gondii)
SRR11065786	PRJNA605964	SAMN14082734	Toxoplasma gondii	10T 1/2 tissue culture		28618523	Illumina NovaSeq 6000	ILLUMINA	Coccidia (Toxoplasma gondii)
SRR11065787	PRJNA605964	SAMN14082734	Toxoplasma gondii	10T 1/2 tissue culture		104690485	Illumina NovaSeq 6000	ILLUMINA	Coccidia (Toxoplasma gondii)
SRR11065788	PRJNA605964	SAMN14082734	Toxoplasma gondii	10T 1/2 tissue culture		1211399	Illumina NovaSeq 6000	ILLUMINA	Coccidia (Toxoplasma gondii)
SRR11065789	PRJNA605964	SAMN14082734	Toxoplasma gondii	10T 1/2 tissue culture		71741318	Illumina NovaSeq 6000	ILLUMINA	Coccidia (Toxoplasma gondii)
SRR11065790	PRJNA605964	SAMN14082734	Toxoplasma gondii	10T 1/2 tissue culture		81279845	Illumina NovaSeq 6000	ILLUMINA	Coccidia (Toxoplasma gondii)
SRR11065959	PRJNA605964	SAMN14082734	Toxoplasma gondii	10T 1/2 tissue culture		98650702	Illumina NovaSeq 6000	ILLUMINA	Coccidia (Toxoplasma gondii)
SRR11065960	PRJNA605964	SAMN14082734	Toxoplasma gondii	10T 1/2 tissue culture		291037399	Illumina NovaSeq 6000	ILLUMINA	Coccidia (Toxoplasma gondii)
SRR11065961	PRJNA605964	SAMN14082734	Toxoplasma gondii	10T 1/2 tissue culture		16602079	Illumina NovaSeq 6000	ILLUMINA	Coccidia (Toxoplasma gondii)
SRR11065962	PRJNA605964	SAMN14082734	Toxoplasma gondii	10T 1/2 tissue culture		85913987	Illumina NovaSeq 6000	ILLUMINA	Coccidia (Toxoplasma gondii)
SRR11065963	PRJNA605964	SAMN14082734	Toxoplasma gondii	10T 1/2 tissue culture		44912214	Illumina NovaSeq 6000	ILLUMINA	Coccidia (Toxoplasma gondii)
SRR11065966	PRJNA605964	SAMN14082734	Toxoplasma gondii	10T 1/2 tissue culture		37480986	Illumina NovaSeq 6000	ILLUMINA	Coccidia (Toxoplasma gondii)
SRR11065967	PRJNA605964	SAMN14082734	Toxoplasma gondii	10T 1/2 tissue culture		132069612	Illumina NovaSeq 6000	ILLUMINA	Coccidia (Toxoplasma gondii)
SRR11065968	PRJNA605964	SAMN14082734	Toxoplasma gondii	10T 1/2 tissue culture		106202046	Illumina NovaSeq 6000	ILLUMINA	Coccidia (Toxoplasma gondii)
SRR11065969	PRJNA605964	SAMN14082734	Toxoplasma gondii	10T 1/2 tissue culture		108974277	Illumina NovaSeq 6000	ILLUMINA	Coccidia (Toxoplasma gondii)
SRR11065970	PRJNA605964	SAMN14082734	Toxoplasma gondii	10T 1/2 tissue culture		109268538	Illumina NovaSeq 6000	ILLUMINA	Coccidia (Toxoplasma gondii)
SRR11065971	PRJNA605964	SAMN14082734	Toxoplasma gondii	10T 1/2 tissue culture		105794702	Illumina NovaSeq 6000	ILLUMINA	Coccidia (Toxoplasma gondii)
SRR11065972	PRJNA605964	SAMN14082734	Toxoplasma gondii	10T 1/2 tissue culture		114457068	Illumina NovaSeq 6000	ILLUMINA	Coccidia (Toxoplasma gondii)
SRR11065973	PRJNA605964	SAMN14082734	Toxoplasma gondii	10T 1/2 tissue culture		66185087	Illumina NovaSeq 6000	ILLUMINA	Coccidia (Toxoplasma gondii)
SRR11065974	PRJNA605964	SAMN14082734	Toxoplasma gondii	10T 1/2 tissue culture		97749752	Illumina NovaSeq 6000	ILLUMINA	Coccidia (Toxoplasma gondii)
SRR11065975	PRJNA605964	SAMN14082734	Toxoplasma gondii	10T 1/2 tissue culture		147890528	Illumina NovaSeq 6000	ILLUMINA	Coccidia (Toxoplasma gondii)
SRR11065976	PRJNA605964	SAMN14082734	Toxoplasma gondii	10T 1/2 tissue culture		109704985	Illumina NovaSeq 6000	ILLUMINA	Coccidia (Toxoplasma gondii)
SRR11065977	PRJNA605964	SAMN14082734	Toxoplasma gondii	10T 1/2 tissue culture		203703911	Illumina NovaSeq 6000	ILLUMINA	Coccidia (Toxoplasma gondii)
SRR11065978	PRJNA605964	SAMN14082734	Toxoplasma gondii	10T 1/2 tissue culture		47648144	Illumina NovaSeq 6000	ILLUMINA	Coccidia (Toxoplasma gondii)
SRR11065979	PRJNA605964	SAMN14082734	Toxoplasma gondii	10T 1/2 tissue culture		69624812	Illumina NovaSeq 6000	ILLUMINA	Coccidia (Toxoplasma gondii)
SRR11065980	PRJNA605964	SAMN14082734	Toxoplasma gondii	10T 1/2 tissue culture		28404434	Illumina NovaSeq 6000	ILLUMINA	Coccidia (Toxoplasma gondii)
SRR11065981	PRJNA605964	SAMN14082734	Toxoplasma gondii	10T 1/2 tissue culture		49856329	Illumina NovaSeq 6000	ILLUMINA	Coccidia (Toxoplasma gondii)
SRR11065982	PRJNA605964	SAMN14082734	Toxoplasma gondii	10T 1/2 tissue culture		89434980	Illumina NovaSeq 6000	ILLUMINA	Coccidia (Toxoplasma gondii)
SRR11065983	PRJNA605964	SAMN14082734	Toxoplasma gondii	10T 1/2 tissue culture		56924974	Illumina NovaSeq 6000	ILLUMINA	Coccidia (Toxoplasma gondii)
SRR11065984	PRJNA605964	SAMN14082734	Toxoplasma gondii	10T 1/2 tissue culture		299885	Illumina NovaSeq 6000	ILLUMINA	Coccidia (Toxoplasma gondii)
SRR11065985	PRJNA605964	SAMN14082734	Toxoplasma gondii	10T 1/2 tissue culture		77598431	Illumina NovaSeq 6000	ILLUMINA	Coccidia (Toxoplasma gondii)
SRR11065986	PRJNA605964	SAMN14082734	Toxoplasma gondii	10T 1/2 tissue culture		92535411	Illumina NovaSeq 6000	ILLUMINA	Coccidia (Toxoplasma gondii)
SRR11065987	PRJNA605964	SAMN14082734	Toxoplasma gondii	10T 1/2 tissue culture		166120038	Illumina NovaSeq 6000	ILLUMINA	Coccidia (Toxoplasma gondii)
SRR11065988	PRJNA605964	SAMN14082734	Toxoplasma gondii	10T 1/2 tissue culture		66152160	Illumina NovaSeq 6000	ILLUMINA	Coccidia (Toxoplasma gondii)
SRR11065989	PRJNA605964	SAMN14082734	Toxoplasma gondii	10T 1/2 tissue culture		100673023	Illumina NovaSeq 6000	ILLUMINA	Coccidia (Toxoplasma gondii)
SRR11065990	PRJNA605964	SAMN14082734	Toxoplasma gondii	10T 1/2 tissue culture		78363383	Illumina NovaSeq 6000	ILLUMINA	Coccidia (Toxoplasma gondii)
SRR11065991	PRJNA605964	SAMN14082734	Toxoplasma gondii	10T 1/2 tissue culture		115093580	Illumina NovaSeq 6000	ILLUMINA	Coccidia (Toxoplasma gondii)
SRR11065992	PRJNA605964	SAMN14082734	Toxoplasma gondii	10T 1/2 tissue culture		168093465	Illumina NovaSeq 6000	ILLUMINA	Coccidia (Toxoplasma gondii)
SRR11065993	PRJNA605964	SAMN14082734	Toxoplasma gondii	10T 1/2 tissue culture		15293833	Illumina NovaSeq 6000	ILLUMINA	Coccidia (Toxoplasma gondii)
SRR11065994	PRJNA605964	SAMN14082734	Toxoplasma gondii	10T 1/2 tissue culture		101932867	Illumina NovaSeq 6000	ILLUMINA	Coccidia (Toxoplasma gondii)
SRR11065995	PRJNA605964	SAMN14082734	Toxoplasma gondii	10T 1/2 tissue culture		14133044	Illumina NovaSeq 6000	ILLUMINA	Coccidia (Toxoplasma gondii)
SRR11065996	PRJNA605964	SAMN14082734	Toxoplasma gondii	10T 1/2 tissue culture		64518361	Illumina NovaSeq 6000	ILLUMINA	Coccidia (Toxoplasma gondii)
SRR11065999	PRJNA605964	SAMN14082734	Toxoplasma gondii	10T 1/2 tissue culture		41049579	Illumina NovaSeq 6000	ILLUMINA	Coccidia (Toxoplasma gondii)
SRR11066000	PRJNA605964	SAMN14082734	Toxoplasma gondii	10T 1/2 tissue culture		88260283	Illumina NovaSeq 6000	ILLUMINA	Coccidia (Toxoplasma gondii)
SRR11066001	PRJNA605964	SAMN14082734	Toxoplasma gondii	10T 1/2 tissue culture		64460755	Illumina NovaSeq 6000	ILLUMINA	Coccidia (Toxoplasma gondii)
SRR11066002	PRJNA605964	SAMN14082734	Toxoplasma gondii	10T 1/2 tissue culture		53772785	Illumina NovaSeq 6000	ILLUMINA	Coccidia (Toxoplasma gondii)
SRR11066003	PRJNA605964	SAMN14082734	Toxoplasma gondii	10T 1/2 tissue culture		101278690	Illumina NovaSeq 6000	ILLUMINA	Coccidia (Toxoplasma gondii)
SRR11066004	PRJNA605964	SAMN14082734	Toxoplasma gondii	10T 1/2 tissue culture		35253325	Illumina NovaSeq 6000	ILLUMINA	Coccidia (Toxoplasma gondii)
SRR11066005	PRJNA605964	SAMN14082734	Toxoplasma gondii	10T 1/2 tissue culture		879313	Illumina NovaSeq 6000	ILLUMINA	Coccidia (Toxoplasma gondii)
SRR11066006	PRJNA605964	SAMN14082734	Toxoplasma gondii	10T 1/2 tissue culture		37258227	Illumina NovaSeq 6000	ILLUMINA	Coccidia (Toxoplasma gondii)
SRR11066007	PRJNA605964	SAMN14082734	Toxoplasma gondii	10T 1/2 tissue culture		99417380	Illumina NovaSeq 6000	ILLUMINA	Coccidia (Toxoplasma gondii)
SRR11066008	PRJNA605964	SAMN14082734	Toxoplasma gondii	10T 1/2 tissue culture		51639719	Illumina NovaSeq 6000	ILLUMINA	Coccidia (Toxoplasma gondii)
SRR11066009	PRJNA605964	SAMN14082734	Toxoplasma gondii	10T 1/2 tissue culture		130494446	Illumina NovaSeq 6000	ILLUMINA	Coccidia (Toxoplasma gondii)
SRR11066010	PRJNA605964	SAMN14082734	Toxoplasma gondii	10T 1/2 tissue culture		110365104	Illumina NovaSeq 6000	ILLUMINA	Coccidia (Toxoplasma gondii)
SRR11066011	PRJNA605964	SAMN14082734	Toxoplasma gondii	10T 1/2 tissue culture		88650791	Illumina NovaSeq 6000	ILLUMINA	Coccidia (Toxoplasma gondii)
SRR11066012	PRJNA605964	SAMN14082734	Toxoplasma gondii	10T 1/2 tissue culture		31185401	Illumina NovaSeq 6000	ILLUMINA	Coccidia (Toxoplasma gondii)
SRR11066013	PRJNA605964	SAMN14082734	Toxoplasma gondii	10T 1/2 tissue culture		20990640	Illumina NovaSeq 6000	ILLUMINA	Coccidia (Toxoplasma gondii)
SRR11066014	PRJNA605964	SAMN14082734	Toxoplasma gondii	10T 1/2 tissue culture		65422854	Illumina NovaSeq 6000	ILLUMINA	Coccidia (Toxoplasma gondii)
SRR11066015	PRJNA605964	SAMN14082734	Toxoplasma gondii	10T 1/2 tissue culture		89871783	Illumina NovaSeq 6000	ILLUMINA	Coccidia (Toxoplasma gondii)
SRR11066016	PRJNA605964	SAMN14082734	Toxoplasma gondii	10T 1/2 tissue culture		67025091	Illumina NovaSeq 6000	ILLUMINA	Coccidia (Toxoplasma gondii)
SRR11066017	PRJNA605964	SAMN14082734	Toxoplasma gondii	10T 1/2 tissue culture		103292800	Illumina NovaSeq 6000	ILLUMINA	Coccidia (Toxoplasma gondii)
SRR11066018	PRJNA605964	SAMN14082734	Toxoplasma gondii	10T 1/2 tissue culture		98687901	Illumina NovaSeq 6000	ILLUMINA	Coccidia (Toxoplasma gondii)
SRR11066131	PRJNA605964	SAMN14082734	Toxoplasma gondii	10T 1/2 tissue culture		268969794	Illumina NovaSeq 6000	ILLUMINA	Coccidia (Toxoplasma gondii)
SRR11066132	PRJNA605964	SAMN14082734	Toxoplasma gondii	10T 1/2 tissue culture		52774523	Illumina NovaSeq 6000	ILLUMINA	Coccidia (Toxoplasma gondii)
SRR11066133	PRJNA605964	SAMN14082734	Toxoplasma gondii	10T 1/2 tissue culture		104821747	Illumina NovaSeq 6000	ILLUMINA	Coccidia (Toxoplasma gondii)
SRR11066134	PRJNA605964	SAMN14082734	Toxoplasma gondii	10T 1/2 tissue culture		168789881	Illumina NovaSeq 6000	ILLUMINA	Coccidia (Toxoplasma gondii)
SRR11066135	PRJNA605964	SAMN14082734	Toxoplasma gondii	10T 1/2 tissue culture		23061871	Illumina NovaSeq 6000	ILLUMINA	Coccidia (Toxoplasma gondii)
SRR11066136	PRJNA605964	SAMN14082734	Toxoplasma gondii	10T 1/2 tissue culture		3031561	Illumina NovaSeq 6000	ILLUMINA	Coccidia (Toxoplasma gondii)
SRR11066137	PRJNA605964	SAMN14082734	Toxoplasma gondii	10T 1/2 tissue culture		23137383	Illumina NovaSeq 6000	ILLUMINA	Coccidia (Toxoplasma gondii)
SRR11066138	PRJNA605964	SAMN14082734	Toxoplasma gondii	10T 1/2 tissue culture		212107675	Illumina NovaSeq 6000	ILLUMINA	Coccidia (Toxoplasma gondii)
SRR11066139	PRJNA605964	SAMN14082734	Toxoplasma gondii	10T 1/2 tissue culture		101294925	Illumina NovaSeq 6000	ILLUMINA	Coccidia (Toxoplasma gondii)
SRR11066140	PRJNA605964	SAMN14082734	Toxoplasma gondii	10T 1/2 tissue culture		86741758	Illumina NovaSeq 6000	ILLUMINA	Coccidia (Toxoplasma gondii)
SRR11066141	PRJNA605964	SAMN14082734	Toxoplasma gondii	10T 1/2 tissue culture		61431901	Illumina NovaSeq 6000	ILLUMINA	Coccidia (Toxoplasma gondii)
SRR11066142	PRJNA605964	SAMN14082734	Toxoplasma gondii	10T 1/2 tissue culture		65854152	Illumina NovaSeq 6000	ILLUMINA	Coccidia (Toxoplasma gondii)
SRR11066143	PRJNA605964	SAMN14082734	Toxoplasma gondii	10T 1/2 tissue culture		437067	Illumina NovaSeq 6000	ILLUMINA	Coccidia (Toxoplasma gondii)
SRR11066144	PRJNA605964	SAMN14082734	Toxoplasma gondii	10T 1/2 tissue culture		120063432	Illumina NovaSeq 6000	ILLUMINA	Coccidia (Toxoplasma gondii)
[truncated: 2,947 more rows]
